# Supplementary material for: Network Pharmacology Strategy to Investigate the Pharmacological Mechanism of HuangQiXiXin Decoction on Cough Variant Asthma and Evidence-Based Medicine Approach Validation
Source: Evid Based Complement Alternat Med. 2020 Oct 30;2020:3829092. doi: 10.1155/2020/3829092 (PMC7647767; doi:10.1155/2020/3829092)
Supplement: Supplementary Materials — Supplementary file 1: compounds of HQXXD in TCMSP. (A) 87 compounds of RA in TCMSP; (B) 192 compounds of HRA in TCMSP; (C) 159 compounds of HS in TCMSP; (D) 173 compounds of RS in TCMSP. Supplementary file 2: target genes of HQXXD: (A) corresponding target genes of active compounds; (B) corresponding target gene symbols of active compounds; (C) 217 active target genes of HQXXD. Supplementary file 3: CVA-related target genes. (A) CVA-related target genes from GeneCards; (B) 1481 CVA-related target genes. Supplementary file 4: data of the medicine-compound-target network. Supplementary file 5: data of the PPI network. Supplementary file 6. GO function enrichment and KEGG pathway enrichment analysis. (A) BP function enrichment analysis; (B) MF function enrichment analysis; (C) CC function enrichment analysis; (D) KEGG pathway enrichment analysis. [file 3829092.f1.zip]

Archive with 22 entries (16 files):
- 3829092.f1/Appendix File 1 Compounds of HQXXD in TCMSP/
- 3829092.f1/Appendix File 1 Compounds of HQXXD in TCMSP/Appendix File 1A 87 compounds of RA in TCMSP.xlsx
- 3829092.f1/Appendix File 1 Compounds of HQXXD in TCMSP/Appendix File 1B 192 compounds of HRA in TCMSP.xlsx
- 3829092.f1/Appendix File 1 Compounds of HQXXD in TCMSP/Appendix File 1C 159 compounds of HS in TCMSP.xlsx
- 3829092.f1/Appendix File 1 Compounds of HQXXD in TCMSP/Appendix File 1D 173 compounds of RS in TCMSP.xlsx
- 3829092.f1/Appendix File 2 Target genes of HQXXD/
- 3829092.f1/Appendix File 2 Target genes of HQXXD/Appendix File 2A Corresponding target genes of  active compounds.xlsx
- 3829092.f1/Appendix File 2 Target genes of HQXXD/Appendix File 2B Corresponding target gene symbols of active compounds.xlsx
- 3829092.f1/Appendix File 2 Target genes of HQXXD/Appendix File 2C 217 active target genes of HQXXD.xlsx
- 3829092.f1/Appendix File 3 CVA related target genes/
- 3829092.f1/Appendix File 3 CVA related target genes/Appendix File 3A CVA related target genes from GeneCards.xlsx
- 3829092.f1/Appendix File 3 CVA related target genes/Appendix File 3B 1481 CVA related target genes.xlsx
- 3829092.f1/Appendix File 4 Data of medicine-compound-target network/
- 3829092.f1/Appendix File 4 Data of medicine-compound-target network/Appendix File 4 Data of medicine-compound-target network.xlsx
- 3829092.f1/Appendix File 5 Data of PPI network/
- 3829092.f1/Appendix File 5 Data of PPI network/Appendix File 5 Data of PPI network.xlsx
- 3829092.f1/Appendix File 6 GO function enrichment and KEGG pathway enrichment analysis/
- 3829092.f1/Appendix File 6 GO function enrichment and KEGG pathway enrichment analysis/Appendix File 6A BP function enrichment analysis.xlsx
- 3829092.f1/Appendix File 6 GO function enrichment and KEGG pathway enrichment analysis/Appendix File 6B MF function enrichment analysis.xlsx
- 3829092.f1/Appendix File 6 GO function enrichment and KEGG pathway enrichment analysis/Appendix File 6C CC function enrichment analysis.xlsx
- 3829092.f1/Appendix File 6 GO function enrichment and KEGG pathway enrichment analysis/Appendix File 6D KEGG pathway enrichment analysis.xlsx
- 3829092.f1/Appendix File Legends.docx
