# Supplementary material for: Network Pharmacology Strategy to Investigate the Pharmacological Mechanism of HuangQiXiXin Decoction on Cough Variant Asthma and Evidence-Based Medicine Approach Validation
Source: Evid Based Complement Alternat Med. 2020 Oct 30;2020:3829092. doi: 10.1155/2020/3829092 (PMC7647767; doi:10.1155/2020/3829092)
Supplement: Supplementary Materials — Supplementary file 1: compounds of HQXXD in TCMSP. (A) 87 compounds of RA in TCMSP; (B) 192 compounds of HRA in TCMSP; (C) 159 compounds of HS in TCMSP; (D) 173 compounds of RS in TCMSP. Supplementary file 2: target genes of HQXXD: (A) corresponding target genes of active compounds; (B) corresponding target gene symbols of active compounds; (C) 217 active target genes of HQXXD. Supplementary file 3: CVA-related target genes. (A) CVA-related target genes from GeneCards; (B) 1481 CVA-related target genes. Supplementary file 4: data of the medicine-compound-target network. Supplementary file 5: data of the PPI network. Supplementary file 6. GO function enrichment and KEGG pathway enrichment analysis. (A) BP function enrichment analysis; (B) MF function enrichment analysis; (C) CC function enrichment analysis; (D) KEGG pathway enrichment analysis. [file 3829092.f1.zip › 3829092.f1/Appendix File 1 Compounds of HQXXD in TCMSP/Appendix File 1A 87 compounds of RA in TCMSP.xlsx]

## Sheet: Sheet1
Mol ID	Molecule Name	MW	AlogP	Hdon	Hacc	OB (%)	Caco-2	BBB	DL	FASA-	HL
MOL000114	vanillic acid	168.16	1.15	2	4	35.47	0.43	0.09	0.04	0.34	11.62
MOL000131	EIC	280.5	6.39	1	2	41.9	1.16	0.9	0.14	0.25	7.5
MOL000211	Mairin	456.78	6.52	2	3	55.38	0.73	0.22	0.78	0.26	8.87
MOL001955	Heriguard	354.34	-0.42	6	9	11.93	-1.03	-1.71	0.33	0.37
MOL000239	Jaranol	314.31	2.09	2	6	50.83	0.61	-0.22	0.29	0.29	15.5
MOL000251	Rhamnocitrin	300.28	2.02	3	6	12.9	0.48	-0.38	0.27	0.32
MOL000295	alexandrin	576.95	6.34	4	6	20.63	-0.2	-0.81	0.63	0
MOL000296	hederagenin	414.79	8.08	1	1	36.91	1.32	0.96	0.75	0	5.35
MOL000033	(3S,8S,9S,10R,13R,14S,17R)-10,13-dimethyl-17-[(2R,5S)-5-propan-2-yloctan-2-yl]-2,3,4,7,8,9,11,12,14,15,16,17-dodecahydro-1H-cyclopenta[a]phenanthren-3-ol	428.82	8.54	1	1	36.23	1.45	1.09	0.78	0	5.22
MOL000354	isorhamnetin	316.28	1.76	4	7	49.6	0.31	-0.54	0.31	0.32	14.34
MOL000356	lupeol	426.8	7.4	1	1	12.12	1.46	1.29	0.78	0.24
MOL000371	3,9-di-O-methylnissolin	314.36	2.89	0	5	53.74	1.18	0.63	0.48	0	9
MOL000372	3-Hydroxy-2-picoline	109.14	0.7	1	2	62.47	1.05	1.02	0.02	0	11.95
MOL000373	(2S)-4-methoxy-7-methyl-2-[1-methyl-1-[(2S,3R,4S,5S,6R)-3,4,5-trihydroxy-6-methylol-tetrahydropyran-2-yl]oxy-ethyl]-2,3-dihydrofuro[3,2-g]chromen-5-one	452.5	0.27	4	10	5.38	-0.8	-1.14	0.81	0
MOL000374	5'-hydroxyiso-muronulatol-2',5'-di-O-glucoside	642.67	-0.95	9	16	41.72	-2.47	-3.62	0.69	0	2.52
MOL000375	5'-hydroxyiso-muronulatol-2',5'-di-O-glucoside_qt	480.51	0.96	6	11	3.65	-1.11	-1.89	0.8	0
MOL000376	7,2'-dihydroxy-3',4'-dimethoxyisoflavone-7-O-β-D-glucoside	476.47	0.4	5	11	16.16	-0.87	-1.85	0.86	0
MOL000377	7-hydroxy-3-(2-hydroxy-3,4-dimethoxy-phenyl)chromone	314.31	2.3	2	6	5.45	0.58	-0.21	0.3	0
MOL000378	7-O-methylisomucronulatol	316.38	3.38	1	5	74.69	1.08	0.84	0.3	0	2.98
MOL000379	9,10-dimethoxypterocarpan-3-O-β-D-glucoside	462.49	0.74	4	10	36.74	-0.63	-1.5	0.92	0	13.06
MOL000380	(6aR,11aR)-9,10-dimethoxy-6a,11a-dihydro-6H-benzofurano[3,2-c]chromen-3-ol	300.33	2.64	1	5	64.26	0.93	0.55	0.42	0	8.49
MOL000381	13-hydroxy-9,11-octadecadienoic acid	296.5	5.29	2	3	35.6	0.44	-0.38	0.17	0	4.63
MOL000382	Arabinose,d	150.15	-2.17	4	5	1.87	-1.59	-3.98	0.02	0
MOL000383	D-Galacturonic acid, homopolymer	194.16	-2.47	5	7	29.75	-2	-4.71	0.04	0
MOL000384	DL-Glucuronic acid	194.16	-2.47	5	7	3.35	-1.91	-4.72	0.04	0
MOL005928	isoferulic acid	194.2	1.62	2	4	50.83	0.49	0.01	0.06	0	2.45
MOL000386	Fucopyranose, L-	164.18	-1.8	4	5	42.51	-1.32	-3.58	0.03	0	11.41
MOL000387	Bifendate	418.38	2.56	0	10	31.1	0.15	-0.06	0.67	0	17.96
MOL000388	gamma-aminobutyric acid	103.14	-0.62	3	3	24.09	-0.26	-0.57	0.01	0
MOL000389	FERULIC ACID (CIS)	194.2	1.62	2	4	54.97	0.53	0.36	0.06	0	2.58
MOL000390	daidzein	254.25	2.33	2	4	19.44	0.59	-0.22	0.19	0
MOL000391	Ononin	430.44	0.68	4	9	11.52	-0.74	-1.67	0.78	0
MOL000392	formononetin	268.28	2.58	1	4	69.67	0.78	0.02	0.21	0	17.04
MOL000393	Soyasaponin I	943.26	0.97	11	18	2.06	-2.75	-3.38	0.05	0
MOL000394	choline	104.2	-1.57	1	1	0.47	0.86	0.64	0.01	0
MOL000395	GGB	176.21	-1.84	7	7	54.95	-0.72	-1.12	0.03	0	0.99
MOL000396	(+)-Syringaresinol	418.48	2.1	2	8	3.29	0.47	-0.34	0.72	0
MOL000397	cis-p-Coumarate	164.17	1.64	2	3	45.98	0.46	0.36	0.04	0	4.89
MOL000398	isoflavanone	316.33	2.42	2	6	109.99	0.53	0.17	0.3	0	15.51
MOL000399	Docosanoate	340.66	9.11	1	2	15.69	1.21	0.91	0.26	0
MOL000400	Flavaxin	376.41	0.23	5	10	18.18	-1.52	-1.81	0.5	0
MOL000401	astragalosideI	869.17	0.41	7	16	46.79	-2.28	-3.58	0.11	0	13.14
MOL000402	astragalosideI_qt	707.01	2.16	4	11	12.34	-1.15	-2.19	0.2	0
MOL000403	astragalosideII	827.13	0.03	8	15	46.06	-2.05	-3.26	0.13	0	10.58
MOL000404	astragalosideII_qt	664.97	1.78	5	10	11.55	-1.05	-2.21	0.25	0
MOL000405	astragalosideⅢ	785.09	-0.35	9	14	31.83	-2.26	-3.37	0.1	0	9.05
MOL000406	astragalosideⅢ_qt	622.93	1.4	6	9	5.35	-1.26	-2.18	0.32	0
MOL000407	astragalosideⅣ	785.09	-0.35	9	14	22.5	-2.11	-3.41	0.15	0
MOL000408	astragalosideⅣ_qt	622.93	1.4	6	9	7.07	-1.11	-2.07	0.32	0
MOL000409	AstragalosideIV	785.09	-0.35	9	14	17.74	-2.22	-3.17	0.15	0
MOL000410	AstragalosideIV_qt	622.93	1.4	6	9	7.07	-0.85	-1.7	0.32	0
MOL000411	Astraisoflavanin	464.51	1.22	5	10	18.37	-0.76	-1.56	0.86	0
MOL000412	Mucronulatol	302.35	3.13	2	5	4.22	0.93	0.4	0.26	0
MOL000413	astrachrysoside A	769.09	0.54	8	13	24.55	-1.93	-2.96	0.1	0
MOL000414	Caffeate	180.17	1.37	3	4	54.97	0.27	0.11	0.05	0	1.63
MOL000415	rutin	610.57	-1.45	10	16	3.2	-1.93	-2.75	0.68	0
MOL000416	Lariciresinol	360.44	2.46	3	6	5.53	0.27	-0.49	0.38	0
MOL000417	Calycosin	284.28	2.32	2	5	47.75	0.52	-0.43	0.24	0	17.1
MOL000418	3'-Hydroxy-4'-methoxyisoflavone-7-O-beta-D-glucoside	446.44	0.41	5	10	10.05	-0.93	-1.82	0.81	0
MOL000419	astrasieversianin XV	901.22	-0.7	10	17	11.19	-2.72	-4.03	0.07	0
MOL000420	XLS	150.15	-2.17	4	5	51.08	-1.27	-3.58	0.02	0	11.37
MOL000421	nicotinic acid	123.12	0.28	1	3	47.65	0.34	0.21	0.02	0	11.98
MOL000422	kaempferol	286.25	1.77	4	6	41.88	0.26	-0.55	0.24	0	14.74
MOL000423	rhamnocitrin-3-O-glucoside	462.44	-0.07	6	11	2.87	-1.34	-1.97	0.76	0
MOL000424	RAM	164.18	-1.62	4	5	50.5	-1.21	-3.21	0.04	0	11.27
MOL000425	asernestioside A	931.25	-1.21	11	18	11.07	-3.03	-4.31	0.03	0
MOL000426	asernestioside A_qt	769.09	0.54	8	13	24.55	-1.95	-2.98	0.1	0
MOL000427	asernestioside B	973.29	-0.83	10	19	12.54	-2.86	-4.41	0.03	0
MOL000428	asernestioside B_qt	811.13	0.92	7	14	14.03	-1.81	-2.98	0.09	0
MOL000429	Crystal VI	132.14	-1.85	5	5	83.96	-0.88	-1.15	0.02	0	11.59
MOL000430	betaine	117.17	-2.04	0	2	40.92	-0.77	-1.31	0.01	0.08	10.78
MOL000431	coumarin	146.15	1.9	0	2	29.17	1.2	1.3	0.04	0
MOL000432	linolenic acid	278.48	5.95	1	2	45.01	1.21	0.84	0.15	0	5.54
MOL000433	FA	441.45	0.01	7	13	68.96	-1.5	-2.59	0.71	0	24.81
MOL000434	acetylastragaloside I	911.21	0.79	6	17	43.54	-2.18	-3.23	0.09	0	16.02
MOL000435	acetylastragaloside I_qt	749.05	2.54	3	12	30.75	-1.07	-2.1	0.17	0	12.94
MOL000436	(Z)-1-(2,4-dihydroxyphenyl)-3-(4-hydroxyphenyl)prop-2-en-1-one	256.27	2.9	3	4	87.51	0.2	-0.48	0.15	0	20.28
MOL000437	Hirsutrin	464.41	-0.59	8	12	1.86	-1.66	-2.31	0.77	0
MOL000438	(3R)-3-(2-hydroxy-3,4-dimethoxyphenyl)chroman-7-ol	302.35	3.13	2	5	67.67	0.96	0.34	0.26	0	2.9
MOL000439	isomucronulatol-7,2'-di-O-glucosiole	626.67	-0.68	8	15	49.28	-2.22	-3.36	0.62	0	0.93
MOL000440	isomucronulatol-7,2'-di-O-glucosiole_qt	464.51	1.22	5	10	23.42	-0.66	-1.48	0.79	0
MOL000441	LUPENONE	424.78	7.36	0	1	11.66	1.48	1.31	0.78	0
MOL000442	1,7-Dihydroxy-3,9-dimethoxy pterocarpene	314.31	3.11	2	6	39.05	0.89	-0.04	0.48	0	7.95
MOL000054	L-	174.24	-1.11	7	6	47.64	-0.49	-1.04	0.03	0	0.85
MOL000061	Prolinum	115.15	-0.06	2	3	77.57	0.22	0.29	0.01	0	11.13
MOL000069	palmitic acid	256.48	6.37	1	2	19.3	1.09	1	0.1	0
MOL000098	quercetin	302.25	1.5	5	7	46.43	0.05	-0.77	0.28	0.38	14.4
