# Supplementary material for: Network Pharmacology Strategy to Investigate the Pharmacological Mechanism of HuangQiXiXin Decoction on Cough Variant Asthma and Evidence-Based Medicine Approach Validation
Source: Evid Based Complement Alternat Med. 2020 Oct 30;2020:3829092. doi: 10.1155/2020/3829092 (PMC7647767; doi:10.1155/2020/3829092)
Supplement: Supplementary Materials — Supplementary file 1: compounds of HQXXD in TCMSP. (A) 87 compounds of RA in TCMSP; (B) 192 compounds of HRA in TCMSP; (C) 159 compounds of HS in TCMSP; (D) 173 compounds of RS in TCMSP. Supplementary file 2: target genes of HQXXD: (A) corresponding target genes of active compounds; (B) corresponding target gene symbols of active compounds; (C) 217 active target genes of HQXXD. Supplementary file 3: CVA-related target genes. (A) CVA-related target genes from GeneCards; (B) 1481 CVA-related target genes. Supplementary file 4: data of the medicine-compound-target network. Supplementary file 5: data of the PPI network. Supplementary file 6. GO function enrichment and KEGG pathway enrichment analysis. (A) BP function enrichment analysis; (B) MF function enrichment analysis; (C) CC function enrichment analysis; (D) KEGG pathway enrichment analysis. [file 3829092.f1.zip › 3829092.f1/Appendix File 1 Compounds of HQXXD in TCMSP/Appendix File 1B 192 compounds of HRA in TCMSP.xlsx]

## Sheet: Sheet1
Mol ID	Molecule Name	MW	AlogP	Hdon	Hacc	OB (%)	Caco-2	BBB	DL	FASA-	HL
MOL001055	5-isopropyl-2-methylbicyclo[3.1.0]hex-2-ene	136.26	2.87	0	0	47.19	1.82	2.18	0.04	0.29	11.44
MOL000117	Cymol	134.24	3.51	0	0	27.2	1.86	2.1	0.02	0.34
MOL012106	Carvacryl acetate	192.28	3.28	0	2	29.98	1.25	1.43	0.05	0.3
MOL012114	Dodecatetraenamide, N-(2-methylpropyl)-	247.42	3.98	1	2	48.46	1.37	1.16	0.09	0.32	6.26
MOL012116	Sarisan	192.23	2.59	0	3	45.6	1.34	1.04	0.07	0.24	6.31
MOL012128	epicamphor	152.26	1.73	0	1	50.47	1.21	1.58	0.05	0.29	11.31
MOL012133	Kakoul	194.2	1.74	1	4	63.1	0.61	0.39	0.07	0.26	18.52
MOL012140	4,9-dimethoxy-1-vinyl-$b-carboline	254.31	3.38	0	3	65.3	1.21	0.72	0.19	0.27	9.85
MOL012141	Caribine	326.43	1.22	2	5	37.06	0.34	-0.15	0.83	0.23	10.44
MOL012142	Estriol	288.42	2.85	3	3	27.32	0.35	-0.16	0.36	0.28
MOL012143	ACon1_002321	610.57	-2.07	10	16	5.16	-2.85	-3.47	0.68	0.33
MOL012144	Myristelaidic acid	226.4	5.01	1	2	38.48	1.04	1.03	0.07	0.23	6.57
MOL012145	DHNQ	190.16	1.22	2	4	41.43	0.34	-0.2	0.08	0.46	38.6
MOL012146	Sarmentoloside	568.73	-0.94	7	11	11.03	-1.64	-2.23	0.61	0.26
MOL000122	1,8-cineole	154.28	2.15	0	1	39.73	1.57	2.06	0.05	0.24	11.29
MOL000125	(-)-alpha-Pinene	136.26	2.87	0	0	46.25	1.85	2.3	0.05	0.25	11.42
MOL000130	CAM	152.26	1.94	0	1	67.17	1.29	1.71	0.05	0.27	11.34
MOL001396	PENTADECYLIC ACID	242.45	5.91	1	2	20.18	1.08	0.88	0.08	0.18
MOL001460	Cryptopin	369.45	3.15	0	6	78.74	0.79	0.41	0.72	0.21	21.25
MOL001558	sesamin	354.38	2.24	0	6	56.55	0.75	-0.08	0.83	0.31	13.44
MOL001595	sesamol	138.13	1.33	1	3	66.34	0.96	0.76	0.03	0.31	13.19
MOL001643	Croweacin	192.23	2.59	0	3	53.28	1.26	0.97	0.07	0.3	7.28
MOL000018	(+/-)-Isoborneol	154.28	1.98	1	1	86.98	1.27	1.6	0.05	0	11.36
MOL000019	D-Camphene	136.26	2.93	0	0	34.98	1.81	2.19	0.04	0	11.29
MOL000197	Myrcene	136.26	3.69	0	0	24.96	1.84	1.98	0.02	0.37
MOL000199	Safrol	162.2	2.61	0	2	45.34	1.44	1.29	0.05	0.38	5
MOL000202	Moslene	136.26	3.45	0	0	33.02	1.88	2.05	0.02	0.27	11.08
MOL000207	Methyleugenol	178.25	2.81	0	2	73.36	1.47	1.41	0.04	0.27	2.92
MOL002126	(1S,4R,5R)-1-isopropyl-4-methyl-4-bicyclo[3.1.0]hexanol	154.28	1.91	1	1	27.22	1.17	1.41	0.05	0
MOL002156	TML	59.13	0.32	0	1	59.98	1.78	2.15	0	0.27	11.6
MOL000023	Hemo-sol	136.26	3.5	0	0	39.84	1.83	2.12	0.02	0	11.68
MOL000232	()-alpha-Terpineol	154.28	2.42	1	1	46.3	1.28	1.4	0.03	0.26	10.75
MOL000233	delta-Terpineol	154.28	2.47	1	1	55.11	1.28	1.44	0.03	0.28	10.97
MOL002361	Terragon	148.22	2.82	0	1	36.59	1.72	1.83	0.03	0.34	1.79
MOL000244	()-Borneol	154.28	1.98	1	1	81.8	1.22	1.47	0.05	0.24	11.36
MOL002500	Campherenol	222.41	3.8	1	1	18.25	1.35	1.32	0.09	0.26
MOL002501	[(1S)-3-[(E)-but-2-enyl]-2-methyl-4-oxo-1-cyclopent-2-enyl] (1R,3R)-3-[(E)-3-methoxy-2-methyl-3-oxoprop-1-enyl]-2,2-dimethylcyclopropane-1-carboxylate	360.49	3.68	0	5	62.52	0.37	-0.36	0.31	0.29	3.21
MOL002503	Cynanuriculoside A	1085.43	1.15	7	21	14.92	-2.35	-3.33	0.03	0.2
MOL000257	(-)-beta-Phellandrene	136.26	3.31	0	0	40.44	1.83	2.1	0.02	0.31	10.91
MOL000261	Myristicin	192.23	2.59	0	3	17.99	1.35	1.14	0.07	0.3
MOL000264	Tereben	136.26	3.64	0	0	29.62	1.86	2.11	0.02	0.28
MOL000268	(1S,5S)-1-isopropyl-4-methylenebicyclo[3.1.0]hexane	136.26	2.93	0	0	46.21	1.83	2.18	0.04	0.31	11.47
MOL002689	3,4,5-Trimethoxytoluene	182.24	2.27	0	3	23.73	1.32	1.25	0.04	0.18
MOL000269	Elemicin	208.28	2.79	0	3	21.94	1.41	1.28	0.06	0.2
MOL002693	nicotiflorin	594.57	-1.18	9	15	3.64	-1.77	-2.55	0.73	0.3
MOL002962	(3S)-7-hydroxy-3-(2,3,4-trimethoxyphenyl)chroman-4-one	330.36	2.67	1	6	48.23	0.62	0.01	0.33	0.24	16.64
MOL003367	Myricadiol	442.8	6.21	2	2	13.58	0.78	0.17	0.77	0.23
MOL003371	Safynol	200.25	2.39	2	2	34.21	1.07	-0.45	0.06	0.51	7.34
MOL000034	2-[(1R,3S,4S)-3-isopropenyl-4-methyl-4-vinylcyclohexyl]propan-2-ol	222.41	3.7	1	1	19.03	1.37	1.46	0.07	0
MOL003493	naphthalene	128.18	2.74	0	0	27.55	1.87	1.92	0.03	0.49
MOL003547	Azaron	208.28	2.74	0	3	38.39	1.42	1.18	0.06	0	4.55
MOL004154	Cynanuriculoside A_qt	923.27	2.9	4	16	53.07	-0.79	-1.91	0.09	0.2	19.1
MOL000422	kaempferol	286.25	1.77	4	6	41.88	0.26	-0.55	0.24	0	14.74
MOL004364	3,5-Dimethoxytoluene	152.21	2.28	0	2	20.87	1.52	1.49	0.03	0
MOL000478	Eucarvone	150.24	2.07	0	1	53.14	1.35	1.65	0.03	0	11.45
MOL005515	Eugenone	252.29	1.29	0	5	18.7	0.43	0.24	0.1	0.24
MOL000561	Astragalin	448.41	-0.32	7	11	14.03	-1.34	-1.97	0.74	0.34
MOL000601	O-Methylthymol	164.27	3.49	0	1	47.65	1.75	1.87	0.04	0.28	11.49
MOL000696	β-terpineol	154.28	2.47	1	1	47.89	1.29	1.48	0.03	0.28	11.22
MOL000864	MYS	212.47	7.22	0	0	13.98	1.81	1.92	0.05	0.15
MOL008941	(E)-9-Isopropyl-6-methyl-5,9-decadiene-2-one	208.38	3.93	0	1	60.25	1.45	1.44	0.05	0.31	4.61
MOL008990	2-[(1R)-4-methyl-1-cyclohex-3-enyl]propan-2-yl acetate	196.32	2.79	0	2	33.05	1.37	1.56	0.05	0.23	5.69
MOL000905	()-beta-Pinene	136.26	2.93	0	0	44.77	1.85	2.29	0.05	0.28	11.32
MOL000923	ACETIC ACID,BORNYL ESTER	196.32	2.35	0	2	67.15	1.26	1.52	0.08	0.22	7.05
MOL000936	Germacrene B	204.39	5.47	0	0	18.69	1.89	2.07	0.06	0.29
MOL000968	beta-Bisabolene	204.39	5.33	0	0	29.59	1.88	2.13	0.06	0.29
MOL009849	ZINC05223929	354.38	2.24	0	6	31.57	0.73	0.12	0.83	0.3	14.12
MOL000027	alpha-Curcumene	202.37	5.34	0	0	4.68	1.93	1.99	0.06	0
MOL000037	γ-elemene	204.39	4.93	0	0	23.79	1.87	2.1	0.06	0
MOL000069	palmitic acid	256.48	6.37	1	2	19.3	1.09	1	0.1	0
MOL000116	Nonanal	142.27	3.22	0	1	40.28	1.31	1.5	0.02	0.21	6.35
MOL000118	(L)-alpha-Terpineol	154.28	2.42	1	1	48.8	1.39	1.72	0.03	0.27	11.35
MOL000119	ZINC02040970	222.41	4.56	1	1	40.43	1.44	1.31	0.06	0.3	4.73
MOL000120	dec-2-enal	154.28	3.66	0	1	18.55	1.4	1.59	0.02	0.27
MOL000126	(-)-nopinene	136.26	2.93	0	0	44.84	1.8	2.12	0.05	0.27	11.32
MOL000128	NERYLACETATE	196.32	3.31	0	2	25.94	1.28	1.28	0.04	0.27
MOL000162	beta-Chamigrene	204.39	4.71	0	0	31.99	1.82	2.07	0.08	0	8.59
MOL000166	ZINC01609418	222.41	4.31	1	1	21.62	1.41	1.37	0.07	0.26
MOL000169	alpha-Guaiene	204.39	4.99	0	0	25.93	1.81	2.09	0.07	0.26
MOL000196	L-Bornyl acetate	196.32	2.35	0	2	65.52	1.29	1.59	0.08	0.23	6.94
MOL000198	(R)-linalool	154.28	2.74	1	1	39.8	1.33	1.36	0.02	0.32	6.48
MOL000201	p-Ocimene	136.26	3.63	0	0	15.06	1.85	1.99	0.02	0.39
MOL000208	()-Aromadendrene	204.39	4.22	0	0	55.74	1.81	2.06	0.1	0.26	11.84
MOL000234	L-Limonen	136.26	3.5	0	0	38.09	1.83	2.13	0.02	0.29	11.64
MOL000254	eugenol	164.22	2.55	1	2	56.24	1.35	1.32	0.04	0.32	0.92
MOL000267	beta-Citronellol	156.3	3.05	1	1	38.89	1.2	1.14	0.02	0.24	5.21
MOL000271	l-carvone	150.24	2.36	0	1	49.47	1.35	1.65	0.03	0.33	11.75
MOL000303	caprylic acid	144.24	2.72	1	2	16.4	0.9	1.02	0.02	0
MOL000473	(-)-trans-Carveol	152.26	2.4	1	1	45.28	1.18	1.41	0.03	0	11.83
MOL000474	(-)-Epoxycaryophyllene	220.39	3.52	0	1	35.94	1.57	1.83	0.13	0	6.09
MOL000479	Farnesene	204.39	5.52	0	0	17.42	1.95	2.21	0.05	0
MOL000597	Neryl acetate	196.32	3.31	0	2	57.47	1.25	1.4	0.04	0.27	7.92
MOL000611	beta-Bourbonene	204.39	4.22	0	0	16.98	1.82	2.11	0.11	0.27
MOL000615	delta-amorphene	204.39	4.94	0	0	17.95	1.85	1.99	0.08	0.24
MOL000666	hexanal	100.18	1.85	0	1	55.71	1.25	1.52	0.01	0.23	10.96
MOL000667	1-hexanol	102.2	1.88	1	1	22.04	1.08	1.21	0.01	0.19
MOL000673	58924_FLUKA	204.39	4.08	0	0	46.32	1.8	2.09	0.11	0.24	14.37
MOL000695	patchouli alcohol	222.41	3.43	1	1	101.96	1.4	1.58	0.14	0.21	12.64
MOL000698	(R)-(-)-alpha-Phellandrene	136.26	3.25	0	0	27.51	1.86	2.17	0.02	0.3
MOL000700	Nerol	154.28	2.93	1	1	35.66	1.15	1.14	0.02	0.29	6.75
MOL000710	OYA	128.24	2.77	0	1	19.07	1.3	1.52	0.01	0.23
MOL000715	l-Menthone	154.28	2.6	0	1	57.9	1.35	1.7	0.03	0.24	10.57
MOL000719	methyl salicylate	152.16	1.42	1	3	42.55	1.05	1.1	0.03	0.36	-2.17
MOL000748	HMF	126.12	0.67	1	3	45.07	0.05	-0.27	0.02	0.22	11.73
MOL000860	stearic acid	284.54	7.28	1	2	17.83	1.15	1.22	0.14	0.19
MOL000863	Dekan	142.32	4.93	0	0	17.74	1.78	1.93	0.01	0.17
MOL000865	hexadecane	226.5	7.67	0	0	12.32	1.81	1.85	0.06	0.14
MOL000867	Heptadekan	240.53	8.13	0	0	8.64	1.84	1.87	0.07	0.14
MOL000886	tetradecane	198.44	6.76	0	0	15.94	1.79	1.78	0.04	0.15
MOL000908	beta-elemene	204.39	4.79	0	0	25.63	1.84	2.07	0.06	0.33
MOL000911	Terpilene	136.26	3.45	0	0	33.95	1.84	2.1	0.02	0.27	11.05
MOL000914	(5S)-1-isopropyl-4-methylbicyclo[3.1.0]hex-3-ene	136.26	2.87	0	0	47.13	1.81	2.14	0.04	0.29	11.44
MOL000916	Car-3-ene	136.26	2.87	0	0	45.15	1.85	2.18	0.04	0.26	11.44
MOL000922	(R)-p-Menth-1-en-4-ol	154.28	2.55	1	1	32.16	1.33	1.52	0.03	0.26	11.39
MOL000926	cis-beta-farnesene	204.39	5.52	0	0	6.75	1.92	2.15	0.05	0.34
MOL000932	alpha-Farnesene	204.39	5.46	0	0	21.7	1.97	1.89	0.05	0.32
MOL000934	β-seisquiphellandrene	204.39	5.14	0	0	7.46	1.91	2.05	0.06	0.3
MOL000938	calarene	204.39	4.12	0	0	51.55	1.82	2.05	0.11	0.23	-1.19
MOL000942	(1R,4S,4aR,8aR)-4-isopropyl-1,6-dimethyl-3,4,4a,7,8,8a-hexahydro-2H-naphthalen-1-ol	222.41	3.78	1	1	31.67	1.32	1.3	0.09	0.24	6.87
MOL000974	cuminal	148.22	2.78	0	1	38.29	1.39	1.61	0.03	0.36	1.94
MOL000986	1-Asarinine	354.38	2.24	0	6	4.09	0.74	0.02	0.83	0.3
MOL001098	m-xylene	106.18	2.8	0	0	47.43	1.83	2.02	0.01	0.39	11.82
MOL001110	cis-beta-Ocimene	136.26	3.63	0	0	25.38	1.85	2.03	0.02	0.34
MOL001114	2-[(1R)-2,2,3-trimethyl-1-cyclopent-3-enyl]ethanal	152.26	2.19	0	1	45.71	1.31	1.66	0.03	0.29	11.62
MOL001121	19894-97-4	152.26	1.78	1	1	49.98	1.25	1.5	0.06	0.21	11.55
MOL001123	muurolene	204.39	4.75	0	0	19.5	1.84	2.16	0.08	0.25
MOL001129	l-Verbenone	150.24	1.94	0	1	50.66	1.26	1.53	0.06	0.32	11.56
MOL001223	(S)-2,2,3-Trimethylcyclopent-3-ene-1-acetaldehyde	152.26	2.19	0	1	45.18	1.32	1.71	0.03	0.31	11.43
MOL001230	Tip-Nip	172.35	4.16	1	1	21.94	1.24	1.23	0.03	0.15
MOL001242	dl-Thujone	152.26	1.77	0	1	63.88	1.25	1.56	0.05	0.3	11.55
MOL001245	(1S,5R)-7,7-dimethyl-4-bicyclo[3.1.1]hept-3-enecarboxaldehyde	150.24	2.04	0	1	41.25	1.34	1.66	0.06	0.29	11.47
MOL001556	Isocaryophyllene	204.39	4.75	0	0	27.3	1.83	2.06	0.09	0.28
MOL001600	copaene	204.39	4.17	0	0	29.47	1.81	2.04	0.12	0.22
MOL001606	BB_NC-0668	204.39	4.75	0	0	35.57	1.83	2.02	0.08	0.27	7.23
MOL001608	delta-elemene	204.39	4.73	0	0	26.98	1.84	2.02	0.06	0.3
MOL001615	Cyclopentadecane	210.45	6.84	0	0	15.94	1.84	2.15	0.07	0.15
MOL001620	Pentadecene	210.45	6.82	0	0	17.72	1.84	1.97	0.05	0.21
MOL001836	n-butyl-β-D-fructopyronoside	236.3	-0.83	4	6	18.17	-0.56	-0.88	0.08	0.21
MOL001972	Pulegone	152.26	2.75	0	1	51.6	1.39	1.74	0.03	0.26	11.19
MOL002029	()-Cuparene	202.37	4.72	0	0	38.26	1.88	2.15	0.07	0.3	-2.24
MOL002033	cis-Thujopsene	204.39	4.08	0	0	56.43	1.84	2.24	0.12	0.25	-1.45
MOL002085	alpha-Cubebene	204.39	4.17	0	0	16.73	1.83	2.1	0.11	0.25
MOL002119	Artemisia triene	136.26	3.24	0	0	42.1	1.84	2.07	0.02	0.37	11.16
MOL002138	p-Cymen-8-ol	150.24	2.29	1	1	32.26	1.33	1.35	0.03	0.35	11.04
MOL002153	1H-Cycloprop(e)azulen-7-ol, decahydro-1,1,7-trimethyl-4-methylene-, (1aR-(1aalpha,4aalpha,7beta,7abeta,7balpha))-	220.39	3.01	1	1	82.33	1.37	1.49	0.12	0.28	12.04
MOL002185	7-oxabicyclo-2.2.1-heptane,1-methyl-4-[1-methylethyl]-	154.28	2.28	0	1	60.92	1.53	1.92	0.04	0.24	10.96
MOL002335	beta-Gurjunene	204.39	4.22	0	0	51.36	1.81	2.07	0.1	0.26	12.07
MOL002453	(-)-Comphene	136.26	2.93	0	0	34.98	1.81	2.21	0.04	0.28	11.29
MOL002526	3691-11-0	204.39	4.99	0	0	23.66	1.86	2.05	0.07	0.25
MOL002703	OCTADECENE	252.54	8.19	0	0	19.21	1.88	1.98	0.09	0.19
MOL002829	trans-p-2-Menthen-1-ol	154.28	2.36	1	1	40.91	1.18	1.34	0.03	0.27	10.72
MOL002860	(1S,3R,5S)-6,6-dimethyl-2-methylene-3-norpinanol	152.26	1.83	1	1	53.99	1.2	1.39	0.06	0.27	11.39
MOL003127	Germacrene D	204.39	5.14	0	0	19.22	1.83	2.02	0.06	0
MOL003177	Syringaldehyde	182.19	1.29	1	4	67.06	0.71	0.4	0.05	0.25	11.47
MOL003393	(1S,4S)-7-isopropylidene-1,4-dimethyl-2,3,4,5,6,8-hexahydro-1H-azulene	204.39	5.13	0	0	24.38	1.86	2.07	0.07	0.23
MOL003536	T-Cadinol	222.41	3.78	1	1	28.59	1.41	1.47	0.09	0.24
MOL003545	aristolene	204.39	4.12	0	0	52.2	1.81	2.08	0.11	0	-1.3
MOL003549	gamma-Asarone	208.28	2.79	0	3	22.76	1.5	1.33	0.06	0
MOL003979	1,9-Decadiyne	134.24	5.3	0	0	42.61	1.89	1.86	0.02	0.4	7.26
MOL004238	(4aR,8aS)-7-isopropylidene-4a-methyl-1-methylenedecalin	204.39	4.95	0	0	21.57	1.86	2.11	0.08	0.27
MOL004366	Octyl formate	158.27	3.13	0	2	53.32	1.19	1.24	0.02	0	6.99
MOL005063	citronellyl formate	184.31	3.38	0	2	64.68	1.26	1.41	0.03	0.27	7.24
MOL005534	trans-Verbenol	152.26	1.84	1	1	52.01	1.17	1.39	0.06	0.25	11.54
MOL005752	[(4R)-4-isopropenyl-1-cyclohexenyl]methanol	152.26	2.41	1	1	49.01	1.18	1.23	0.03	0	1.61
MOL005787	CYCLODODECANE	168.36	5.47	0	0	48.16	1.77	2.05	0.03	0.15	11.37
MOL005886	Methyl butenone	84.13	0.9	0	1	74.25	1.3	1.73	0.01	0.43	11.88
MOL005901	6892-80-4	222.41	3.62	1	1	45.41	1.24	1.29	0.1	0.23	7.05
MOL005949	1-Pentadecyne	208.43	7.4	0	0	4.13	1.9	2.14	0.05	0.23
MOL005967	Zyklohexen	82.16	2.29	0	0	49.52	1.8	2.18	0.01	0.25	11.28
MOL006292	δ-selinene	204.39	4.89	0	0	19.01	1.86	2.06	0.08	0.23
MOL007330	MENTHOL	156.3	2.78	1	1	43.31	1.27	1.49	0.03	0.2	10.59
MOL007553	(-)-beta-Fenchol	154.28	2.11	1	1	79.24	1.3	1.6	0.05	0.23	11.19
MOL008245	DODECENE	168.36	5.46	0	0	17.74	1.8	2.05	0.02	0.22
MOL008694	Cyclohexylmethanol	114.21	1.83	1	1	81.02	1.06	1.33	0.01	0.17	10.86
MOL008777	Butylbenzene	134.24	3.69	0	0	39.45	1.86	2.05	0.02	0.33	3.83
MOL008984	(1R)-1-phenylpropan-1-ol	136.21	2.13	1	1	70.32	1.26	1.44	0.02	0.36	-2.3
MOL009238	Methoxyeugenol	194.25	2.54	1	3	65.28	1.36	1.35	0.05	0.24	3.1
MOL010266	linalool oxide B (cis-THF)	170.28	1.43	1	2	71.54	1.03	1.06	0.04	0.3	11.62
MOL010600	linalyl isobutyrate	224.38	4.24	0	2	43.04	1.47	1.54	0.06	0.29	5.23
MOL010725	(E)-icos-9-ene	280.6	9.05	0	0	18.19	1.88	1.88	0.13	0.16
MOL010748	1,3,4-trimethyl-3-cyclohexene-1-carboxaldehyde	152.26	2.81	0	1	56.58	1.39	1.67	0.03	0.27	11.5
MOL010947	(Z)-calamenene	202.37	5.04	0	0	17.75	1.87	2.04	0.08	0.28
MOL011310	(1R,3S,5R)-6,6-dimethyl-2-methylene-3-norpinanol	152.26	1.83	1	1	54	1.21	1.5	0.06	0.27	11.39
MOL011544	ZINC02140511	204.39	4.18	0	0	15.11	1.78	2.04	0.11	0.24
MOL011777	4-methoxy-6-[(E)-prop-1-enyl]-1,3-benzodioxole	192.23	2.54	0	3	46.17	1.38	1.18	0.07	0.29	5.3
MOL011947	3-Butynol	70.1	1.16	1	1	82.76	0.95	1.05	0	0.39	12.04
MOL012241	3-Methyl-6-(1-methylethyl)-cyclohexene	138.28	3.5	0	0	36.3	1.82	2.16	0.02	0.23	10.58
MOL012307	2,4-Dimethylhexane	114.26	3.61	0	0	42.44	1.76	2.09	0.01	0.24	11.17
MOL012439	(1Z,4E,8E)-2,6,6,9-tetramethylcycloundeca-1,4,8-triene	204.39	5.04	0	0	22.83	1.84	2.07	0.06	0.28
MOL012613	pinocarvone	150.24	1.79	0	1	52.88	1.32	1.68	0.06	0.32	11.47
MOL013260	2,3-dehydro-1,8-cineole	152.26	1.84	0	1	39.17	1.58	2.03	0.05	0.25	11.37
MOL013371	(-)-Methyl 2-methylbutyrate	116.18	1.61	0	2	71.35	1.19	1.54	0.01	0.23	11.19
