# Supplementary material for: Network Pharmacology Strategy to Investigate the Pharmacological Mechanism of HuangQiXiXin Decoction on Cough Variant Asthma and Evidence-Based Medicine Approach Validation
Source: Evid Based Complement Alternat Med. 2020 Oct 30;2020:3829092. doi: 10.1155/2020/3829092 (PMC7647767; doi:10.1155/2020/3829092)
Supplement: Supplementary Materials — Supplementary file 1: compounds of HQXXD in TCMSP. (A) 87 compounds of RA in TCMSP; (B) 192 compounds of HRA in TCMSP; (C) 159 compounds of HS in TCMSP; (D) 173 compounds of RS in TCMSP. Supplementary file 2: target genes of HQXXD: (A) corresponding target genes of active compounds; (B) corresponding target gene symbols of active compounds; (C) 217 active target genes of HQXXD. Supplementary file 3: CVA-related target genes. (A) CVA-related target genes from GeneCards; (B) 1481 CVA-related target genes. Supplementary file 4: data of the medicine-compound-target network. Supplementary file 5: data of the PPI network. Supplementary file 6. GO function enrichment and KEGG pathway enrichment analysis. (A) BP function enrichment analysis; (B) MF function enrichment analysis; (C) CC function enrichment analysis; (D) KEGG pathway enrichment analysis. [file 3829092.f1.zip › 3829092.f1/Appendix File 1 Compounds of HQXXD in TCMSP/Appendix File 1C 159 compounds of HS in TCMSP.xlsx]

## Sheet: Sheet1
Mol ID	Molecule Name	MW	AlogP	Hdon	Hacc	OB (%)	Caco-2	BBB	DL	FASA-	HL
MOL001129	l-Verbenone	150.24	1.94	0	1	50.66	1.26	1.53	0.06	0.32	11.56
MOL000117	Cymol	134.24	3.51	0	0	27.2	1.86	2.1	0.02	0.34
MOL011829	(E)-3-{3-[1-carboxy-2-(3,4-dihydroxyphenyl)ethoxycarbonyl]-7-hydroxy-2-(3,4-dihydroxyphenyl)benzofuran-5-yl}propenoic acid	536.47	4.14	7	12	2.65	-1.17	-2.38	0.76	0.45
MOL011830	(Z)-(1S,5R)-beta-Pinen-10-yl-beta-vicianoside_qt	152.26	2.05	1	1	49.36	1.54	1.86	0.06	0.22	11.36
MOL011831	(1R,2R,4S)-4-isopropenyl-1-methylcyclohexane-1,2-diol	170.28	1.5	2	2	49.24	0.66	0.47	0.04	0.29	11.06
MOL011832	1-carboxy-2-(3,4-dihydroxyphenyl)erhyl-(E)-3-{3-[1-carboxy-2-(3,4-dihydroxyphenyl)ethoxycarboayl]-7-hydroxy-2-(3,4-dihydroxyphenyl)-benzofuran-5-yl} propenoate	716.64	5.46	9	16	3.01	-1.22	-2.43	0.39	0.38
MOL011833	1-carboxy-2-(3,4-dihydroxyphenyl)ethyl-(E)-3-{3-[1-methoxycarbonyl-2-(3,4-dihydroxyphenyl)ethoxycarbonyl]-7-hydroxy-2-(3,4-dihydroxyphenyl)benzofuran--5-yl}propenoate	730.67	5.71	8	16	3.01	-0.96	-2.24	0.38	0.36
MOL011834	1-carboxy-2-(3,4-dihydroxyphenyl)ethyl-(E)-3-{3-hydroxy-4-[(E)-1-methoxycarbonyl-2-(3,4-dihydroxyphenyl)-ethenoxy]}propenoate	552.52	4.01	6	12	2.73	-0.57	-2.09	0.61	0.38
MOL011835	1-Ethoxypentane	116.23	2.18	0	1	20.26	1.48	1.69	0.01	0.18
MOL011836	1,3-Heptadiene, 3-ethyl-2-methyl-	138.28	4.08	0	0	28.6	1.83	2.05	0.02	0.31
MOL011837	3,5-diformyl-2,4-dihydroxy-6-methylbenzoic acid	224.18	0.91	3	6	39	-0.42	-0.8	0.09	0.36	11.52
MOL011838	(5S)-3,5-dimethylcyclohex-2-en-1-one	124.2	1.85	0	1	50.78	1.29	1.55	0.02	0.31	11.32
MOL011839	(1R,2R,3S)-3-methylcyclopentane-1,2-diol	116.18	0.4	2	2	86.8	0.27	-0.03	0.02	0.24	11.04
MOL011840	EAK	128.24	2.46	0	1	19.48	1.38	1.61	0.01	0.21
MOL011841	(3S)-3-methylcyclohexan-1-one	112.19	1.43	0	1	62.66	1.22	1.72	0.01	0.23	11.05
MOL011842	(R)-()-3-Methylcyclopentanone	98.16	0.97	0	1	92.52	1.21	1.65	0.01	0.24	11.17
MOL011843	3B-hydroxy-4(8)-ene-P-mentllane-3(9)-lactone	180.27	1.69	1	2	110.59	0.65	0.66	0.06	0.28	14.03
MOL011844	cis,trans-4,5-Diethyl-3,5-octadiene	166.34	4.94	0	0	17.81	1.89	1.98	0.02	0.25
MOL011845	Hesperetin-5-glucoside	464.46	0.38	6	11	21.82	-1.42	-2.05	0.83	0.28
MOL011846	Menthyl acetate, dl-	198.34	3.16	0	2	22.24	1.23	1.44	0.05	0.21
MOL011847	Octopinic acid	204.26	-0.66	5	6	7.64	-0.99	-1.58	0.04	0.31
MOL011848	d-Piperitone	152.26	2.77	0	1	48.75	1.42	1.67	0.03	0.3	10.78
MOL011849	Schizonepetoside B	330.42	-0.49	3	7	31.02	-0.96	-1.24	0.28	0.25	0.91
MOL011850	Schizonepetoside C	330.42	-0.09	4	7	8.37	-1.06	-1.37	0.23	0.24
MOL011851	Schizonepetoside C_qt	168.26	1.66	1	2	58.02	0.59	0.57	0.04	0.25	1.62
MOL011852	Schizonepetoside D	330.42	-0.44	4	7	29.04	-1.01	-1.43	0.23	0.27
MOL011853	Schizonepetoside D_qt	168.26	1.31	1	2	61.01	0.56	0.4	0.04	0.25	1.88
MOL011854	Schizonodiol	184.26	0.31	2	3	52.24	-0.01	-0.37	0.05	0.3	10.84
MOL011855	Schizonol	168.26	1.34	1	2	57.75	0.82	0.96	0.04	0.28	10.84
MOL011856	Schkuhrin I	420.5	1.81	2	8	54.45	-0.7	-1.48	0.52	0.32	5.89
MOL000007	Cosmetin	432.41	0.43	6	10	9.68	-1.08	-2.26	0.74	0.32
MOL011858	2-Cyclooctenone	124.2	2.06	0	1	47.79	1.26	1.61	0.02	0.28	11.39
MOL011859	deoxyoleanolic acid	440.78	7.52	1	2	17.79	1.2	0.96	0.76	0.27
MOL011860	d-Dihydrocarvone	152.26	2.4	0	1	62.94	1.36	1.63	0.03	0.3	10.99
MOL011861	(+)-cis-Isopulegone	152.26	2.4	0	1	57.88	1.27	1.47	0.03	0.31	11.31
MOL011862	(1S,4aS,8aR)-1-methyldecalin-2-one	166.29	2.68	0	1	55.24	1.28	1.6	0.05	0.23	-2.78
MOL011863	octahydro-4α,5-dimethyl-3-(1-methylethyl)naphthalenone	222.41	3.85	0	1	32.47	1.37	1.58	0.1	0.24	6.68
MOL011864	2-Octenyl acetate	170.28	2.87	0	2	39.85	1.32	1.42	0.03	0.19	5.23
MOL011865	rosmarinic acid	360.34	2.69	5	8	1.38	-0.54	-1.24	0.35	0.47
MOL011866	(2R,5S)-5-methyl-2-[(E)-1-methyl-2-[(2R,3R,4S,5S,6R)-3,4,5-trihydroxy-6-methylol-tetrahydropyran-2-yl]oxy-vinyl]cyclohexan-1-one	330.42	-0.57	4	7	27.32	-0.93	-1.14	0.23	0.23
MOL011867	schizonepetoside E	348.44	-1.25	5	8	9.54	-1.01	-1.27	0.26	0.23
MOL011868	schizonepetoside E_qt	186.28	0.49	2	3	38.77	0	-0.02	0.05	0.27	4.17
MOL011869	schizotenuin A	716.64	5.46	9	16	3.01	-1.44	-2.8	0.39	0.42
MOL000012	Arachic acid	312.6	8.19	1	2	16.66	1.18	1.09	0.19	0.18
MOL000122	1,8-cineole	154.28	2.15	0	1	39.73	1.57	2.06	0.05	0.24	11.29
MOL001593	Piperitenone	150.24	2.92	0	1	40.05	1.43	1.62	0.03	0.32	11.21
MOL001908	(Z)-(1S,5R)-beta-pinen-10-yl-beta-vicianoside	446.55	-1.28	6	10	5.74	-1.56	-1.89	0.67	0.23
MOL000197	Myrcene	136.26	3.69	0	0	24.96	1.84	1.98	0.02	0.37
MOL000198	(R)-linalool	154.28	2.74	1	1	39.8	1.33	1.36	0.02	0.32	6.48
MOL002021	4-Vinyl-m-xylene	132.22	3.35	0	0	36.82	1.9	1.96	0.02	0.43	11.63
MOL000223	caffeic acid	180.17	1.37	3	4	25.76	0.21	-0.26	0.05	0.44
MOL000234	L-Limonen	136.26	3.5	0	0	38.09	1.83	2.13	0.02	0.29	11.64
MOL002365	(s)-carvone	150.24	2.36	0	1	47.43	1.34	1.62	0.03	0.33	11.8
MOL002374	()-Neomenthol	156.3	2.78	1	1	50.32	1.3	1.59	0.03	0.2	10.65
MOL002375	(-)-isomenthone	154.28	2.6	0	1	61.19	1.36	1.78	0.03	0.24	10.86
MOL000024	alpha-humulene	204.39	5.04	0	0	22.98	1.88	2.08	0.06	0
MOL002500	Campherenol	222.41	3.8	1	1	18.25	1.35	1.32	0.09	0.26
MOL002503	Cynanuriculoside A	1085.43	1.15	7	21	14.92	-2.35	-3.33	0.03	0.2
MOL000257	(-)-beta-Phellandrene	136.26	3.31	0	0	40.44	1.83	2.1	0.02	0.31	10.91
MOL000263	oleanolic acid	456.78	6.42	2	3	29.02	0.59	0.07	0.76	0.25
MOL000264	Tereben	136.26	3.64	0	0	29.62	1.86	2.11	0.02	0.28
MOL000268	(1S,5S)-1-isopropyl-4-methylenebicyclo[3.1.0]hexane	136.26	2.93	0	0	46.21	1.83	2.18	0.04	0.31	11.47
MOL000269	Elemicin	208.28	2.79	0	3	21.94	1.41	1.28	0.06	0.2
MOL002846	Piperitylhonokiol	402.62	7.98	2	2	4.48	1.57	1.05	0.49	0.32
MOL002881	Diosmetin	300.28	2.32	3	6	31.14	0.46	-0.66	0.27	0.34	16.34
MOL000346	succinic acid	118.1	-0.41	2	4	29.62	-0.44	-0.71	0.01	0.42
MOL000357	Sitogluside	576.95	6.34	4	6	20.63	-0.14	-0.93	0.62	0.23
MOL000359	sitosterol	414.79	8.08	1	1	36.91	1.32	0.87	0.75	0.22	5.37
MOL000036	beta-caryophyllene	204.39	4.75	0	0	29.7	1.83	2.07	0.09	0
MOL000399	Docosanoate	340.66	9.11	1	2	15.69	1.21	0.91	0.26	0
MOL004099	Luteolin 8-O-beta-D-galatoside	448.41	0.16	7	11	28.88	-1.32	-2.54	0.78	0
MOL004154	Cynanuriculoside A_qt	923.27	2.9	4	16	53.07	-0.79	-1.91	0.09	0.2	19.1
MOL004275	(1R,4E,7E,11R)-1,5,9,9-tetramethyl-12-oxabicyclo[9.1.0]dodeca-4,7-diene	220.39	3.8	0	1	23.66	1.58	1.77	0.1	0.29
MOL000437	Hirsutrin	464.41	-0.59	8	12	1.86	-1.66	-2.31	0.77	0
MOL004592	2-Octenic acid	142.22	2.7	1	2	43.49	0.88	1	0.02	0.3	3.55
MOL004632	Pulsatillic acid	470.76	5.39	2	4	24.49	0.12	-0.47	0.77	0.27
MOL005080	DMBQ	168.16	-0.59	0	4	12	0.57	0.17	0.04	0.18
MOL005100	5,7-dihydroxy-2-(3-hydroxy-4-methoxyphenyl)chroman-4-one	302.3	2.28	3	6	47.74	0.28	-0.3	0.27	0.31	16.51
MOL000511	ursolic acid	456.78	6.47	2	3	16.77	0.67	0.07	0.75	0.26
MOL005559	Maslinic acid	472.78	5.46	3	4	15.54	0.1	-0.55	0.74	0.25
MOL005563	(-)-Pulegone	152.26	2.75	0	1	51.23	1.4	1.65	0.03	0.26	10.9
MOL005928	isoferulic acid	194.2	1.62	2	4	50.83	0.49	0.01	0.06	0	2.45
MOL000006	luteolin	286.25	2.07	4	6	36.16	0.19	-0.84	0.25	0.39	15.94
MOL000663	lignoceric acid	368.72	10.02	1	2	14.9	1.24	1.01	0.33	0.17
MOL000671	()-Menthol	156.3	2.78	1	1	59.33	1.27	1.42	0.03	0.22	11.03
MOL000708	WLN: VHR	106.13	1.59	0	1	32.63	1.32	1.66	0.01	0.44	12.07
MOL000709	(S)-Matsutake alcohol	128.24	2.53	1	1	40.11	1.19	1.35	0.01	0.28	5.62
MOL000715	l-Menthone	154.28	2.6	0	1	57.9	1.35	1.7	0.03	0.24	10.57
MOL000771	p-coumaric acid	164.17	1.64	2	3	43.29	0.46	0.13	0.04	0.45	4.43
MOL007930	hesperidin	610.62	-0.48	8	15	13.33	-2.03	-2.7	0.67	0.31
MOL000008	apigenin	270.25	2.33	3	5	23.06	0.43	-0.61	0.21	0.41
MOL008138	ZINC02011663	130.26	2.78	1	1	30.78	1.15	1.27	0.01	0.22	5.4
MOL000873	CYH	98.16	1.17	0	1	74.99	1.21	1.77	0.01	0.22	11.11
MOL008989	schizonepetoside A_qt	168.26	1.52	1	2	60.29	0.87	0.97	0.04	0.28	1.99
MOL000905	()-beta-Pinene	136.26	2.93	0	0	44.77	1.85	2.29	0.05	0.28	11.32
MOL009070	Luteolin 7-O-glucuronide	462.39	0.37	7	12	2.62	-1.27	-2.24	0.8	0.34
MOL000098	quercetin	302.25	1.5	5	7	46.43	0.05	-0.77	0.28	0.38	14.4
MOL000009	luteolin-7-o-glucoside	448.41	0.16	7	11	7.29	-1.23	-2.49	0.78	0.32
MOL000023	Hemo-sol	136.26	3.5	0	0	39.84	1.83	2.12	0.02	0	11.68
MOL000069	palmitic acid	256.48	6.37	1	2	19.3	1.09	1	0.1	0
MOL000118	(L)-alpha-Terpineol	154.28	2.42	1	1	48.8	1.39	1.72	0.03	0.27	11.35
MOL000119	ZINC02040970	222.41	4.56	1	1	40.43	1.44	1.31	0.06	0.3	4.73
MOL000125	(-)-alpha-Pinene	136.26	2.87	0	0	46.25	1.85	2.3	0.05	0.25	11.42
MOL000130	CAM	152.26	1.94	0	1	67.17	1.29	1.71	0.05	0.27	11.34
MOL000207	Methyleugenol	178.25	2.81	0	2	73.36	1.47	1.41	0.04	0.27	2.92
MOL000271	l-carvone	150.24	2.36	0	1	49.47	1.35	1.65	0.03	0.33	11.75
MOL000358	beta-sitosterol	414.79	8.08	1	1	36.91	1.32	0.99	0.75	0.23	5.36
MOL000432	linolenic acid	278.48	5.95	1	2	45.01	1.21	0.84	0.15	0	5.54
MOL000449	Stigmasterol	412.77	7.64	1	1	43.83	1.44	1	0.76	0.22	5.57
MOL000473	(-)-trans-Carveol	152.26	2.4	1	1	45.28	1.18	1.41	0.03	0	11.83
MOL000474	(-)-Epoxycaryophyllene	220.39	3.52	0	1	35.94	1.57	1.83	0.13	0	6.09
MOL000611	beta-Bourbonene	204.39	4.22	0	0	16.98	1.82	2.11	0.11	0.27
MOL000615	delta-amorphene	204.39	4.94	0	0	17.95	1.85	1.99	0.08	0.24
MOL000674	Farnesol acetate	264.45	5.14	0	2	21.97	1.44	1.21	0.11	0.27
MOL000717	d-isomenthone	154.28	2.6	0	1	61.2	1.35	1.74	0.03	0.23	10.86
MOL000860	stearic acid	284.54	7.28	1	2	17.83	1.15	1.22	0.14	0.19
MOL000869	Henicosane	296.65	9.95	0	0	8.41	1.84	1.8	0.15	0.13
MOL000908	beta-elemene	204.39	4.79	0	0	25.63	1.84	2.07	0.06	0.33
MOL000922	(R)-p-Menth-1-en-4-ol	154.28	2.55	1	1	32.16	1.33	1.52	0.03	0.26	11.39
MOL000971	Ethylpalmitate	284.54	6.97	0	2	18.99	1.41	1.15	0.14	0.16
MOL001179	(&#8722;)-Alloaromadendrene	204.39	4.22	0	0	54.04	1.81	2.07	0.1	0.23	12.06
MOL001300	PEL	122.18	1.55	1	1	44.03	1.11	1.13	0.02	0.37	-2.41
MOL001390	49070_FLUKA	222.41	3.2	1	1	85.51	1.29	1.46	0.12	0.24	12.06
MOL001393	myristic acid	228.42	5.46	1	2	21.18	1.07	0.99	0.07	0.19
MOL001401	HEXACOSANE	366.8	12.23	0	0	8.21	1.92	1.65	0.31	0.12
MOL001402	Octacosane	394.86	13.15	0	0	8.15	1.91	1.46	0.37	0.12
MOL001442	phytol	296.6	7.34	1	1	33.82	1.23	0.85	0.13	0.22	2.34
MOL001487	FITONE	268.54	6.2	0	1	6.67	1.5	1.44	0.1	0.22
MOL001501	Daturic acid	270.51	6.82	1	2	18.51	1.12	0.95	0.12	0.21
MOL001506	Supraene	410.8	11.33	0	0	33.55	2.08	1.73	0.42	0.27	2.72
MOL001556	Isocaryophyllene	204.39	4.75	0	0	27.3	1.83	2.06	0.09	0.28
MOL001747	Tetracosane	338.74	11.32	0	0	8.28	1.88	1.62	0.24	0.15
MOL001972	Pulegone	152.26	2.75	0	1	51.6	1.39	1.74	0.03	0.26	11.19
MOL002153	1H-Cycloprop(e)azulen-7-ol, decahydro-1,1,7-trimethyl-4-methylene-, (1aR-(1aalpha,4aalpha,7beta,7abeta,7balpha))-	220.39	3.01	1	1	82.33	1.37	1.49	0.12	0.28	12.04
MOL002229	HEPTACOSANE	380.83	12.69	0	0	8.18	1.88	1.8	0.36	0.18
MOL002295	cinnamic acid	148.17	1.9	1	2	19.68	0.91	0.96	0.03	0.47
MOL002351	3-Hexenol	100.18	1.44	1	1	62.74	1.05	1.1	0.01	0.26	11.06
MOL002526	3691-11-0	204.39	4.99	0	0	23.66	1.86	2.05	0.07	0.25
MOL002786	Apocynin	166.19	1.29	1	3	31.71	0.74	0.52	0.04	0.33	24.75
MOL003177	Syringaldehyde	182.19	1.29	1	4	67.06	0.71	0.4	0.05	0.25	11.47
MOL003449	(2S)-2-myristyloxirane	240.48	6.25	0	1	13.49	1.64	1.61	0.09	0.15
MOL003534	CADINENE	204.39	4.75	0	0	17.12	1.88	2.06	0.08	0.25
MOL003594	l-Carvyl acetate	194.3	2.78	0	2	34.22	1.28	1.48	0.05	0.28	0.63
MOL003937	Naphthalene, 1,2,3,4,4a,5,6,8a-octahydro-7-methyl-4-methylene-1-(1-methylethyl)-, (1alpha,4abeta,8aalpha)-	204.39	4.8	0	0	20.21	1.87	2.06	0.08	0.26
MOL004285	MBP	222.26	2.62	1	4	63.53	0.48	0.36	0.08	0.39	5.9
MOL005043	campest-5-en-3beta-ol	400.76	7.63	1	1	37.58	1.32	0.94	0.71	0.23	4.43
MOL005749	isopulegone	152.26	2.4	0	1	64.31	1.37	1.73	0.03	0	11.34
MOL006180	Tetratriacontane	479.04	15.88	0	0	7.99	1.96	1.32	0.43	0
MOL007330	MENTHOL	156.3	2.78	1	1	43.31	1.27	1.49	0.03	0.2	10.59
MOL008208	TETRACONTANE	563.22	18.62	0	0	7.88	1.93	1.57	0.44	0.17
MOL008661	Vinyl amyl ketone	126.22	2.49	0	1	19.82	1.38	1.54	0.01	0.31
MOL011544	ZINC02140511	204.39	4.18	0	0	15.11	1.78	2.04	0.11	0.24
MOL011799	1,4-Eicosadiene	278.58	8.66	0	0	28.35	1.93	1.97	0.13	0.21
MOL011811	Tilianine	446.44	0.68	5	10	19.66	-0.83	-2.1	0.79	0.29
MOL011872	()-Menthone	154.28	2.6	0	1	57.9	1.37	1.75	0.03	0.25	10.57
MOL011873	cinerolon	166.24	1.55	1	2	75.63	0.55	0.32	0.04	0.31	4.59
MOL011875	Eriodictiol-7-glucoside	464.46	0.38	6	11	7.69	-1.16	-1.93	0.82	0.3
MOL011876	(2S,5R)-2-isopropenyl-5-methyl-1-cyclohexanone	152.26	2.4	0	1	66.91	1.36	1.64	0.03	0.29	10.99
MOL012439	(1Z,4E,8E)-2,6,6,9-tetramethylcycloundeca-1,4,8-triene	204.39	5.04	0	0	22.83	1.84	2.07	0.06	0.28
