# Supplementary material for: Network Pharmacology Strategy to Investigate the Pharmacological Mechanism of HuangQiXiXin Decoction on Cough Variant Asthma and Evidence-Based Medicine Approach Validation
Source: Evid Based Complement Alternat Med. 2020 Oct 30;2020:3829092. doi: 10.1155/2020/3829092 (PMC7647767; doi:10.1155/2020/3829092)
Supplement: Supplementary Materials — Supplementary file 1: compounds of HQXXD in TCMSP. (A) 87 compounds of RA in TCMSP; (B) 192 compounds of HRA in TCMSP; (C) 159 compounds of HS in TCMSP; (D) 173 compounds of RS in TCMSP. Supplementary file 2: target genes of HQXXD: (A) corresponding target genes of active compounds; (B) corresponding target gene symbols of active compounds; (C) 217 active target genes of HQXXD. Supplementary file 3: CVA-related target genes. (A) CVA-related target genes from GeneCards; (B) 1481 CVA-related target genes. Supplementary file 4: data of the medicine-compound-target network. Supplementary file 5: data of the PPI network. Supplementary file 6. GO function enrichment and KEGG pathway enrichment analysis. (A) BP function enrichment analysis; (B) MF function enrichment analysis; (C) CC function enrichment analysis; (D) KEGG pathway enrichment analysis. [file 3829092.f1.zip › 3829092.f1/Appendix File 1 Compounds of HQXXD in TCMSP/Appendix File 1D 173 compounds of RS in TCMSP.xlsx]

## Sheet: Sheet1
Mol ID	Molecule Name	MW	AlogP	Hdon	Hacc	OB (%)	Caco-2	BBB	DL	FASA-	HL
MOL000011	(2R,3R)-3-(4-hydroxy-3-methoxy-phenyl)-5-methoxy-2-methylol-2,3-dihydropyrano[5,6-h][1,4]benzodioxin-9-one	386.38	2.49	2	8	68.83	0.21	-0.53	0.66	0.26	3.39
MOL011387	heptadeca-1,8-dien-4,6-diyn-3,10-diol	260.41	4.58	2	2	53.86	0.63	-0.63	0.11	0.37	5.02
MOL000114	vanillic acid	168.16	1.15	2	4	35.47	0.43	0.09	0.04	0.34	11.62
MOL000116	Nonanal	142.27	3.22	0	1	40.28	1.31	1.5	0.02	0.21	6.35
MOL011729	11-hydroxy-sec-o-beta-d-glucosylhamaudol	472.49	-0.31	7	12	16.62	-1.7	-2.64	0.77	0.23
MOL011730	11-hydroxy-sec-o-beta-d-glucosylhamaudol_qt	292.31	0.88	3	6	50.24	-0.27	-1.23	0.27	0.23	12.71
MOL011731	3'-O-Acetylhamaudol	318.35	2.14	1	6	26.21	0.5	-0.01	0.34	0.27
MOL011732	anomalin	426.5	5.05	0	7	59.65	0.56	-0.02	0.66	0.35	1.59
MOL001945	Majudin	216.2	2.19	0	4	42.21	0.94	0.69	0.13	0.21	-3.6
MOL011734	Cimifugin	306.34	1.13	2	6	13.49	-0.09	-1.09	0.29	0.18
MOL011735	deltoin	328.39	3.96	0	5	14.25	0.83	0.2	0.36	0.31
MOL011736	3'-O-angeloylhamaudol	358.42	3.69	1	6	12.01	0.47	-0.07	0.45	0.3
MOL011737	divaricatacid	320.32	1.34	2	7	87	-0.18	-1.05	0.32	0.25	14.83
MOL011738	divaricataester,a	264.3	1.29	0	5	64.02	0.18	-0.03	0.13	0.3	11.32
MOL011739	divaricataester,b	346.41	2.56	1	6	26.1	0.55	-0.11	0.39	0.27
MOL011740	divaricatol	334.35	1.25	2	7	31.65	-0.13	-1.09	0.38	0.24	13.41
MOL011741	fangfengalpyrimidine	296.36	-1.27	3	7	15.37	-1.11	-1.51	0.24	0.27
MOL011742	fraxidin	220.24	1.46	1	4	42.22	0.89	0.48	0.1	0.26	0.59
MOL011743	hamaudol	276.31	1.76	2	5	21.46	0.37	-0.29	0.24	0.25
MOL001941	Ammidin	270.3	3.65	0	4	34.55	1.13	0.92	0.22	0.28	-1.35
MOL011745	isofraxidin	220.24	1.46	1	4	39.75	0.85	0.5	0.1	0.24	2.12
MOL011746	isopimpinellin	246.23	2.17	0	5	43.14	0.87	0.54	0.17	0.17	-2.97
MOL011747	ledebouriellol	374.42	2.8	2	7	32.05	0.07	-0.81	0.51	0.27	14.57
MOL011748	nodakenetin	230.28	3.18	0	3	68.62	1.08	0.91	0.15	0.28	1.75
MOL011749	phelloptorin	300.33	3.64	0	5	43.39	0.9	0.43	0.28	0.24	-1.74
MOL011750	prim-o-beta-d-glucosylcimifugin	486.52	-0.06	6	12	27	-1.52	-2.45	0.79	0.21
MOL001950	psoralen	186.17	2.2	0	3	33.06	1.05	1.06	0.1	0.27	-2.67
MOL011752	sec-o-beta-d-glucosylhamaudol	456.49	0.58	6	11	15.08	-1.29	-1.96	0.75	0.26
MOL011753	5-O-Methylvisamminol	290.34	2.02	1	5	37.99	0.54	-0.1	0.25	0.23	14.67
MOL011754	4-hydroxy-9-methoxyfuro[3,2-g]chromen-7-one	232.2	1.92	1	5	31.78	0.75	0.5	0.15	0.22	-0.36
MOL011755	5-methoxy-8-hydroxypsoralen	232.2	1.92	1	5	48.4	0.59	0.27	0.15	0.24	-2.45
MOL011756	7-octen-4-ol	128.24	2.39	1	1	33.99	1.11	1.24	0.01	0.26	4.63
MOL001953	Uvadex	216.2	2.19	0	4	35.3	1.05	0.93	0.13	0.25	-1.87
MOL001787	ADO	267.28	-2.02	5	8	15.98	-1.56	-2.22	0.18	0.23
MOL001940	Falcarindiol	260.41	4.71	2	2	39.3	0.37	-0.36	0.11	0.35	4.56
MOL001944	Marmesin	246.28	2.03	1	4	50.28	0.52	0.07	0.18	0.3	-0.09
MOL001946	Ammijin	408.44	0.28	4	9	15.48	-0.9	-1.43	0.69	0.28
MOL002029	()-Cuparene	202.37	4.72	0	0	38.26	1.88	2.15	0.07	0.3	-2.24
MOL002644	Phellopterin	300.33	3.64	0	5	40.19	0.98	0.48	0.28	0.24	-1.64
MOL000003	MTL	182.2	-2.94	6	6	17.73	-1.58	-4.07	0.03	0.18
MOL000032	beta-Eudesmol	222.41	3.72	1	1	26.09	1.32	1.38	0.1	0
MOL000357	Sitogluside	576.95	6.34	4	6	20.63	-0.14	-0.93	0.62	0.23
MOL000359	sitosterol	414.79	8.08	1	1	36.91	1.32	0.87	0.75	0.22	5.37
MOL000373	(2S)-4-methoxy-7-methyl-2-[1-methyl-1-[(2S,3R,4S,5S,6R)-3,4,5-trihydroxy-6-methylol-tetrahydropyran-2-yl]oxy-ethyl]-2,3-dihydrofuro[3,2-g]chromen-5-one	452.5	0.27	4	10	5.38	-0.8	-1.14	0.81	0
MOL000040	Scopoletol	192.18	1.62	1	4	27.77	0.71	0.3	0.08	0
MOL000663	lignoceric acid	368.72	10.02	1	2	14.9	1.24	1.01	0.33	0.17
MOL000666	hexanal	100.18	1.85	0	1	55.71	1.25	1.52	0.01	0.23	10.96
MOL000710	OYA	128.24	2.77	0	1	19.07	1.3	1.52	0.01	0.23
MOL007502	NSC692928	244.41	5.68	1	1	43.31	1.44	0.66	0.1	0.35	6.66
MOL000968	beta-Bisabolene	204.39	5.33	0	0	29.59	1.88	2.13	0.06	0.29
MOL000018	(+/-)-Isoborneol	154.28	1.98	1	1	86.98	1.27	1.6	0.05	0	11.36
MOL000023	Hemo-sol	136.26	3.5	0	0	39.84	1.83	2.12	0.02	0	11.68
MOL000035	beta-Selinene	204.39	4.81	0	0	24.39	1.83	2.12	0.08	0
MOL000069	palmitic acid	256.48	6.37	1	2	19.3	1.09	1	0.1	0
MOL000115	Undecenal	168.31	4.11	0	1	39.35	1.43	1.61	0.03	0.25	7.11
MOL000117	Cymol	134.24	3.51	0	0	27.2	1.86	2.1	0.02	0.34
MOL000118	(L)-alpha-Terpineol	154.28	2.42	1	1	48.8	1.39	1.72	0.03	0.27	11.35
MOL000120	dec-2-enal	154.28	3.66	0	1	18.55	1.4	1.59	0.02	0.27
MOL000122	1,8-cineole	154.28	2.15	0	1	39.73	1.57	2.06	0.05	0.24	11.29
MOL000125	(-)-alpha-Pinene	136.26	2.87	0	0	46.25	1.85	2.3	0.05	0.25	11.42
MOL000128	NERYLACETATE	196.32	3.31	0	2	25.94	1.28	1.28	0.04	0.27
MOL000129	Acetate C-8	172.3	3.18	0	2	18.43	1.24	1.28	0.03	0.18
MOL000131	EIC	280.5	6.39	1	2	41.9	1.16	0.9	0.14	0.25	7.5
MOL000162	beta-Chamigrene	204.39	4.71	0	0	31.99	1.82	2.07	0.08	0	8.59
MOL000172	Furol	96.09	0.99	0	2	34.35	1.08	1.51	0.01	0.2	4.53
MOL000173	wogonin	284.28	2.59	2	5	30.68	0.79	0.04	0.23	0.32	17.75
MOL000196	L-Bornyl acetate	196.32	2.35	0	2	65.52	1.29	1.59	0.08	0.23	6.94
MOL000197	Myrcene	136.26	3.69	0	0	24.96	1.84	1.98	0.02	0.37
MOL000198	(R)-linalool	154.28	2.74	1	1	39.8	1.33	1.36	0.02	0.32	6.48
MOL000202	Moslene	136.26	3.45	0	0	33.02	1.88	2.05	0.02	0.27	11.08
MOL000234	L-Limonen	136.26	3.5	0	0	38.09	1.83	2.13	0.02	0.29	11.64
MOL000264	Tereben	136.26	3.64	0	0	29.62	1.86	2.11	0.02	0.28
MOL000266	beta-Cubebene	204.39	4.22	0	0	32.81	1.83	2.02	0.11	0.25	6.59
MOL000268	(1S,5S)-1-isopropyl-4-methylenebicyclo[3.1.0]hexane	136.26	2.93	0	0	46.21	1.83	2.18	0.04	0.31	11.47
MOL000271	l-carvone	150.24	2.36	0	1	49.47	1.35	1.65	0.03	0.33	11.75
MOL000302	Undekansaeure	186.33	4.09	1	2	30.14	0.98	0.94	0.03	0	4.93
MOL000303	caprylic acid	144.24	2.72	1	2	16.4	0.9	1.02	0.02	0
MOL000305	lauric acid	200.36	4.54	1	2	23.59	1.02	1.1	0.04	0
MOL000358	beta-sitosterol	414.79	8.08	1	1	36.91	1.32	0.99	0.75	0.23	5.36
MOL000431	coumarin	146.15	1.9	0	2	29.17	1.2	1.3	0.04	0
MOL000474	(-)-Epoxycaryophyllene	220.39	3.52	0	1	35.94	1.57	1.83	0.13	0	6.09
MOL000597	Neryl acetate	196.32	3.31	0	2	57.47	1.25	1.4	0.04	0.27	7.92
MOL000602	FUM	116.08	-0.01	2	4	17.74	-0.59	-0.99	0.01	0.39
MOL000614	osthol	244.31	3.74	0	3	38.75	1.15	0.85	0.13	0.32	2.67
MOL000615	delta-amorphene	204.39	4.94	0	0	17.95	1.85	1.99	0.08	0.24
MOL000661	PENTACOSANOIC ACID	382.75	10.47	1	2	14.57	1.26	0.96	0.37	0.17
MOL000667	1-hexanol	102.2	1.88	1	1	22.04	1.08	1.21	0.01	0.19
MOL000668	PENTYLFURAN	138.23	3.12	0	1	54.59	1.72	1.94	0.02	0.1	-1.96
MOL000675	oleic acid	282.52	6.84	1	2	33.13	1.17	0.78	0.14	0.2	4.99
MOL000676	DBP	278.38	4.2	0	4	64.54	0.8	0.56	0.13	0.34	5.41
MOL000699	m-Cymol	134.24	3.51	0	0	48.85	1.88	2.1	0.02	0.34	11.33
MOL000705	WLN: VH6	114.21	2.31	0	1	19.59	1.29	1.49	0.01	0.23
MOL000708	WLN: VHR	106.13	1.59	0	1	32.63	1.32	1.66	0.01	0.44	12.07
MOL000709	(S)-Matsutake alcohol	128.24	2.53	1	1	40.11	1.19	1.35	0.01	0.28	5.62
MOL000716	trans-2-nonenal	140.25	3.2	0	1	19.18	1.37	1.59	0.02	0.27
MOL000723	trans-2,4-decadienal	152.26	3.21	0	1	51.03	1.4	1.49	0.02	0.32	7.44
MOL000724	Geranylacetone	194.35	3.62	0	1	18.66	1.5	1.55	0.04	0.29
MOL000860	stearic acid	284.54	7.28	1	2	17.83	1.15	1.22	0.14	0.19
MOL000879	methyl palmitate	270.51	6.62	0	2	18.09	1.37	1.18	0.12	0.14
MOL000905	()-beta-Pinene	136.26	2.93	0	0	44.77	1.85	2.29	0.05	0.28	11.32
MOL000914	(5S)-1-isopropyl-4-methylbicyclo[3.1.0]hex-3-ene	136.26	2.87	0	0	47.13	1.81	2.14	0.04	0.29	11.44
MOL000918	2-NONANONE	142.27	2.7	0	1	8.51	1.34	1.62	0.02	0.24
MOL000922	(R)-p-Menth-1-en-4-ol	154.28	2.55	1	1	32.16	1.33	1.52	0.03	0.26	11.39
MOL000974	cuminal	148.22	2.78	0	1	38.29	1.39	1.61	0.03	0.36	1.94
MOL001110	cis-beta-Ocimene	136.26	3.63	0	0	25.38	1.85	2.03	0.02	0.34
MOL001114	2-[(1R)-2,2,3-trimethyl-1-cyclopent-3-enyl]ethanal	152.26	2.19	0	1	45.71	1.31	1.66	0.03	0.29	11.62
MOL001121	19894-97-4	152.26	1.78	1	1	49.98	1.25	1.5	0.06	0.21	11.55
MOL001123	muurolene	204.39	4.75	0	0	19.5	1.84	2.16	0.08	0.25
MOL001129	l-Verbenone	150.24	1.94	0	1	50.66	1.26	1.53	0.06	0.32	11.56
MOL001227	Decyl acetate	200.36	4.09	0	2	25.07	1.28	1.33	0.04	0.16
MOL001245	(1S,5R)-7,7-dimethyl-4-bicyclo[3.1.1]hept-3-enecarboxaldehyde	150.24	2.04	0	1	41.25	1.34	1.66	0.06	0.29	11.47
MOL001390	49070_FLUKA	222.41	3.2	1	1	85.51	1.29	1.46	0.12	0.24	12.06
MOL001393	myristic acid	228.42	5.46	1	2	21.18	1.07	0.99	0.07	0.19
MOL001396	PENTADECYLIC ACID	242.45	5.91	1	2	20.18	1.08	0.88	0.08	0.18
MOL001487	FITONE	268.54	6.2	0	1	6.67	1.5	1.44	0.1	0.22
MOL001494	Mandenol	308.56	6.99	0	2	42	1.46	1.14	0.19	0.25	5.39
MOL001556	Isocaryophyllene	204.39	4.75	0	0	27.3	1.83	2.06	0.09	0.28
MOL001578	Hypnon	120.16	1.57	0	1	48.19	1.36	1.54	0.02	0.45	25.2
MOL001640	NON	172.3	3.63	1	2	26.74	0.96	1.06	0.03	0.22
MOL001641	METHYL LINOLEATE	294.53	6.64	0	2	41.93	1.44	1.08	0.17	0.21	6.05
MOL001863	METHYL ISOPALMITATE	270.51	6.41	0	2	9.42	1.38	1.23	0.11	0.16
MOL001889	Methyl linolelaidate	294.53	6.64	0	2	41.93	1.46	1.11	0.17	0.2	5.78
MOL001942	isoimperatorin	270.3	3.65	0	4	45.46	0.97	0.66	0.23	0.27	-1.44
MOL001949	panaxynol	244.41	5.68	1	1	42.44	1.52	1.03	0.1	0.32	7.14
MOL002024	(1S,4R)-1,7,7-trimethylbicyclo[2.2.1]hept-2-ene	136.26	2.63	0	0	39.62	1.8	2.21	0.04	0.25	11.28
MOL002033	cis-Thujopsene	204.39	4.08	0	0	56.43	1.84	2.24	0.12	0.25	-1.45
MOL002137	OCT	114.26	4.02	0	0	29.72	1.78	2.02	0.01	0.19
MOL002138	p-Cymen-8-ol	150.24	2.29	1	1	32.26	1.33	1.35	0.03	0.35	11.04
MOL002153	1H-Cycloprop(e)azulen-7-ol, decahydro-1,1,7-trimethyl-4-methylene-, (1aR-(1aalpha,4aalpha,7beta,7abeta,7balpha))-	220.39	3.01	1	1	82.33	1.37	1.49	0.12	0.28	12.04
MOL002198	Heptan	100.23	3.57	0	0	41.8	1.77	2.04	0	0.2	10.36
MOL002207	1(3H)-Isobenzofuranone, 3-butyl-3a,4,5,6-tetrahydro-, cis-(-)-	194.3	3.37	0	2	65.03	1.25	1.38	0.07	0.27	5.13
MOL002378	UND	156.35	5.39	0	0	17.15	1.79	2.02	0.02	0.18
MOL002379	PTL	86.15	1.4	0	1	59.53	1.21	1.52	0	0	11.32
MOL002453	(-)-Comphene	136.26	2.93	0	0	34.98	1.81	2.21	0.04	0.28	11.29
MOL002480	Methylbutenol	86.15	0.84	1	1	54.58	1.12	1.32	0.01	0.33	11.47
MOL002520	.beta.-Fenchyl acetate, exo-	196.32	2.49	0	2	108.68	1.27	1.62	0.07	0.22	-2.37
MOL002972	(4S)-1-methyl-4-(6-methylhepta-1,5-dien-2-yl)cyclohexene	204.39	5.33	0	0	20.3	1.89	1.99	0.06	0.28
MOL003040	Amylol	88.17	1.43	1	1	76.16	1.02	1.14	0	0.2	11.03
MOL003050	nonanoic acid	158.27	3.17	1	2	40.51	0.92	1.08	0.02	0.23	4.15
MOL003453	ZINC02571348	142.27	2.99	1	1	39.15	1.21	1.31	0.02	0.24	3.1
MOL003493	naphthalene	128.18	2.74	0	0	27.55	1.87	1.92	0.03	0.49
MOL003547	Azaron	208.28	2.74	0	3	38.39	1.42	1.18	0.06	0	4.55
MOL003561	isopimpinellin	246.23	2.17	0	5	25.93	0.94	0.5	0.17	0
MOL003588	Prangenidin	270.3	3.79	1	4	36.31	0.91	0.5	0.22	0.29	-2.39
MOL003937	Naphthalene, 1,2,3,4,4a,5,6,8a-octahydro-7-methyl-4-methylene-1-(1-methylethyl)-, (1alpha,4abeta,8aalpha)-	204.39	4.8	0	0	20.21	1.87	2.06	0.08	0.26
MOL003951	Benzyl isovalerate	192.28	2.98	0	2	58.44	1.32	1.41	0.05	0.36	4.09
MOL004284	2-Nonadecanone	282.57	7.27	0	1	14.38	1.52	1.53	0.14	0.19
MOL004294	Perillen	150.24	3.25	0	1	19.74	1.8	1.94	0.03	0.2
MOL004480	acetic acid	60.06	-0.23	1	2	47.87	0.42	0.72	0	0.29	12.21
MOL004667	fraxetin	208.18	1.35	2	5	23.04	0.51	0.36	0.09	0.28
MOL004682	Methyl octylate	158.27	2.97	0	2	18.71	1.23	1.32	0.02	0.18
MOL004687	2-octanone	128.24	2.25	0	1	19.29	1.35	1.57	0.01	0.25
MOL004727	(1R,4aR,8aS)-1-isopropyl-7-methyl-4-methylene-2,3,4a,5,6,8a-hexahydro-1H-naphthalene	204.39	4.8	0	0	21.35	1.84	2.1	0.08	0.27
MOL004775	Isobergapten	216.2	2.19	0	4	34.75	0.96	0.49	0.13	0.19	-3.86
MOL004783	nonane	128.29	4.48	0	0	29.23	1.75	1.95	0.01	0.19
MOL004793	Marmesine	246.28	2.03	1	4	84.77	0.43	-0.19	0.18	0.3	0.16
MOL005274	Neohexane	86.2	2.65	0	0	37.81	1.77	2.16	0.01	0.25	11.05
MOL005402	Methyl margarate	284.54	7.08	0	2	17.41	1.37	1.25	0.14	0.17
MOL005723	Phytodolor	222.21	1.6	1	5	52.32	0.76	0.44	0.1	0	2.21
MOL005786	Byakangelicin	334.35	1.7	2	7	27.67	-0.09	-0.81	0.35	0.22
MOL007514	methyl icosa-11,14-dienoate	322.59	7.55	0	2	39.67	1.47	1.1	0.23	0.18	5.24
MOL007545	lanceol	220.39	4.24	1	1	37.54	1.28	1.26	0.07	0.26	4.96
MOL008743	1-Tridecyne	180.37	6.49	0	0	17.67	1.91	2.04	0.03	0.25
MOL009356	Tectochrysin	268.28	2.85	1	4	9.57	0.97	0.27	0.2	0.33
MOL010120	(1S,4R,4aR,8aR)-1-isopropyl-4,7-dimethyl-2,3,4,5,6,8a-hexahydro-1H-naphthalen-4a-ol	222.41	3.91	1	1	62.54	1.49	1.65	0.09	0.24	5.48
MOL010244	(2S)-Flavanone	224.27	3.1	0	2	64.04	1.14	1.05	0.13	0.44	21.83
MOL010705	2-Decenol	156.3	3.4	1	1	29.92	1.19	1.09	0.02	0.22
MOL010947	(Z)-calamenene	202.37	5.04	0	0	17.75	1.87	2.04	0.08	0.28
MOL011648	METHYL 10-OCTADECENOATE	296.55	7.09	0	2	31.9	1.42	1.18	0.17	0.2	5.57
MOL011860	d-Dihydrocarvone	152.26	2.4	0	1	62.94	1.36	1.63	0.03	0.3	10.99
MOL012462	2-Octenal, 2-butyl-	182.34	4.56	0	1	18.43	1.44	1.42	0.03	0.24
MOL013077	Decursin	328.39	3.96	0	5	39.27	0.77	0.25	0.38	0.29	-1.77
MOL013176	2-[(2S)-7-oxo-2,3-dihydrofuro[4,5-g]chromen-2-yl]propan-2-yl (E)-2-methylbut-2-enoate	328.39	3.96	0	5	17.32	0.82	0.16	0.36	0.33
