# Supplementary material for: Network Pharmacology Strategy to Investigate the Pharmacological Mechanism of HuangQiXiXin Decoction on Cough Variant Asthma and Evidence-Based Medicine Approach Validation
Source: Evid Based Complement Alternat Med. 2020 Oct 30;2020:3829092. doi: 10.1155/2020/3829092 (PMC7647767; doi:10.1155/2020/3829092)
Supplement: Supplementary Materials — Supplementary file 1: compounds of HQXXD in TCMSP. (A) 87 compounds of RA in TCMSP; (B) 192 compounds of HRA in TCMSP; (C) 159 compounds of HS in TCMSP; (D) 173 compounds of RS in TCMSP. Supplementary file 2: target genes of HQXXD: (A) corresponding target genes of active compounds; (B) corresponding target gene symbols of active compounds; (C) 217 active target genes of HQXXD. Supplementary file 3: CVA-related target genes. (A) CVA-related target genes from GeneCards; (B) 1481 CVA-related target genes. Supplementary file 4: data of the medicine-compound-target network. Supplementary file 5: data of the PPI network. Supplementary file 6. GO function enrichment and KEGG pathway enrichment analysis. (A) BP function enrichment analysis; (B) MF function enrichment analysis; (C) CC function enrichment analysis; (D) KEGG pathway enrichment analysis. [file 3829092.f1.zip › 3829092.f1/Appendix File 2 Target genes of HQXXD/Appendix File 2A Corresponding target genes of active compounds.xlsx]

## Sheet: Sheet1
MolId	MolName	Target
MOL000211	Mairin	Progesterone receptor
MOL000239	Jaranol	Nitric oxide synthase, inducible
MOL000239	Jaranol	Prostaglandin G/H synthase 1
MOL000239	Jaranol	Androgen receptor
MOL000239	Jaranol	Sodium channel protein type 5 subunit alpha
MOL000239	Jaranol	Prostaglandin G/H synthase 2
MOL000239	Jaranol	Estrogen receptor beta
MOL000239	Jaranol	Dipeptidyl peptidase IV
MOL000239	Jaranol	Heat shock protein HSP 90
MOL000239	Jaranol	Cell division protein kinase 2
MOL000239	Jaranol	Serine/threonine-protein kinase Chk1
MOL000239	Jaranol	Trypsin-1
MOL000239	Jaranol	Nuclear receptor coactivator 2
MOL000239	Jaranol	Calmodulin
MOL000296	hederagenin	Progesterone receptor
MOL000296	hederagenin	Nuclear receptor coactivator 2
MOL000296	hederagenin	Muscarinic acetylcholine receptor M3
MOL000296	hederagenin	Muscarinic acetylcholine receptor M1
MOL000296	hederagenin	Gamma-aminobutyric-acid receptor alpha-2 subunit
MOL000296	hederagenin	Gamma-aminobutyric-acid receptor alpha-3 subunit
MOL000296	hederagenin	Muscarinic acetylcholine receptor M2
MOL000296	hederagenin	Alpha-1B adrenergic receptor
MOL000296	hederagenin	Gamma-aminobutyric acid receptor subunit alpha-1
MOL000296	hederagenin	Glutamate receptor 2
MOL000296	hederagenin	Gamma-aminobutyric-acid receptor subunit alpha-6
MOL000296	hederagenin	Gamma-aminobutyric-acid receptor alpha-5 subunit
MOL000296	hederagenin	Ig gamma-1 chain C region
MOL000296	hederagenin	Alcohol dehydrogenase 1B
MOL000296	hederagenin	Alcohol dehydrogenase 1C
MOL000296	hederagenin	Lysozyme
MOL000296	hederagenin	Nicotinate-nucleotide--dimethylbenzimidazole phosphoribosyltransferase
MOL000296	hederagenin	Prostaglandin G/H synthase 1
MOL000296	hederagenin	Sodium channel protein type 5 subunit alpha
MOL000296	hederagenin	Prostaglandin G/H synthase 2
MOL000296	hederagenin	Retinoic acid receptor RXR-alpha
MOL000296	hederagenin	CGMP-inhibited 3',5'-cyclic phosphodiesterase A
MOL000296	hederagenin	Sodium-dependent noradrenaline transporter
MOL000296	hederagenin	Cytochrome P450-cam
MOL000033	(3S,8S,9S,10R,13R,14S,17R)-10,13-dimethyl-17-[(2R,5S)-5-propan-2-yloctan-2-yl]-2,3,4,7,8,9,11,12,14,15,16,17-dodecahydro-1H-cyclopenta[a]phenanthren-3-ol	Progesterone receptor
MOL000354	isorhamnetin	Nitric oxide synthase, inducible
MOL000354	isorhamnetin	Prostaglandin G/H synthase 1
MOL000354	isorhamnetin	Estrogen receptor
MOL000354	isorhamnetin	Androgen receptor
MOL000354	isorhamnetin	Peroxisome proliferator activated receptor gamma
MOL000354	isorhamnetin	Prostaglandin G/H synthase 2
MOL000354	isorhamnetin	mRNA of Protein-tyrosine phosphatase, non-receptor type 1
MOL000354	isorhamnetin	Estrogen receptor beta
MOL000354	isorhamnetin	Dipeptidyl peptidase IV
MOL000354	isorhamnetin	Mitogen-activated protein kinase 14
MOL000354	isorhamnetin	Glycogen synthase kinase-3 beta
MOL000354	isorhamnetin	Heat shock protein HSP 90
MOL000354	isorhamnetin	Cell division protein kinase 2
MOL000354	isorhamnetin	Phosphatidylinositol-4,5-bisphosphate 3-kinase catalytic subunit, gamma isoform
MOL000354	isorhamnetin	mRNA of PKA Catalytic Subunit C-alpha
MOL000354	isorhamnetin	Trypsin-1
MOL000354	isorhamnetin	Proto-oncogene serine/threonine-protein kinase Pim-1
MOL000354	isorhamnetin	Cyclin-A2
MOL000354	isorhamnetin	Nuclear receptor coactivator 2
MOL000354	isorhamnetin	Calmodulin
MOL000354	isorhamnetin	Glycogen phosphorylase, muscle form
MOL000354	isorhamnetin	Peroxisome proliferator activated receptor delta
MOL000354	isorhamnetin	Serine/threonine-protein kinase Chk1
MOL000354	isorhamnetin	Aldose reductase
MOL000354	isorhamnetin	Nuclear receptor coactivator 1
MOL000354	isorhamnetin	Coagulation factor VII
MOL000354	isorhamnetin	Thrombin
MOL000354	isorhamnetin	Nitric-oxide synthase, endothelial
MOL000354	isorhamnetin	Acetylcholinesterase
MOL000354	isorhamnetin	Gamma-aminobutyric acid receptor subunit alpha-1
MOL000354	isorhamnetin	Amine oxidase [flavin-containing] B
MOL000354	isorhamnetin	Glutamate receptor 2
MOL000354	isorhamnetin	Cytochrome P450-cam
MOL000354	isorhamnetin	Transcription factor p65
MOL000354	isorhamnetin	Xanthine dehydrogenase/oxidase
MOL000354	isorhamnetin	Neutrophil cytosol factor 1
MOL000354	isorhamnetin	Oxidized low-density lipoprotein receptor 1
MOL000371	3,9-di-O-methylnissolin	Nitric oxide synthase, inducible
MOL000371	3,9-di-O-methylnissolin	Prostaglandin G/H synthase 1
MOL000371	3,9-di-O-methylnissolin	Muscarinic acetylcholine receptor M3
MOL000371	3,9-di-O-methylnissolin	Thrombin
MOL000371	3,9-di-O-methylnissolin	Muscarinic acetylcholine receptor M1
MOL000371	3,9-di-O-methylnissolin	Estrogen receptor
MOL000371	3,9-di-O-methylnissolin	Beta-1 adrenergic receptor
MOL000371	3,9-di-O-methylnissolin	Sodium channel protein type 5 subunit alpha
MOL000371	3,9-di-O-methylnissolin	Prostaglandin G/H synthase 2
MOL000371	3,9-di-O-methylnissolin	Nitric-oxide synthase, endothelial
MOL000371	3,9-di-O-methylnissolin	5-hydroxytryptamine receptor 3A
MOL000371	3,9-di-O-methylnissolin	Alpha-2C adrenergic receptor
MOL000371	3,9-di-O-methylnissolin	Retinoic acid receptor RXR-alpha
MOL000371	3,9-di-O-methylnissolin	Acetylcholinesterase
MOL000371	3,9-di-O-methylnissolin	CGMP-inhibited 3',5'-cyclic phosphodiesterase A
MOL000371	3,9-di-O-methylnissolin	Alpha-1B adrenergic receptor
MOL000371	3,9-di-O-methylnissolin	Beta-2 adrenergic receptor
MOL000371	3,9-di-O-methylnissolin	Alpha-1D adrenergic receptor
MOL000371	3,9-di-O-methylnissolin	Mu-type opioid receptor
MOL000371	3,9-di-O-methylnissolin	Gamma-aminobutyric acid receptor subunit alpha-1
MOL000371	3,9-di-O-methylnissolin	Trypsin-1
MOL000371	3,9-di-O-methylnissolin	Nuclear receptor coactivator 2
MOL000371	3,9-di-O-methylnissolin	Calmodulin
MOL000378	7-O-methylisomucronulatol	Nitric oxide synthase, inducible
MOL000378	7-O-methylisomucronulatol	Prostaglandin G/H synthase 1
MOL000378	7-O-methylisomucronulatol	Dopamine D1 receptor
MOL000378	7-O-methylisomucronulatol	Muscarinic acetylcholine receptor M3
MOL000378	7-O-methylisomucronulatol	Thrombin
MOL000378	7-O-methylisomucronulatol	Potassium voltage-gated channel subfamily H member 2
MOL000378	7-O-methylisomucronulatol	Muscarinic acetylcholine receptor M1
MOL000378	7-O-methylisomucronulatol	Estrogen receptor
MOL000378	7-O-methylisomucronulatol	Androgen receptor
MOL000378	7-O-methylisomucronulatol	Beta-1 adrenergic receptor
MOL000378	7-O-methylisomucronulatol	Sodium channel protein type 5 subunit alpha
MOL000378	7-O-methylisomucronulatol	Peroxisome proliferator activated receptor gamma
MOL000378	7-O-methylisomucronulatol	Coagulation factor Xa
MOL000378	7-O-methylisomucronulatol	Muscarinic acetylcholine receptor M5
MOL000378	7-O-methylisomucronulatol	Prostaglandin G/H synthase 2
MOL000378	7-O-methylisomucronulatol	Nitric-oxide synthase, endothelial
MOL000378	7-O-methylisomucronulatol	Alpha-2C adrenergic receptor
MOL000378	7-O-methylisomucronulatol	Muscarinic acetylcholine receptor M4
MOL000378	7-O-methylisomucronulatol	Retinoic acid receptor RXR-alpha
MOL000378	7-O-methylisomucronulatol	Delta-type opioid receptor
MOL000378	7-O-methylisomucronulatol	CGMP-inhibited 3',5'-cyclic phosphodiesterase A
MOL000378	7-O-methylisomucronulatol	5-hydroxytryptamine 2A receptor
MOL000378	7-O-methylisomucronulatol	Alpha-1A adrenergic receptor
MOL000378	7-O-methylisomucronulatol	Muscarinic acetylcholine receptor M2
MOL000378	7-O-methylisomucronulatol	Alpha-1B adrenergic receptor
MOL000378	7-O-methylisomucronulatol	Sodium-dependent dopamine transporter
MOL000378	7-O-methylisomucronulatol	Beta-2 adrenergic receptor
MOL000378	7-O-methylisomucronulatol	Alpha-1D adrenergic receptor
MOL000378	7-O-methylisomucronulatol	Sodium-dependent serotonin transporter
MOL000378	7-O-methylisomucronulatol	Estrogen receptor beta
MOL000378	7-O-methylisomucronulatol	Gamma-aminobutyric acid receptor subunit alpha-1
MOL000378	7-O-methylisomucronulatol	Dipeptidyl peptidase IV
MOL000378	7-O-methylisomucronulatol	Mitogen-activated protein kinase 14
MOL000378	7-O-methylisomucronulatol	Glycogen synthase kinase-3 beta
MOL000378	7-O-methylisomucronulatol	Heat shock protein HSP 90
MOL000378	7-O-methylisomucronulatol	Cell division protein kinase 2
MOL000378	7-O-methylisomucronulatol	Serine/threonine-protein kinase Chk1
MOL000378	7-O-methylisomucronulatol	mRNA of PKA Catalytic Subunit C-alpha
MOL000378	7-O-methylisomucronulatol	Retinoic acid receptor RXR-beta
MOL000378	7-O-methylisomucronulatol	Trypsin-1
MOL000378	7-O-methylisomucronulatol	Proto-oncogene serine/threonine-protein kinase Pim-1
MOL000378	7-O-methylisomucronulatol	Cyclin-A2
MOL000378	7-O-methylisomucronulatol	Nuclear receptor coactivator 2
MOL000378	7-O-methylisomucronulatol	Calcium-activated potassium channel subunit alpha 1
MOL000378	7-O-methylisomucronulatol	Calmodulin
MOL000379	9,10-dimethoxypterocarpan-3-O-β-D-glucoside	Prostaglandin G/H synthase 2
MOL000379	9,10-dimethoxypterocarpan-3-O-β-D-glucoside	DNA topoisomerase II
MOL000379	9,10-dimethoxypterocarpan-3-O-β-D-glucoside	Nuclear receptor coactivator 2
MOL000380	(6aR,11aR)-9,10-dimethoxy-6a,11a-dihydro-6H-benzofurano[3,2-c]chromen-3-ol	Nitric oxide synthase, inducible
MOL000380	(6aR,11aR)-9,10-dimethoxy-6a,11a-dihydro-6H-benzofurano[3,2-c]chromen-3-ol	Prostaglandin G/H synthase 1
MOL000380	(6aR,11aR)-9,10-dimethoxy-6a,11a-dihydro-6H-benzofurano[3,2-c]chromen-3-ol	Muscarinic acetylcholine receptor M3
MOL000380	(6aR,11aR)-9,10-dimethoxy-6a,11a-dihydro-6H-benzofurano[3,2-c]chromen-3-ol	Thrombin
MOL000380	(6aR,11aR)-9,10-dimethoxy-6a,11a-dihydro-6H-benzofurano[3,2-c]chromen-3-ol	Muscarinic acetylcholine receptor M1
MOL000380	(6aR,11aR)-9,10-dimethoxy-6a,11a-dihydro-6H-benzofurano[3,2-c]chromen-3-ol	Estrogen receptor
MOL000380	(6aR,11aR)-9,10-dimethoxy-6a,11a-dihydro-6H-benzofurano[3,2-c]chromen-3-ol	Sodium channel protein type 5 subunit alpha
MOL000380	(6aR,11aR)-9,10-dimethoxy-6a,11a-dihydro-6H-benzofurano[3,2-c]chromen-3-ol	Prostaglandin G/H synthase 2
MOL000380	(6aR,11aR)-9,10-dimethoxy-6a,11a-dihydro-6H-benzofurano[3,2-c]chromen-3-ol	5-hydroxytryptamine receptor 3A
MOL000380	(6aR,11aR)-9,10-dimethoxy-6a,11a-dihydro-6H-benzofurano[3,2-c]chromen-3-ol	Retinoic acid receptor RXR-alpha
MOL000380	(6aR,11aR)-9,10-dimethoxy-6a,11a-dihydro-6H-benzofurano[3,2-c]chromen-3-ol	Acetylcholinesterase
MOL000380	(6aR,11aR)-9,10-dimethoxy-6a,11a-dihydro-6H-benzofurano[3,2-c]chromen-3-ol	Alpha-1B adrenergic receptor
MOL000380	(6aR,11aR)-9,10-dimethoxy-6a,11a-dihydro-6H-benzofurano[3,2-c]chromen-3-ol	Beta-2 adrenergic receptor
MOL000380	(6aR,11aR)-9,10-dimethoxy-6a,11a-dihydro-6H-benzofurano[3,2-c]chromen-3-ol	Alpha-1D adrenergic receptor
MOL000380	(6aR,11aR)-9,10-dimethoxy-6a,11a-dihydro-6H-benzofurano[3,2-c]chromen-3-ol	Gamma-aminobutyric acid receptor subunit alpha-1
MOL000380	(6aR,11aR)-9,10-dimethoxy-6a,11a-dihydro-6H-benzofurano[3,2-c]chromen-3-ol	Heatshock protein HSP 90
MOL000380	(6aR,11aR)-9,10-dimethoxy-6a,11a-dihydro-6H-benzofurano[3,2-c]chromen-3-ol	Neuronal acetylcholine receptor protein, alpha-7 chain
MOL000380	(6aR,11aR)-9,10-dimethoxy-6a,11a-dihydro-6H-benzofurano[3,2-c]chromen-3-ol	Trypsin-1
MOL000380	(6aR,11aR)-9,10-dimethoxy-6a,11a-dihydro-6H-benzofurano[3,2-c]chromen-3-ol	Nuclear receptor coactivator 2
MOL000380	(6aR,11aR)-9,10-dimethoxy-6a,11a-dihydro-6H-benzofurano[3,2-c]chromen-3-ol	Nuclear receptor coactivator 1
MOL000380	(6aR,11aR)-9,10-dimethoxy-6a,11a-dihydro-6H-benzofurano[3,2-c]chromen-3-ol	Calmodulin
MOL000380	(6aR,11aR)-9,10-dimethoxy-6a,11a-dihydro-6H-benzofurano[3,2-c]chromen-3-ol	Muscarinic acetylcholine receptor M4
MOL000387	Bifendate	Prostaglandin G/H synthase 2
MOL000387	Bifendate	Vascular endothelial growth factor receptor 2
MOL000387	Bifendate	Hepatocyte growth factor receptor
MOL000387	Bifendate	Heat shock protein HSP 90
MOL000387	Bifendate	Calcium-activated potassium channel subunit alpha 1
MOL000387	Bifendate	Prostaglandin G/H synthase 1
MOL000387	Bifendate	DNA topoisomerase II
MOL000392	formononetin	Nitric oxide synthase, inducible
MOL000392	formononetin	Prostaglandin G/H synthase 1
MOL000392	formononetin	Muscarinic acetylcholine receptor M1
MOL000392	formononetin	Estrogen receptor
MOL000392	formononetin	Androgen receptor
MOL000392	formononetin	Peroxisome proliferator activated receptor gamma
MOL000392	formononetin	Prostaglandin G/H synthase 2
MOL000392	formononetin	Retinoic acid receptor RXR-alpha
MOL000392	formononetin	CGMP-inhibited 3',5'-cyclic phosphodiesterase A
MOL000392	formononetin	Alpha-1A adrenergic receptor
MOL000392	formononetin	Sodium-dependent dopamine transporter
MOL000392	formononetin	Beta-2 adrenergic receptor
MOL000392	formononetin	Sodium-dependent serotonin transporter
MOL000392	formononetin	Estrogen receptor beta
MOL000392	formononetin	Dipeptidyl peptidase IV
MOL000392	formononetin	Mitogen-activated protein kinase 14
MOL000392	formononetin	Glycogen synthase kinase-3 beta
MOL000392	formononetin	Heat shock protein HSP 90
MOL000392	formononetin	Cell division protein kinase 2
MOL000392	formononetin	Amine oxidase [flavin-containing] B
MOL000392	formononetin	Serine/threonine-protein kinase Chk1
MOL000392	formononetin	mRNA of PKA Catalytic Subunit C-alpha
MOL000392	formononetin	Trypsin-1
MOL000392	formononetin	Proto-oncogene serine/threonine-protein kinase Pim-1
MOL000392	formononetin	Cyclin-A2
MOL000392	formononetin	Calmodulin
MOL000392	formononetin	cAMP-dependent protein kinase inhibitor alpha
MOL000392	formononetin	Thrombin
MOL000392	formononetin	Nitric-oxide synthase, endothelial
MOL000392	formononetin	Acetylcholinesterase
MOL000392	formononetin	Beta-lactamase
MOL000392	formononetin	Transcription factor AP-1
MOL000392	formononetin	Peroxisome proliferator-activated receptor gamma
MOL000392	formononetin	Interleukin-4
MOL000392	formononetin	NAD-dependent deacetylase sirtuin-1
MOL000392	formononetin	ATP synthase subunit beta, mitochondrial
MOL000392	formononetin	NADH-ubiquinone oxidoreductase chain 6
MOL000392	formononetin	3 beta-hydroxysteroid dehydrogenase/Delta 5-->4-isomerase type 2
MOL000392	formononetin	3 beta-hydroxysteroid dehydrogenase/Delta 5-->4-isomerase type 1
MOL000417	Calycosin	Nitric oxide synthase, inducible
MOL000417	Calycosin	Prostaglandin G/H synthase 1
MOL000417	Calycosin	Estrogen receptor
MOL000417	Calycosin	Androgen receptor
MOL000417	Calycosin	Peroxisome proliferator activated receptor gamma
MOL000417	Calycosin	Prostaglandin G/H synthase 2
MOL000417	Calycosin	Retinoic acid receptor RXR-alpha
MOL000417	Calycosin	CGMP-inhibited 3',5'-cyclic phosphodiesterase A
MOL000417	Calycosin	Estrogen receptor beta
MOL000417	Calycosin	Dipeptidyl peptidase IV
MOL000417	Calycosin	Mitogen-activated protein kinase 14
MOL000417	Calycosin	Glycogen synthase kinase-3 beta
MOL000417	Calycosin	Heat shock protein HSP 90
MOL000417	Calycosin	Cell division protein kinase 2
MOL000417	Calycosin	Serine/threonine-protein kinase Chk1
MOL000417	Calycosin	mRNA of PKA Catalytic Subunit C-alpha
MOL000417	Calycosin	Trypsin-1
MOL000417	Calycosin	Proto-oncogene serine/threonine-protein kinase Pim-1
MOL000417	Calycosin	Cyclin-A2
MOL000417	Calycosin	Nuclear receptor coactivator 2
MOL000417	Calycosin	Calmodulin
MOL000417	Calycosin	Beta-2 adrenergic receptor
MOL000422	kaempferol	Nitric oxide synthase, inducible
MOL000422	kaempferol	Prostaglandin G/H synthase 1
MOL000422	kaempferol	Androgen receptor
MOL000422	kaempferol	Peroxisome proliferator activated receptor gamma
MOL000422	kaempferol	Prostaglandin G/H synthase 2
MOL000422	kaempferol	Heat shock protein HSP 90
MOL000422	kaempferol	Phosphatidylinositol-4,5-bisphosphate 3-kinase catalytic subunit, gamma isoform
MOL000422	kaempferol	mRNA of PKA Catalytic Subunit C-alpha
MOL000422	kaempferol	Nuclear receptor coactivator 2
MOL000422	kaempferol	Dipeptidyl peptidase IV
MOL000422	kaempferol	Trypsin-1
MOL000422	kaempferol	Progesterone receptor
MOL000422	kaempferol	Thrombin
MOL000422	kaempferol	Muscarinic acetylcholine receptor M1
MOL000422	kaempferol	Nitric-oxide synthase, endothelial
MOL000422	kaempferol	Gamma-aminobutyric-acid receptor alpha-2 subunit
MOL000422	kaempferol	Acetylcholinesterase
MOL000422	kaempferol	Sodium-dependent noradrenaline transporter
MOL000422	kaempferol	Muscarinic acetylcholine receptor M2
MOL000422	kaempferol	Alpha-1B adrenergic receptor
MOL000422	kaempferol	Gamma-aminobutyric acid receptor subunit alpha-1
MOL000422	kaempferol	DNA topoisomerase II
MOL000422	kaempferol	Coagulation factor VII
MOL000422	kaempferol	Calmodulin
MOL000422	kaempferol	Transcription factor p65
MOL000422	kaempferol	Inhibitor of nuclear factor kappa-B kinase subunit beta
MOL000422	kaempferol	RAC-alpha serine/threonine-protein kinase
MOL000422	kaempferol	Apoptosis regulator Bcl-2
MOL000422	kaempferol	Apoptosis regulator BAX
MOL000422	kaempferol	Tumor necrosis factor
MOL000422	kaempferol	Transcription factor AP-1
MOL000422	kaempferol	Activator of 90 kDa heat shock protein ATPase homolog 1
MOL000422	kaempferol	Caspase-3
MOL000422	kaempferol	Mitogen-activated protein kinase 8
MOL000422	kaempferol	Xanthine dehydrogenase/oxidase
MOL000422	kaempferol	Interstitial collagenase
MOL000422	kaempferol	Signal transducer and activator of transcription 1-alpha/beta
MOL000422	kaempferol	Cell division control protein 2 homolog
MOL000422	kaempferol	Peroxisome proliferator-activated receptor gamma
MOL000422	kaempferol	Heme oxygenase 1
MOL000422	kaempferol	Cytochrome P450 3A4
MOL000422	kaempferol	Cytochrome P450 1A2
MOL000422	kaempferol	Cytochrome P450 1A1
MOL000422	kaempferol	Intercellular adhesion molecule 1
MOL000422	kaempferol	E-selectin
MOL000422	kaempferol	Vascular cell adhesion protein 1
MOL000422	kaempferol	Nuclear receptor subfamily 1 group I member 2
MOL000422	kaempferol	Cytochrome P450 1B1
MOL000422	kaempferol	Arachidonate 5-lipoxygenase
MOL000422	kaempferol	Hyaluronan synthase 2
MOL000422	kaempferol	Glutathione S-transferase P
MOL000422	kaempferol	Aryl hydrocarbon receptor
MOL000422	kaempferol	26S proteasome non-ATPase regulatory subunit 3
MOL000422	kaempferol	Solute carrier family 2, facilitated glucose transporter member 4
MOL000422	kaempferol	Nuclear receptor subfamily 1 group I member 3
MOL000422	kaempferol	Insulin receptor
MOL000422	kaempferol	Type I iodothyronine deiodinase
MOL000422	kaempferol	Serine/threonine-protein phosphatase 2B catalytic subunit alpha isoform
MOL000422	kaempferol	Peroxidase C1A
MOL000422	kaempferol	Glutathione S-transferase Mu 1
MOL000422	kaempferol	Glutathione S-transferase Mu 2
MOL000422	kaempferol	Aldo-keto reductase family 1 member C3
MOL000422	kaempferol	Antileukoproteinase
MOL000433	FA	Cell division protein kinase 2
MOL000433	FA	Thrombin
MOL000433	FA	Glycogen synthase kinase-3 beta
MOL000439	isomucronulatol-7,2'-di-O-glucosiole	DNA topoisomerase II
MOL000442	1,7-Dihydroxy-3,9-dimethoxy pterocarpene	Prostaglandin G/H synthase 2
MOL000442	1,7-Dihydroxy-3,9-dimethoxy pterocarpene	Retinoic acid receptor RXR-alpha
MOL000442	1,7-Dihydroxy-3,9-dimethoxy pterocarpene	Heat shock protein HSP 90
MOL000442	1,7-Dihydroxy-3,9-dimethoxy pterocarpene	Trypsin-1
MOL000098	quercetin	Prostaglandin G/H synthase 1
MOL000098	quercetin	Androgen receptor
MOL000098	quercetin	Peroxisome proliferator activated receptor gamma
MOL000098	quercetin	Prostaglandin G/H synthase 2
MOL000098	quercetin	Heat shock protein HSP 90
MOL000098	quercetin	Phosphatidylinositol-4,5-bisphosphate 3-kinase catalytic subunit, gamma isoform
MOL000098	quercetin	Nuclear receptor coactivator 2
MOL000098	quercetin	Dipeptidyl peptidase IV
MOL000098	quercetin	Aldose reductase
MOL000098	quercetin	Trypsin-1
MOL000098	quercetin	DNA topoisomerase II
MOL000098	quercetin	Thrombin
MOL000098	quercetin	Potassium voltage-gated channel subfamily H member 2
MOL000098	quercetin	Sodium channel protein type 5 subunit alpha
MOL000098	quercetin	Coagulation factor Xa
MOL000098	quercetin	Beta-2 adrenergic receptor
MOL000098	quercetin	Stromelysin-1
MOL000098	quercetin	mRNA of PKA Catalytic Subunit C-alpha
MOL000098	quercetin	Coagulation factor VII
MOL000098	quercetin	Nitric-oxide synthase, endothelial
MOL000098	quercetin	Retinoic acid receptor RXR-alpha
MOL000098	quercetin	Acetylcholinesterase
MOL000098	quercetin	Gamma-aminobutyric acid receptor subunit alpha-1
MOL000098	quercetin	Amine oxidase [flavin-containing] B
MOL000098	quercetin	Transcription factor p65
MOL000098	quercetin	Epidermal growth factor receptor
MOL000098	quercetin	RAC-alpha serine/threonine-protein kinase
MOL000098	quercetin	Vascular endothelial growth factor A
MOL000098	quercetin	G1/S-specific cyclin-D1
MOL000098	quercetin	Apoptosis regulator Bcl-2
MOL000098	quercetin	Bcl-2-like protein 1
MOL000098	quercetin	Proto-oncogene c-Fos
MOL000098	quercetin	Cyclin-dependent kinase inhibitor 1
MOL000098	quercetin	Eukaryotic translation initiation factor 6
MOL000098	quercetin	Apoptosis regulator BAX
MOL000098	quercetin	Caspase-9
MOL000098	quercetin	Urokinase-type plasminogen activator
MOL000098	quercetin	72 kDa type IV collagenase
MOL000098	quercetin	Matrix metalloproteinase-9
MOL000098	quercetin	Mitogen-activated protein kinase 1
MOL000098	quercetin	Interleukin-10
MOL000098	quercetin	Pro-epidermal growth factor
MOL000098	quercetin	Retinoblastoma-associated protein
MOL000098	quercetin	Tumor necrosis factor
MOL000098	quercetin	Transcription factor AP-1
MOL000098	quercetin	Interleukin-6
MOL000098	quercetin	Cyclin-dependent kinase inhibitor 2A, isoforms 1/2/3
MOL000098	quercetin	Activator of 90 kDa heat shock protein ATPase homolog 1
MOL000098	quercetin	Caspase-3
MOL000098	quercetin	Cellular tumor antigen p53
MOL000098	quercetin	ETS domain-containing protein Elk-1
MOL000098	quercetin	NF-kappa-B inhibitor alpha
MOL000098	quercetin	NADPH--cytochrome P450 reductase
MOL000098	quercetin	Ornithine decarboxylase
MOL000098	quercetin	Xanthine dehydrogenase/oxidase
MOL000098	quercetin	Caspase-8
MOL000098	quercetin	DNA topoisomerase 1
MOL000098	quercetin	RAF proto-oncogene serine/threonine-protein kinase
MOL000098	quercetin	Superoxide dismutase [Cu-Zn]
MOL000098	quercetin	Protein kinase C alpha type
MOL000098	quercetin	Interstitial collagenase
MOL000098	quercetin	Hypoxia-inducible factor 1-alpha
MOL000098	quercetin	Signal transducer and activator of transcription 1-alpha/beta
MOL000098	quercetin	Protein CBFA2T1
MOL000098	quercetin	Probable E3 ubiquitin-protein ligase HERC5
MOL000098	quercetin	Cell division control protein 2 homolog
MOL000098	quercetin	78 kDa glucose-regulated protein
MOL000098	quercetin	Receptor tyrosine-protein kinase erbB-2
MOL000098	quercetin	Peroxisome proliferator-activated receptor gamma
MOL000098	quercetin	Acetyl-CoA carboxylase 1
MOL000098	quercetin	Heme oxygenase 1
MOL000098	quercetin	Cytochrome P450 3A4
MOL000098	quercetin	Cytochrome P450 1A2
MOL000098	quercetin	Caveolin-1
MOL000098	quercetin	Myc proto-oncogene protein
MOL000098	quercetin	Tissue factor
MOL000098	quercetin	Gap junction alpha-1 protein
MOL000098	quercetin	Cytochrome P450 1A1
MOL000098	quercetin	Intercellular adhesion molecule 1
MOL000098	quercetin	Interleukin-1 beta
MOL000098	quercetin	C-C motif chemokine 2
MOL000098	quercetin	E-selectin
MOL000098	quercetin	Vascular cell adhesion protein 1
MOL000098	quercetin	Prostaglandin E2 receptor EP3 subtype
MOL000098	quercetin	Interleukin-8
MOL000098	quercetin	Protein kinase C beta type
MOL000098	quercetin	Baculoviral IAP repeat-containing protein 5
MOL000098	quercetin	Dual oxidase 2
MOL000098	quercetin	Nitric oxide synthase, endothelial
MOL000098	quercetin	Heat shock protein beta-1
MOL000098	quercetin	Transforming growth factor beta-1
MOL000098	quercetin	Estrogen sulfotransferase
MOL000098	quercetin	Maltase-glucoamylase, intestinal
MOL000098	quercetin	Interleukin-2
MOL000098	quercetin	Nuclear receptor subfamily 1 group I member 2
MOL000098	quercetin	Cytochrome P450 1B1
MOL000098	quercetin	G2/mitotic-specific cyclin-B1
MOL000098	quercetin	Tissue-type plasminogen activator
MOL000098	quercetin	Thrombomodulin
MOL000098	quercetin	Plasminogen activator inhibitor 1
MOL000098	quercetin	Collagen alpha-1(I) chain
MOL000098	quercetin	Interferon gamma
MOL000098	quercetin	Arachidonate 5-lipoxygenase
MOL000098	quercetin	Phosphatidylinositol-3,4,5-trisphosphate 3-phosphatase and dual-specificity protein phosphatase PTEN
MOL000098	quercetin	Interleukin-1 alpha
MOL000098	quercetin	Myeloperoxidase
MOL000098	quercetin	DNA topoisomerase 2-alpha
MOL000098	quercetin	Neutrophil cytosol factor 1
MOL000098	quercetin	ATP-binding cassette sub-family G member 2
MOL000098	quercetin	Hyaluronan synthase 2
MOL000098	quercetin	Glutathione S-transferase P
MOL000098	quercetin	Nuclear factor erythroid 2-related factor 2
MOL000098	quercetin	NAD(P)H dehydrogenase [quinone] 1
MOL000098	quercetin	Poly [ADP-ribose] polymerase 1
MOL000098	quercetin	Aryl hydrocarbon receptor
MOL000098	quercetin	26S proteasome non-ATPase regulatory subunit 3
MOL000098	quercetin	Solute carrier family 2, facilitated glucose transporter member 4
MOL000098	quercetin	Collagen alpha-1(III) chain
MOL000098	quercetin	DNA gyrase subunit B
MOL000098	quercetin	C-X-C motif chemokine 11
MOL000098	quercetin	C-X-C motif chemokine 2
MOL000098	quercetin	DDB1- and CUL4-associated factor 5
MOL000098	quercetin	Nuclear receptor subfamily 1 group I member 3
MOL000098	quercetin	Serine/threonine-protein kinase Chk2
MOL000098	quercetin	Insulin receptor
MOL000098	quercetin	Claudin-4
MOL000098	quercetin	Peroxisome proliferator-activated receptor alpha
MOL000098	quercetin	Peroxisome proliferator-activated receptor delta
MOL000098	quercetin	Heat shock factor protein 1
MOL000098	quercetin	C-reactive protein
MOL000098	quercetin	C-X-C motif chemokine 10
MOL000098	quercetin	Inhibitor of nuclear factor kappa-B kinase subunit alpha
MOL000098	quercetin	Osteopontin
MOL000098	quercetin	Runt-related transcription factor 2
MOL000098	quercetin	Ras association domain-containing protein 1
MOL000098	quercetin	Transcription factor E2F1
MOL000098	quercetin	Transcription factor E2F2
MOL000098	quercetin	Prostatic acid phosphatase
MOL000098	quercetin	Cathepsin D
MOL000098	quercetin	Insulin-like growth factor-binding protein 3
MOL000098	quercetin	Insulin-like growth factor II
MOL000098	quercetin	CD40 ligand
MOL000098	quercetin	Interferon regulatory factor 1
MOL000098	quercetin	Receptor tyrosine-protein kinase erbB-3
MOL000098	quercetin	Serum paraoxonase/arylesterase 1
MOL000098	quercetin	Type I iodothyronine deiodinase
MOL000098	quercetin	Procollagen C-endopeptidase enhancer 1
MOL000098	quercetin	Puromycin-sensitive aminopeptidase
MOL000098	quercetin	Hexokinase-2
MOL000098	quercetin	Homeobox protein Nkx-3.1
MOL000098	quercetin	Ras GTPase-activating protein 1
MOL000098	quercetin	Peroxidase C1A
MOL000098	quercetin	Glutathione S-transferase Mu 1
MOL000098	quercetin	Glutathione S-transferase Mu 2
MOL012140	4,9-dimethoxy-1-vinyl-$b-carboline	Prostaglandin G/H synthase 1
MOL012140	4,9-dimethoxy-1-vinyl-$b-carboline	Sodium channel protein type 5 subunit alpha
MOL012140	4,9-dimethoxy-1-vinyl-$b-carboline	Prostaglandin G/H synthase 2
MOL012140	4,9-dimethoxy-1-vinyl-$b-carboline	Nitric-oxide synthase, endothelial
MOL012140	4,9-dimethoxy-1-vinyl-$b-carboline	Retinoic acid receptor RXR-alpha
MOL012140	4,9-dimethoxy-1-vinyl-$b-carboline	CGMP-inhibited 3',5'-cyclic phosphodiesterase A
MOL012140	4,9-dimethoxy-1-vinyl-$b-carboline	Gamma-aminobutyric acid receptor subunit alpha-1
MOL012140	4,9-dimethoxy-1-vinyl-$b-carboline	Heat shock protein HSP 90
MOL012140	4,9-dimethoxy-1-vinyl-$b-carboline	Phosphatidylinositol-4,5-bisphosphate 3-kinase catalytic subunit, gamma isoform
MOL012141	Caribine	Muscarinic acetylcholine receptor M3
MOL012141	Caribine	Muscarinic acetylcholine receptor M1
MOL012141	Caribine	Sodium channel protein type 5 subunit alpha
MOL012141	Caribine	Delta-type opioid receptor
MOL012141	Caribine	Alpha-1B adrenergic receptor
MOL012141	Caribine	Alpha-1D adrenergic receptor
MOL012141	Caribine	Mu-type opioid receptor
MOL012141	Caribine	Neuronal acetylcholine receptor protein, alpha-7 chain
MOL001460	Cryptopin	Prostaglandin G/H synthase 1
MOL001460	Cryptopin	Dopamine D1 receptor
MOL001460	Cryptopin	Muscarinic acetylcholine receptor M3
MOL001460	Cryptopin	Potassium voltage-gated channel subfamily H member 2
MOL001460	Cryptopin	Muscarinic acetylcholine receptor M1
MOL001460	Cryptopin	Sodium channel protein type 5 subunit alpha
MOL001460	Cryptopin	Coagulation factor Xa
MOL001460	Cryptopin	Muscarinic acetylcholine receptor M5
MOL001460	Cryptopin	Prostaglandin G/H synthase 2
MOL001460	Cryptopin	5-hydroxytryptamine receptor 3A
MOL001460	Cryptopin	Coagulation factor VII
MOL001460	Cryptopin	Vascular endothelial growth factor receptor 2
MOL001460	Cryptopin	Muscarinic acetylcholine receptor M4
MOL001460	Cryptopin	Delta-type opioid receptor
MOL001460	Cryptopin	CGMP-inhibited 3',5'-cyclic phosphodiesterase A
MOL001460	Cryptopin	Alpha-1B adrenergic receptor
MOL001460	Cryptopin	Beta-2 adrenergic receptor
MOL001460	Cryptopin	Alpha-1D adrenergic receptor
MOL001460	Cryptopin	DNA topoisomerase II
MOL001460	Cryptopin	Mu-type opioid receptor
MOL001460	Cryptopin	Heat shock protein HSP 90
MOL001460	Cryptopin	mRNA of PKA Catalytic Subunit C-alpha
MOL001460	Cryptopin	Voltage-dependent L-type calcium channel subunit alpha-1S
MOL001460	Cryptopin	Nuclear receptor coactivator 1
MOL001460	Cryptopin	cAMP and cAMP-inhibited cGMP 3',5'-cyclic phosphodiesterase 10A
MOL001460	Cryptopin	Calmodulin
MOL001460	Cryptopin	5-hydroxytryptamine 2A receptor
MOL001460	Cryptopin	Sodium-dependent serotonin transporter
MOL001558	sesamin	Coagulation factor Xa
MOL001558	sesamin	Prostaglandin G/H synthase 2
MOL001558	sesamin	Sodium channel protein type 5 subunit alpha
MOL001558	sesamin	G1/S-specific cyclin-D1
MOL001558	sesamin	Interleukin-10
MOL001558	sesamin	Fatty acid synthase
MOL001558	sesamin	Acetyl-CoA carboxylase 1
MOL001558	sesamin	Glucose-6-phosphate 1-dehydrogenase
MOL001558	sesamin	Nitric oxide synthase, endothelial
MOL001558	sesamin	Endothelin-converting enzyme 1
MOL001558	sesamin	Medium-chain specific acyl-CoA dehydrogenase, mitochondrial
MOL001558	sesamin	Cytochrome P450 2B6
MOL001558	sesamin	UDP-glucuronosyltransferase 1-1
MOL001558	sesamin	Sterol regulatory element-binding protein 1
MOL001558	sesamin	NADPH oxidase 3
MOL001558	sesamin	NADPH oxidase 1
MOL001558	sesamin	Peroxisomal acyl-coenzyme A oxidase 1
MOL001558	sesamin	ATP-citrate synthase
MOL001558	sesamin	Peroxisomal bifunctional enzyme
MOL001558	sesamin	Methylglutaconyl-CoA hydratase, mitochondrial
MOL001558	sesamin	Trifunctional enzyme subunit beta, mitochondrial
MOL001558	sesamin	2,4-dienoyl-CoA reductase, mitochondrial
MOL001558	sesamin	3,2-trans-enoyl-CoA isomerase, mitochondrial
MOL002501	[(1S)-3-[(E)-but-2-enyl]-2-methyl-4-oxo-1-cyclopent-2-enyl] (1R,3R)-3-[(E)-3-methoxy-2-methyl-3-oxoprop-1-enyl]-2,2-dimethylcyclopropane-1-carboxylate	Prostaglandin G/H synthase 2
MOL002501	[(1S)-3-[(E)-but-2-enyl]-2-methyl-4-oxo-1-cyclopent-2-enyl] (1R,3R)-3-[(E)-3-methoxy-2-methyl-3-oxoprop-1-enyl]-2,2-dimethylcyclopropane-1-carboxylate	Carbonic anhydrase II
MOL002501	[(1S)-3-[(E)-but-2-enyl]-2-methyl-4-oxo-1-cyclopent-2-enyl] (1R,3R)-3-[(E)-3-methoxy-2-methyl-3-oxoprop-1-enyl]-2,2-dimethylcyclopropane-1-carboxylate	Nuclear receptor coactivator 2
MOL002962	(3S)-7-hydroxy-3-(2,3,4-trimethoxyphenyl)chroman-4-one	Nitric oxide synthase, inducible
MOL002962	(3S)-7-hydroxy-3-(2,3,4-trimethoxyphenyl)chroman-4-one	Prostaglandin G/H synthase 1
MOL002962	(3S)-7-hydroxy-3-(2,3,4-trimethoxyphenyl)chroman-4-one	Thrombin
MOL002962	(3S)-7-hydroxy-3-(2,3,4-trimethoxyphenyl)chroman-4-one	Potassium voltage-gated channel subfamily H member 2
MOL002962	(3S)-7-hydroxy-3-(2,3,4-trimethoxyphenyl)chroman-4-one	Estrogen receptor
MOL002962	(3S)-7-hydroxy-3-(2,3,4-trimethoxyphenyl)chroman-4-one	Sodium channel protein type 5 subunit alpha
MOL002962	(3S)-7-hydroxy-3-(2,3,4-trimethoxyphenyl)chroman-4-one	Coagulation factor Xa
MOL002962	(3S)-7-hydroxy-3-(2,3,4-trimethoxyphenyl)chroman-4-one	Prostaglandin G/H synthase 2
MOL002962	(3S)-7-hydroxy-3-(2,3,4-trimethoxyphenyl)chroman-4-one	Nitric-oxide synthase, endothelial
MOL002962	(3S)-7-hydroxy-3-(2,3,4-trimethoxyphenyl)chroman-4-one	Retinoic acid receptor RXR-alpha
MOL002962	(3S)-7-hydroxy-3-(2,3,4-trimethoxyphenyl)chroman-4-one	Acetylcholinesterase
MOL002962	(3S)-7-hydroxy-3-(2,3,4-trimethoxyphenyl)chroman-4-one	Alpha-1B adrenergic receptor
MOL002962	(3S)-7-hydroxy-3-(2,3,4-trimethoxyphenyl)chroman-4-one	Beta-2 adrenergic receptor
MOL002962	(3S)-7-hydroxy-3-(2,3,4-trimethoxyphenyl)chroman-4-one	Alpha-1D adrenergic receptor
MOL002962	(3S)-7-hydroxy-3-(2,3,4-trimethoxyphenyl)chroman-4-one	DNA topoisomerase II
MOL002962	(3S)-7-hydroxy-3-(2,3,4-trimethoxyphenyl)chroman-4-one	Estrogen receptor beta
MOL002962	(3S)-7-hydroxy-3-(2,3,4-trimethoxyphenyl)chroman-4-one	Dipeptidyl peptidase IV
MOL002962	(3S)-7-hydroxy-3-(2,3,4-trimethoxyphenyl)chroman-4-one	Heat shock protein HSP 90
MOL002962	(3S)-7-hydroxy-3-(2,3,4-trimethoxyphenyl)chroman-4-one	Cell division protein kinase 2
MOL002962	(3S)-7-hydroxy-3-(2,3,4-trimethoxyphenyl)chroman-4-one	mRNA of PKA Catalytic Subunit C-alpha
MOL002962	(3S)-7-hydroxy-3-(2,3,4-trimethoxyphenyl)chroman-4-one	Trypsin-1
MOL002962	(3S)-7-hydroxy-3-(2,3,4-trimethoxyphenyl)chroman-4-one	Proto-oncogene serine/threonine-protein kinase Pim-1
MOL002962	(3S)-7-hydroxy-3-(2,3,4-trimethoxyphenyl)chroman-4-one	Cyclin-A2
MOL002962	(3S)-7-hydroxy-3-(2,3,4-trimethoxyphenyl)chroman-4-one	Nuclear receptor coactivator 2
MOL002962	(3S)-7-hydroxy-3-(2,3,4-trimethoxyphenyl)chroman-4-one	Calcium-activated potassium channel subunit alpha 1
MOL002962	(3S)-7-hydroxy-3-(2,3,4-trimethoxyphenyl)chroman-4-one	Calmodulin
MOL009849	ZINC05223929	Prostaglandin G/H synthase 2
MOL009849	ZINC05223929	Calmodulin
MOL009849	ZINC05223929	Coagulation factor Xa
MOL009849	ZINC05223929	Retinoic acid receptor RXR-alpha
MOL011849	Schizonepetoside B	Prostaglandin G/H synthase 2
MOL011856	Schkuhrin I	Prostaglandin G/H synthase 2
MOL011856	Schkuhrin I	Carbonic anhydrase II
MOL011856	Schkuhrin I	mRNA of Protein-tyrosine phosphatase, non-receptor type 1
MOL011856	Schkuhrin I	Heat shock protein HSP 90
MOL011856	Schkuhrin I	Trypsin-1
MOL011856	Schkuhrin I	Nuclear receptor coactivator 2
MOL011856	Schkuhrin I	Nuclear receptor coactivator 1
MOL002881	Diosmetin	Nitric oxide synthase, inducible
MOL002881	Diosmetin	Prostaglandin G/H synthase 1
MOL002881	Diosmetin	Prostaglandin G/H synthase 2
MOL002881	Diosmetin	Dipeptidyl peptidase IV
MOL002881	Diosmetin	Heat shock protein HSP 90
MOL002881	Diosmetin	mRNA of PKA Catalytic Subunit C-alpha
MOL002881	Diosmetin	Trypsin-1
MOL002881	Diosmetin	Nuclear receptor coactivator 2
MOL002881	Diosmetin	Nuclear receptor coactivator 1
MOL002881	Diosmetin	Calmodulin
MOL000359	sitosterol	Progesterone receptor
MOL000359	sitosterol	Nuclear receptor coactivator 2
MOL000359	sitosterol	Mineralocorticoid receptor
MOL005100	5,7-dihydroxy-2-(3-hydroxy-4-methoxyphenyl)chroman-4-one	Prostaglandin G/H synthase 1
MOL005100	5,7-dihydroxy-2-(3-hydroxy-4-methoxyphenyl)chroman-4-one	Prostaglandin G/H synthase 2
MOL005100	5,7-dihydroxy-2-(3-hydroxy-4-methoxyphenyl)chroman-4-one	Heat shock protein HSP 90
MOL005100	5,7-dihydroxy-2-(3-hydroxy-4-methoxyphenyl)chroman-4-one	mRNA of PKA Catalytic Subunit C-alpha
MOL005100	5,7-dihydroxy-2-(3-hydroxy-4-methoxyphenyl)chroman-4-one	Calmodulin
MOL005100	5,7-dihydroxy-2-(3-hydroxy-4-methoxyphenyl)chroman-4-one	Sodium channel protein type 5 subunit alpha
MOL005100	5,7-dihydroxy-2-(3-hydroxy-4-methoxyphenyl)chroman-4-one	Phosphatidylinositol-4,5-bisphosphate 3-kinase catalytic subunit, gamma isoform
MOL005100	5,7-dihydroxy-2-(3-hydroxy-4-methoxyphenyl)chroman-4-one	Nuclear receptor coactivator 2
MOL005100	5,7-dihydroxy-2-(3-hydroxy-4-methoxyphenyl)chroman-4-one	Nuclear receptor coactivator 1
MOL005100	5,7-dihydroxy-2-(3-hydroxy-4-methoxyphenyl)chroman-4-one	DNA topoisomerase II
MOL000006	luteolin	Prostaglandin G/H synthase 1
MOL000006	luteolin	Androgen receptor
MOL000006	luteolin	Prostaglandin G/H synthase 2
MOL000006	luteolin	Heat shock protein HSP 90
MOL000006	luteolin	Trypsin-1
MOL000006	luteolin	Nuclear receptor coactivator 2
MOL000006	luteolin	mRNA of PKA Catalytic Subunit C-alpha
MOL000006	luteolin	Dipeptidyl peptidase IV
MOL000006	luteolin	Phosphatidylinositol-4,5-bisphosphate 3-kinase catalytic subunit, gamma isoform
MOL000006	luteolin	Transcription factor p65
MOL000006	luteolin	Epidermal growth factor receptor
MOL000006	luteolin	RAC-alpha serine/threonine-protein kinase
MOL000006	luteolin	Vascular endothelial growth factor A
MOL000006	luteolin	G1/S-specific cyclin-D1
MOL000006	luteolin	Bcl-2-like protein 1
MOL000006	luteolin	Cyclin-dependent kinase inhibitor 1
MOL000006	luteolin	Caspase-9
MOL000006	luteolin	72 kDa type IV collagenase
MOL000006	luteolin	Matrix metalloproteinase-9
MOL000006	luteolin	Mitogen-activated protein kinase 1
MOL000006	luteolin	Interleukin-10
MOL000006	luteolin	Retinoblastoma-associated protein
MOL000006	luteolin	Cell division protein kinase 4
MOL000006	luteolin	Tumor necrosis factor
MOL000006	luteolin	Transcription factor AP-1
MOL000006	luteolin	Interleukin-6
MOL000006	luteolin	Caspase-3
MOL000006	luteolin	Cellular tumor antigen p53
MOL000006	luteolin	NF-kappa-B inhibitor alpha
MOL000006	luteolin	Xanthine dehydrogenase/oxidase
MOL000006	luteolin	DNA topoisomerase 1
MOL000006	luteolin	E3 ubiquitin-protein ligase Mdm2
MOL000006	luteolin	Amyloid beta A4 protein
MOL000006	luteolin	Interstitial collagenase
MOL000006	luteolin	Proliferating cell nuclear antigen
MOL000006	luteolin	Receptor tyrosine-protein kinase erbB-2
MOL000006	luteolin	Peroxisome proliferator-activated receptor gamma
MOL000006	luteolin	Heme oxygenase 1
MOL000006	luteolin	Caspase-7
MOL000006	luteolin	Intercellular adhesion molecule 1
MOL000006	luteolin	Induced myeloid leukemia cell differentiation protein Mcl-1
MOL000006	luteolin	Baculoviral IAP repeat-containing protein 5
MOL000006	luteolin	Interleukin-2
MOL000006	luteolin	G2/mitotic-specific cyclin-B1
MOL000006	luteolin	Tyrosinase
MOL000006	luteolin	Interferon gamma
MOL000006	luteolin	Interleukin-4
MOL000006	luteolin	DNA topoisomerase 2-alpha
MOL000006	luteolin	Glutathione S-transferase P
MOL000006	luteolin	Baculoviral IAP repeat-containing protein 4
MOL000006	luteolin	Solute carrier family 2, facilitated glucose transporter member 4
MOL000006	luteolin	Insulin receptor
MOL000006	luteolin	CD40 ligand
MOL000006	luteolin	Prostaglandin E synthase
MOL000006	luteolin	Kinetochore protein Nuf2
MOL000006	luteolin	Adenylate cyclase type 2
MOL000006	luteolin	Hepatocyte growth factor receptor
MOL000358	beta-sitosterol	Progesterone receptor
MOL000358	beta-sitosterol	Nuclear receptor coactivator 2
MOL000358	beta-sitosterol	Prostaglandin G/H synthase 1
MOL000358	beta-sitosterol	Prostaglandin G/H synthase 2
MOL000358	beta-sitosterol	Heat shock protein HSP 90
MOL000358	beta-sitosterol	Phosphatidylinositol-4,5-bisphosphate 3-kinase catalytic subunit, gamma isoform
MOL000358	beta-sitosterol	Potassium voltage-gated channel subfamily H member 2
MOL000358	beta-sitosterol	mRNA of PKA Catalytic Subunit C-alpha
MOL000358	beta-sitosterol	Dopamine D1 receptor
MOL000358	beta-sitosterol	Muscarinic acetylcholine receptor M3
MOL000358	beta-sitosterol	Muscarinic acetylcholine receptor M1
MOL000358	beta-sitosterol	Sodium channel protein type 5 subunit alpha
MOL000358	beta-sitosterol	Gamma-aminobutyric-acid receptor alpha-2 subunit
MOL000358	beta-sitosterol	Muscarinic acetylcholine receptor M4
MOL000358	beta-sitosterol	CGMP-inhibited 3',5'-cyclic phosphodiesterase A
MOL000358	beta-sitosterol	5-hydroxytryptamine 2A receptor
MOL000358	beta-sitosterol	Gamma-aminobutyric-acid receptor alpha-5 subunit
MOL000358	beta-sitosterol	Alpha-1A adrenergic receptor
MOL000358	beta-sitosterol	Gamma-aminobutyric-acid receptor alpha-3 subunit
MOL000358	beta-sitosterol	Muscarinic acetylcholine receptor M2
MOL000358	beta-sitosterol	Alpha-1B adrenergic receptor
MOL000358	beta-sitosterol	Beta-2 adrenergic receptor
MOL000358	beta-sitosterol	Neuronal acetylcholine receptor subunit alpha-2
MOL000358	beta-sitosterol	Sodium-dependent serotonin transporter
MOL000358	beta-sitosterol	Mu-type opioid receptor
MOL000358	beta-sitosterol	Gamma-aminobutyric acid receptor subunit alpha-1
MOL000358	beta-sitosterol	Neuronal acetylcholine receptor protein, alpha-7 chain
MOL000358	beta-sitosterol	Cytochrome P450-cam
MOL000358	beta-sitosterol	Apoptosis regulator Bcl-2
MOL000358	beta-sitosterol	Apoptosis regulator BAX
MOL000358	beta-sitosterol	Caspase-9
MOL000358	beta-sitosterol	Transcription factor AP-1
MOL000358	beta-sitosterol	Caspase-3
MOL000358	beta-sitosterol	Caspase-8
MOL000358	beta-sitosterol	Protein kinase C alpha type
MOL000358	beta-sitosterol	Transforming growth factor beta-1
MOL000358	beta-sitosterol	Serum paraoxonase/arylesterase 1
MOL000358	beta-sitosterol	Microtubule-associated protein 2
MOL000449	Stigmasterol	Progesterone receptor
MOL000449	Stigmasterol	Mineralocorticoid receptor
MOL000449	Stigmasterol	Nuclear receptor coactivator 2
MOL000449	Stigmasterol	Alcohol dehydrogenase 1C
MOL000449	Stigmasterol	Ig gamma-1 chain C region
MOL000449	Stigmasterol	Retinoic acid receptor RXR-alpha
MOL000449	Stigmasterol	Nuclear receptor coactivator 1
MOL000449	Stigmasterol	Prostaglandin G/H synthase 1
MOL000449	Stigmasterol	Prostaglandin G/H synthase 2
MOL000449	Stigmasterol	Alpha-2A adrenergic receptor
MOL000449	Stigmasterol	Sodium-dependent noradrenaline transporter
MOL000449	Stigmasterol	Sodium-dependent dopamine transporter
MOL000449	Stigmasterol	Beta-2 adrenergic receptor
MOL000449	Stigmasterol	Aldose reductase
MOL000449	Stigmasterol	Urokinase-type plasminogen activator
MOL000449	Stigmasterol	Leukotriene A-4 hydrolase
MOL000449	Stigmasterol	Amine oxidase [flavin-containing] B
MOL000449	Stigmasterol	Amine oxidase [flavin-containing] A
MOL000449	Stigmasterol	mRNA of PKA Catalytic Subunit C-alpha
MOL000449	Stigmasterol	Chymotrypsinogen B
MOL000449	Stigmasterol	Muscarinic acetylcholine receptor M3
MOL000449	Stigmasterol	Muscarinic acetylcholine receptor M1
MOL000449	Stigmasterol	Beta-1 adrenergic receptor
MOL000449	Stigmasterol	Sodium channel protein type 5 subunit alpha
MOL000449	Stigmasterol	5-hydroxytryptamine 2A receptor
MOL000449	Stigmasterol	Alpha-1A adrenergic receptor
MOL000449	Stigmasterol	Gamma-aminobutyric-acid receptor alpha-3 subunit
MOL000449	Stigmasterol	Muscarinic acetylcholine receptor M2
MOL000449	Stigmasterol	Alpha-1B adrenergic receptor
MOL000449	Stigmasterol	Gamma-aminobutyric acid receptor subunit alpha-1
MOL000449	Stigmasterol	Neuronal acetylcholine receptor protein, alpha-7 chain
MOL005043	campest-5-en-3beta-ol	Progesterone receptor
MOL000011	(2R,3R)-3-(4-hydroxy-3-methoxy-phenyl)-5-methoxy-2-methylol-2,3-dihydropyrano[5,6-h][1,4]benzodioxin-9-one	Nitric oxide synthase, inducible
MOL000011	(2R,3R)-3-(4-hydroxy-3-methoxy-phenyl)-5-methoxy-2-methylol-2,3-dihydropyrano[5,6-h][1,4]benzodioxin-9-one	Thrombin
MOL000011	(2R,3R)-3-(4-hydroxy-3-methoxy-phenyl)-5-methoxy-2-methylol-2,3-dihydropyrano[5,6-h][1,4]benzodioxin-9-one	Potassium voltage-gated channel subfamily H member 2
MOL000011	(2R,3R)-3-(4-hydroxy-3-methoxy-phenyl)-5-methoxy-2-methylol-2,3-dihydropyrano[5,6-h][1,4]benzodioxin-9-one	Estrogen receptor
MOL000011	(2R,3R)-3-(4-hydroxy-3-methoxy-phenyl)-5-methoxy-2-methylol-2,3-dihydropyrano[5,6-h][1,4]benzodioxin-9-one	Androgen receptor
MOL000011	(2R,3R)-3-(4-hydroxy-3-methoxy-phenyl)-5-methoxy-2-methylol-2,3-dihydropyrano[5,6-h][1,4]benzodioxin-9-one	Sodium channel protein type 5 subunit alpha
MOL000011	(2R,3R)-3-(4-hydroxy-3-methoxy-phenyl)-5-methoxy-2-methylol-2,3-dihydropyrano[5,6-h][1,4]benzodioxin-9-one	Coagulation factor Xa
MOL000011	(2R,3R)-3-(4-hydroxy-3-methoxy-phenyl)-5-methoxy-2-methylol-2,3-dihydropyrano[5,6-h][1,4]benzodioxin-9-one	Prostaglandin G/H synthase 2
MOL000011	(2R,3R)-3-(4-hydroxy-3-methoxy-phenyl)-5-methoxy-2-methylol-2,3-dihydropyrano[5,6-h][1,4]benzodioxin-9-one	Nitric-oxide synthase, endothelial
MOL000011	(2R,3R)-3-(4-hydroxy-3-methoxy-phenyl)-5-methoxy-2-methylol-2,3-dihydropyrano[5,6-h][1,4]benzodioxin-9-one	Coagulation factor VII
MOL000011	(2R,3R)-3-(4-hydroxy-3-methoxy-phenyl)-5-methoxy-2-methylol-2,3-dihydropyrano[5,6-h][1,4]benzodioxin-9-one	Vascular endothelial growth factor receptor 2
MOL000011	(2R,3R)-3-(4-hydroxy-3-methoxy-phenyl)-5-methoxy-2-methylol-2,3-dihydropyrano[5,6-h][1,4]benzodioxin-9-one	DNA topoisomerase II
MOL000011	(2R,3R)-3-(4-hydroxy-3-methoxy-phenyl)-5-methoxy-2-methylol-2,3-dihydropyrano[5,6-h][1,4]benzodioxin-9-one	Dipeptidyl peptidase IV
MOL000011	(2R,3R)-3-(4-hydroxy-3-methoxy-phenyl)-5-methoxy-2-methylol-2,3-dihydropyrano[5,6-h][1,4]benzodioxin-9-one	Heat shock protein HSP 90
MOL000011	(2R,3R)-3-(4-hydroxy-3-methoxy-phenyl)-5-methoxy-2-methylol-2,3-dihydropyrano[5,6-h][1,4]benzodioxin-9-one	Trypsin-1
MOL000011	(2R,3R)-3-(4-hydroxy-3-methoxy-phenyl)-5-methoxy-2-methylol-2,3-dihydropyrano[5,6-h][1,4]benzodioxin-9-one	Nuclear receptor coactivator 1
MOL000011	(2R,3R)-3-(4-hydroxy-3-methoxy-phenyl)-5-methoxy-2-methylol-2,3-dihydropyrano[5,6-h][1,4]benzodioxin-9-one	Calcium-activated potassium channel subunit alpha 1
MOL000011	(2R,3R)-3-(4-hydroxy-3-methoxy-phenyl)-5-methoxy-2-methylol-2,3-dihydropyrano[5,6-h][1,4]benzodioxin-9-one	Calmodulin
MOL011730	11-hydroxy-sec-o-beta-d-glucosylhamaudol_qt	Nitric oxide synthase, inducible
MOL011730	11-hydroxy-sec-o-beta-d-glucosylhamaudol_qt	Prostaglandin G/H synthase 1
MOL011730	11-hydroxy-sec-o-beta-d-glucosylhamaudol_qt	Prostaglandin G/H synthase 2
MOL011730	11-hydroxy-sec-o-beta-d-glucosylhamaudol_qt	Dipeptidyl peptidase IV
MOL011730	11-hydroxy-sec-o-beta-d-glucosylhamaudol_qt	Cell division protein kinase 2
MOL011730	11-hydroxy-sec-o-beta-d-glucosylhamaudol_qt	Proto-oncogene serine/threonine-protein kinase Pim-1
MOL011730	11-hydroxy-sec-o-beta-d-glucosylhamaudol_qt	Cyclin-A2
MOL011732	anomalin	Thrombin
MOL011732	anomalin	Potassium voltage-gated channel subfamily H member 2
MOL011732	anomalin	Coagulation factor Xa
MOL011732	anomalin	Prostaglandin G/H synthase 2
MOL011732	anomalin	DNA topoisomerase II
MOL011732	anomalin	Trypsin-1
MOL011732	anomalin	Calmodulin
MOL011737	divaricatacid	Nitric oxide synthase, inducible
MOL011737	divaricatacid	Thrombin
MOL011737	divaricatacid	Androgen receptor
MOL011737	divaricatacid	Prostaglandin G/H synthase 2
MOL011737	divaricatacid	Dipeptidyl peptidase IV
MOL011740	divaricatol	Nitric oxide synthase, inducible
MOL011740	divaricatol	Thrombin
MOL011740	divaricatol	Estrogen receptor
MOL011740	divaricatol	Androgen receptor
MOL011740	divaricatol	Sodium channel protein type 5 subunit alpha
MOL011740	divaricatol	Peroxisome proliferator activated receptor gamma
MOL011740	divaricatol	Prostaglandin G/H synthase 2
MOL011740	divaricatol	Acetylcholinesterase
MOL011740	divaricatol	mRNA of Protein-tyrosine phosphatase, non-receptor type 1
MOL011740	divaricatol	DNA topoisomerase II
MOL011740	divaricatol	Estrogen receptor beta
MOL011740	divaricatol	Dipeptidyl peptidase IV
MOL011740	divaricatol	Glycogen synthase kinase-3 beta
MOL011740	divaricatol	Cell division protein kinase 2
MOL011740	divaricatol	Trypsin-1
MOL011740	divaricatol	Proto-oncogene serine/threonine-protein kinase Pim-1
MOL001941	Ammidin	Thrombin
MOL001941	Ammidin	Muscarinic acetylcholine receptor M1
MOL001941	Ammidin	Prostaglandin G/H synthase 2
MOL001941	Ammidin	Gamma-aminobutyric acid receptor subunit alpha-1
MOL001941	Ammidin	Dipeptidyl peptidase IV
MOL001941	Ammidin	Phosphatidylinositol-4,5-bisphosphate 3-kinase catalytic subunit, gamma isoform
MOL001941	Ammidin	mRNA of PKA Catalytic Subunit C-alpha
MOL001941	Ammidin	Amine oxidase [flavin-containing] B
MOL011747	ledebouriellol	Nitric oxide synthase, inducible
MOL011747	ledebouriellol	Thrombin
MOL011747	ledebouriellol	Estrogen receptor
MOL011747	ledebouriellol	Androgen receptor
MOL011747	ledebouriellol	Peroxisome proliferator activated receptor gamma
MOL011747	ledebouriellol	Coagulation factor Xa
MOL011747	ledebouriellol	Prostaglandin G/H synthase 2
MOL011747	ledebouriellol	Acetylcholinesterase
MOL011747	ledebouriellol	DNA topoisomerase II
MOL011747	ledebouriellol	Estrogen receptor beta
MOL011747	ledebouriellol	Dipeptidyl peptidase IV
MOL011747	ledebouriellol	Cell division protein kinase 2
MOL011747	ledebouriellol	Trypsin-1
MOL011747	ledebouriellol	Proto-oncogene serine/threonine-protein kinase Pim-1
MOL011749	phelloptorin	Thrombin
MOL011749	phelloptorin	Prostaglandin G/H synthase 2
MOL011749	phelloptorin	Retinoic acid receptor RXR-alpha
MOL011749	phelloptorin	mRNA of Protein-tyrosine phosphatase, non-receptor type 1
MOL011749	phelloptorin	Dipeptidyl peptidase IV
MOL011753	5-O-Methylvisamminol	Nitric oxide synthase, inducible
MOL011753	5-O-Methylvisamminol	Prostaglandin G/H synthase 1
MOL011753	5-O-Methylvisamminol	Dopamine D1 receptor
MOL011753	5-O-Methylvisamminol	Thrombin
MOL011753	5-O-Methylvisamminol	Muscarinic acetylcholine receptor M1
MOL011753	5-O-Methylvisamminol	Estrogen receptor
MOL011753	5-O-Methylvisamminol	Androgen receptor
MOL011753	5-O-Methylvisamminol	Sodium channel protein type 5 subunit alpha
MOL011753	5-O-Methylvisamminol	Prostaglandin G/H synthase 2
MOL011753	5-O-Methylvisamminol	Nitric-oxide synthase, endothelial
MOL011753	5-O-Methylvisamminol	Retinoic acid receptor RXR-alpha
MOL011753	5-O-Methylvisamminol	Acetylcholinesterase
MOL011753	5-O-Methylvisamminol	CGMP-inhibited 3',5'-cyclic phosphodiesterase A
MOL011753	5-O-Methylvisamminol	Alpha-1A adrenergic receptor
MOL011753	5-O-Methylvisamminol	Alpha-1B adrenergic receptor
MOL011753	5-O-Methylvisamminol	Beta-2 adrenergic receptor
MOL011753	5-O-Methylvisamminol	Mu-type opioid receptor
MOL011753	5-O-Methylvisamminol	Estrogen receptor beta
MOL011753	5-O-Methylvisamminol	Gamma-aminobutyric acid receptor subunit alpha-1
MOL011753	5-O-Methylvisamminol	Dipeptidyl peptidase IV
MOL011753	5-O-Methylvisamminol	Glycogen synthase kinase-3 beta
MOL011753	5-O-Methylvisamminol	Cell division protein kinase 2
MOL011753	5-O-Methylvisamminol	Neuronal acetylcholine receptor protein, alpha-7 chain
MOL011753	5-O-Methylvisamminol	Proto-oncogene serine/threonine-protein kinase Pim-1
MOL002644	Phellopterin	Thrombin
MOL002644	Phellopterin	Muscarinic acetylcholine receptor M1
MOL002644	Phellopterin	Sodium channel protein type 5 subunit alpha
MOL002644	Phellopterin	Prostaglandin G/H synthase 2
MOL002644	Phellopterin	Retinoic acid receptor RXR-alpha
MOL002644	Phellopterin	Alpha-1B adrenergic receptor
MOL002644	Phellopterin	mRNA of Protein-tyrosine phosphatase, non-receptor type 1
MOL002644	Phellopterin	Beta-2 adrenergic receptor
MOL002644	Phellopterin	Gamma-aminobutyric acid receptor subunit alpha-1
MOL002644	Phellopterin	Dipeptidyl peptidase IV
MOL002644	Phellopterin	Heat shock protein HSP 90
MOL002644	Phellopterin	Neuronal acetylcholine receptor protein, alpha-7 chain
MOL000173	wogonin	Nitric oxide synthase, inducible
MOL000173	wogonin	Prostaglandin G/H synthase 1
MOL000173	wogonin	Estrogen receptor
MOL000173	wogonin	Androgen receptor
MOL000173	wogonin	Sodium channel protein type 5 subunit alpha
MOL000173	wogonin	Peroxisome proliferator activated receptor gamma
MOL000173	wogonin	Prostaglandin G/H synthase 2
MOL000173	wogonin	Retinoic acid receptor RXR-alpha
MOL000173	wogonin	CGMP-inhibited 3',5'-cyclic phosphodiesterase A
MOL000173	wogonin	Dipeptidyl peptidase IV
MOL000173	wogonin	Mitogen-activated protein kinase 14
MOL000173	wogonin	Glycogen synthase kinase-3 beta
MOL000173	wogonin	Heat shock protein HSP 90
MOL000173	wogonin	Cell division protein kinase 2
MOL000173	wogonin	Phosphatidylinositol-4,5-bisphosphate 3-kinase catalytic subunit, gamma isoform
MOL000173	wogonin	Serine/threonine-protein kinase Chk1
MOL000173	wogonin	mRNA of PKA Catalytic Subunit C-alpha
MOL000173	wogonin	Trypsin-1
MOL000173	wogonin	Calmodulin
MOL000173	wogonin	Beta-2 adrenergic receptor
MOL000173	wogonin	Gamma-aminobutyric acid receptor subunit alpha-1
MOL000173	wogonin	Transcription factor p65
MOL000173	wogonin	RAC-alpha serine/threonine-protein kinase
MOL000173	wogonin	G1/S-specific cyclin-D1
MOL000173	wogonin	Apoptosis regulator Bcl-2
MOL000173	wogonin	Cyclin-dependent kinase inhibitor 1
MOL000173	wogonin	Eukaryotic translation initiation factor 6
MOL000173	wogonin	Apoptosis regulator BAX
MOL000173	wogonin	Caspase-9
MOL000173	wogonin	Vascular endothelial growth factor receptor 2
MOL000173	wogonin	Tumor necrosis factor
MOL000173	wogonin	Transcription factor AP-1
MOL000173	wogonin	Interleukin-6
MOL000173	wogonin	Activator of 90 kDa heat shock protein ATPase homolog 1
MOL000173	wogonin	Caspase-3
MOL000173	wogonin	Cellular tumor antigen p53
MOL000173	wogonin	Bcl-2-binding component 3
MOL000173	wogonin	Telomerase protein component 1
MOL000173	wogonin	Interstitial collagenase
MOL000173	wogonin	C-C motif chemokine 2
MOL000173	wogonin	Protein kinase C delta type
MOL000173	wogonin	Prostaglandin E2 receptor EP3 subtype
MOL000173	wogonin	Fibronectin
MOL000173	wogonin	Interleukin-8
MOL000173	wogonin	Induced myeloid leukemia cell differentiation protein Mcl-1
MOL001494	Mandenol	Prostaglandin G/H synthase 1
MOL001494	Mandenol	Prostaglandin G/H synthase 2
MOL001494	Mandenol	Nuclear receptor coactivator 2
MOL001942	isoimperatorin	Prostaglandin G/H synthase 2
MOL003588	Prangenidin	Prostaglandin G/H synthase 1
MOL003588	Prangenidin	Thrombin
MOL003588	Prangenidin	Estrogen receptor
MOL003588	Prangenidin	Androgen receptor
MOL003588	Prangenidin	Prostaglandin G/H synthase 2
MOL003588	Prangenidin	Retinoic acid receptor RXR-alpha
MOL003588	Prangenidin	Gamma-aminobutyric acid receptor subunit alpha-1
MOL003588	Prangenidin	Dipeptidyl peptidase IV
MOL003588	Prangenidin	Heat shock protein HSP 90
MOL003588	Prangenidin	Cell division protein kinase 2
MOL003588	Prangenidin	Phosphatidylinositol-4,5-bisphosphate 3-kinase catalytic subunit, gamma isoform
MOL003588	Prangenidin	Serine/threonine-protein kinase Chk1
MOL003588	Prangenidin	mRNA of PKA Catalytic Subunit C-alpha
MOL003588	Prangenidin	Proto-oncogene serine/threonine-protein kinase Pim-1
MOL003588	Prangenidin	Cyclin-A2
MOL007514	methyl icosa-11,14-dienoate	Nuclear receptor coactivator 2
MOL013077	Decursin	Muscarinic acetylcholine receptor M3
MOL013077	Decursin	Thrombin
MOL013077	Decursin	Muscarinic acetylcholine receptor M1
MOL013077	Decursin	Estrogen receptor
MOL013077	Decursin	Sodium channel protein type 5 subunit alpha
MOL013077	Decursin	Prostaglandin G/H synthase 2
MOL013077	Decursin	Carbonic anhydrase II
MOL013077	Decursin	Acetylcholinesterase
MOL013077	Decursin	CGMP-inhibited 3',5'-cyclic phosphodiesterase A
MOL013077	Decursin	mRNA of Protein-tyrosine phosphatase, non-receptor type 1
MOL013077	Decursin	Beta-2 adrenergic receptor
MOL013077	Decursin	Dipeptidyl peptidase IV
MOL013077	Decursin	Heat shock protein HSP 90
MOL013077	Decursin	Cell division protein kinase 2
MOL013077	Decursin	Proto-oncogene serine/threonine-protein kinase Pim-1
MOL013077	Decursin	Calmodulin
