# Supplementary material for: Network Pharmacology Strategy to Investigate the Pharmacological Mechanism of HuangQiXiXin Decoction on Cough Variant Asthma and Evidence-Based Medicine Approach Validation
Source: Evid Based Complement Alternat Med. 2020 Oct 30;2020:3829092. doi: 10.1155/2020/3829092 (PMC7647767; doi:10.1155/2020/3829092)
Supplement: Supplementary Materials — Supplementary file 1: compounds of HQXXD in TCMSP. (A) 87 compounds of RA in TCMSP; (B) 192 compounds of HRA in TCMSP; (C) 159 compounds of HS in TCMSP; (D) 173 compounds of RS in TCMSP. Supplementary file 2: target genes of HQXXD: (A) corresponding target genes of active compounds; (B) corresponding target gene symbols of active compounds; (C) 217 active target genes of HQXXD. Supplementary file 3: CVA-related target genes. (A) CVA-related target genes from GeneCards; (B) 1481 CVA-related target genes. Supplementary file 4: data of the medicine-compound-target network. Supplementary file 5: data of the PPI network. Supplementary file 6. GO function enrichment and KEGG pathway enrichment analysis. (A) BP function enrichment analysis; (B) MF function enrichment analysis; (C) CC function enrichment analysis; (D) KEGG pathway enrichment analysis. [file 3829092.f1.zip › 3829092.f1/Appendix File 2 Target genes of HQXXD/Appendix File 2B Corresponding target gene symbols of active compounds.xlsx]

## Sheet: Sheet1
MolId	MolName	Target	Symbol
MOL000211	Mairin	Progesterone receptor	PGR
MOL000239	Jaranol	Nitric oxide synthase, inducible	NOS2
MOL000239	Jaranol	Prostaglandin G/H synthase 1	PTGS1
MOL000239	Jaranol	Androgen receptor	AR
MOL000239	Jaranol	Sodium channel protein type 5 subunit alpha	SCN5A
MOL000239	Jaranol	Prostaglandin G/H synthase 2	PTGS2
MOL000239	Jaranol	Estrogen receptor beta	ESR2
MOL000239	Jaranol	Serine/threonine-protein kinase Chk1	CHEK1
MOL000239	Jaranol	Trypsin-1	PRSS1
MOL000239	Jaranol	Nuclear receptor coactivator 2	NCOA2
MOL000296	hederagenin	Progesterone receptor	PGR
MOL000296	hederagenin	Nuclear receptor coactivator 2	NCOA2
MOL000296	hederagenin	Muscarinic acetylcholine receptor M3	CHRM3
MOL000296	hederagenin	Muscarinic acetylcholine receptor M1	CHRM1
MOL000296	hederagenin	Muscarinic acetylcholine receptor M2	CHRM2
MOL000296	hederagenin	Alpha-1B adrenergic receptor	ADRA1B
MOL000296	hederagenin	Gamma-aminobutyric acid receptor subunit alpha-1	GABRA1
MOL000296	hederagenin	Glutamate receptor 2	GRIA2
MOL000296	hederagenin	Alcohol dehydrogenase 1B	ADH1B
MOL000296	hederagenin	Alcohol dehydrogenase 1C	ADH1C
MOL000296	hederagenin	Lysozyme	LYZ
MOL000296	hederagenin	Prostaglandin G/H synthase 1	PTGS1
MOL000296	hederagenin	Sodium channel protein type 5 subunit alpha	SCN5A
MOL000296	hederagenin	Prostaglandin G/H synthase 2	PTGS2
MOL000296	hederagenin	Retinoic acid receptor RXR-alpha	RXRA
MOL000296	hederagenin	Sodium-dependent noradrenaline transporter	SLC6A2
MOL000033	(3S,8S,9S,10R,13R,14S,17R)-10,13-dimethyl-17-[(2R,5S)-5-propan-2-yloctan-2-yl]-2,3,4,7,8,9,11,12,14,15,16,17-dodecahydro-1H-cyclopenta[a]phenanthren-3-ol	Progesterone receptor	PGR
MOL000354	isorhamnetin	Nitric oxide synthase, inducible	NOS2
MOL000354	isorhamnetin	Prostaglandin G/H synthase 1	PTGS1
MOL000354	isorhamnetin	Estrogen receptor	ESR1
MOL000354	isorhamnetin	Androgen receptor	AR
MOL000354	isorhamnetin	Peroxisome proliferator activated receptor gamma	PPARG
MOL000354	isorhamnetin	Prostaglandin G/H synthase 2	PTGS2
MOL000354	isorhamnetin	Estrogen receptor beta	ESR2
MOL000354	isorhamnetin	Mitogen-activated protein kinase 14	MAPK14
MOL000354	isorhamnetin	Glycogen synthase kinase-3 beta	GSK3B
MOL000354	isorhamnetin	Trypsin-1	PRSS1
MOL000354	isorhamnetin	Cyclin-A2	CCNA2
MOL000354	isorhamnetin	Nuclear receptor coactivator 2	NCOA2
MOL000354	isorhamnetin	Glycogen phosphorylase, muscle form	PYGM
MOL000354	isorhamnetin	Serine/threonine-protein kinase Chk1	CHEK1
MOL000354	isorhamnetin	Aldose reductase	AKR1B1
MOL000354	isorhamnetin	Nuclear receptor coactivator 1	NCOA1
MOL000354	isorhamnetin	Coagulation factor VII	F7
MOL000354	isorhamnetin	Acetylcholinesterase	ACHE
MOL000354	isorhamnetin	Gamma-aminobutyric acid receptor subunit alpha-1	GABRA1
MOL000354	isorhamnetin	Amine oxidase [flavin-containing] B	MAOB
MOL000354	isorhamnetin	Glutamate receptor 2	GRIA2
MOL000354	isorhamnetin	Transcription factor p65	RELA
MOL000354	isorhamnetin	Neutrophil cytosol factor 1	NCF1
MOL000354	isorhamnetin	Oxidized low-density lipoprotein receptor 1	OLR1
MOL000371	3,9-di-O-methylnissolin	Nitric oxide synthase, inducible	NOS2
MOL000371	3,9-di-O-methylnissolin	Prostaglandin G/H synthase 1	PTGS1
MOL000371	3,9-di-O-methylnissolin	Muscarinic acetylcholine receptor M3	CHRM3
MOL000371	3,9-di-O-methylnissolin	Muscarinic acetylcholine receptor M1	CHRM1
MOL000371	3,9-di-O-methylnissolin	Estrogen receptor	ESR1
MOL000371	3,9-di-O-methylnissolin	Beta-1 adrenergic receptor	ADRB1
MOL000371	3,9-di-O-methylnissolin	Sodium channel protein type 5 subunit alpha	SCN5A
MOL000371	3,9-di-O-methylnissolin	Prostaglandin G/H synthase 2	PTGS2
MOL000371	3,9-di-O-methylnissolin	5-hydroxytryptamine receptor 3A	HTR3A
MOL000371	3,9-di-O-methylnissolin	Alpha-2C adrenergic receptor	ADRA2C
MOL000371	3,9-di-O-methylnissolin	Retinoic acid receptor RXR-alpha	RXRA
MOL000371	3,9-di-O-methylnissolin	Acetylcholinesterase	ACHE
MOL000371	3,9-di-O-methylnissolin	Alpha-1B adrenergic receptor	ADRA1B
MOL000371	3,9-di-O-methylnissolin	Beta-2 adrenergic receptor	ADRB2
MOL000371	3,9-di-O-methylnissolin	Alpha-1D adrenergic receptor	ADRA1D
MOL000371	3,9-di-O-methylnissolin	Mu-type opioid receptor	OPRM1
MOL000371	3,9-di-O-methylnissolin	Gamma-aminobutyric acid receptor subunit alpha-1	GABRA1
MOL000371	3,9-di-O-methylnissolin	Trypsin-1	PRSS1
MOL000371	3,9-di-O-methylnissolin	Nuclear receptor coactivator 2	NCOA2
MOL000378	7-O-methylisomucronulatol	Nitric oxide synthase, inducible	NOS2
MOL000378	7-O-methylisomucronulatol	Prostaglandin G/H synthase 1	PTGS1
MOL000378	7-O-methylisomucronulatol	Muscarinic acetylcholine receptor M3	CHRM3
MOL000378	7-O-methylisomucronulatol	Potassium voltage-gated channel subfamily H member 2	KCNH2
MOL000378	7-O-methylisomucronulatol	Muscarinic acetylcholine receptor M1	CHRM1
MOL000378	7-O-methylisomucronulatol	Estrogen receptor	ESR1
MOL000378	7-O-methylisomucronulatol	Androgen receptor	AR
MOL000378	7-O-methylisomucronulatol	Beta-1 adrenergic receptor	ADRB1
MOL000378	7-O-methylisomucronulatol	Sodium channel protein type 5 subunit alpha	SCN5A
MOL000378	7-O-methylisomucronulatol	Peroxisome proliferator activated receptor gamma	PPARG
MOL000378	7-O-methylisomucronulatol	Muscarinic acetylcholine receptor M5	CHRM5
MOL000378	7-O-methylisomucronulatol	Prostaglandin G/H synthase 2	PTGS2
MOL000378	7-O-methylisomucronulatol	Alpha-2C adrenergic receptor	ADRA2C
MOL000378	7-O-methylisomucronulatol	Muscarinic acetylcholine receptor M4	CHRM4
MOL000378	7-O-methylisomucronulatol	Retinoic acid receptor RXR-alpha	RXRA
MOL000378	7-O-methylisomucronulatol	Delta-type opioid receptor	OPRD1
MOL000378	7-O-methylisomucronulatol	Alpha-1A adrenergic receptor	ADRA1A
MOL000378	7-O-methylisomucronulatol	Muscarinic acetylcholine receptor M2	CHRM2
MOL000378	7-O-methylisomucronulatol	Alpha-1B adrenergic receptor	ADRA1B
MOL000378	7-O-methylisomucronulatol	Sodium-dependent dopamine transporter	SLC6A3
MOL000378	7-O-methylisomucronulatol	Beta-2 adrenergic receptor	ADRB2
MOL000378	7-O-methylisomucronulatol	Alpha-1D adrenergic receptor	ADRA1D
MOL000378	7-O-methylisomucronulatol	Sodium-dependent serotonin transporter	SLC6A4
MOL000378	7-O-methylisomucronulatol	Estrogen receptor beta	ESR2
MOL000378	7-O-methylisomucronulatol	Gamma-aminobutyric acid receptor subunit alpha-1	GABRA1
MOL000378	7-O-methylisomucronulatol	Mitogen-activated protein kinase 14	MAPK14
MOL000378	7-O-methylisomucronulatol	Glycogen synthase kinase-3 beta	GSK3B
MOL000378	7-O-methylisomucronulatol	Serine/threonine-protein kinase Chk1	CHEK1
MOL000378	7-O-methylisomucronulatol	Retinoic acid receptor RXR-beta	RXRB
MOL000378	7-O-methylisomucronulatol	Trypsin-1	PRSS1
MOL000378	7-O-methylisomucronulatol	Cyclin-A2	CCNA2
MOL000378	7-O-methylisomucronulatol	Nuclear receptor coactivator 2	NCOA2
MOL000379	9,10-dimethoxypterocarpan-3-O-β-D-glucoside	Prostaglandin G/H synthase 2	PTGS2
MOL000379	9,10-dimethoxypterocarpan-3-O-β-D-glucoside	Nuclear receptor coactivator 2	NCOA2
MOL000380	(6aR,11aR)-9,10-dimethoxy-6a,11a-dihydro-6H-benzofurano[3,2-c]chromen-3-ol	Nitric oxide synthase, inducible	NOS2
MOL000380	(6aR,11aR)-9,10-dimethoxy-6a,11a-dihydro-6H-benzofurano[3,2-c]chromen-3-ol	Prostaglandin G/H synthase 1	PTGS1
MOL000380	(6aR,11aR)-9,10-dimethoxy-6a,11a-dihydro-6H-benzofurano[3,2-c]chromen-3-ol	Muscarinic acetylcholine receptor M3	CHRM3
MOL000380	(6aR,11aR)-9,10-dimethoxy-6a,11a-dihydro-6H-benzofurano[3,2-c]chromen-3-ol	Muscarinic acetylcholine receptor M1	CHRM1
MOL000380	(6aR,11aR)-9,10-dimethoxy-6a,11a-dihydro-6H-benzofurano[3,2-c]chromen-3-ol	Estrogen receptor	ESR1
MOL000380	(6aR,11aR)-9,10-dimethoxy-6a,11a-dihydro-6H-benzofurano[3,2-c]chromen-3-ol	Sodium channel protein type 5 subunit alpha	SCN5A
MOL000380	(6aR,11aR)-9,10-dimethoxy-6a,11a-dihydro-6H-benzofurano[3,2-c]chromen-3-ol	Prostaglandin G/H synthase 2	PTGS2
MOL000380	(6aR,11aR)-9,10-dimethoxy-6a,11a-dihydro-6H-benzofurano[3,2-c]chromen-3-ol	5-hydroxytryptamine receptor 3A	HTR3A
MOL000380	(6aR,11aR)-9,10-dimethoxy-6a,11a-dihydro-6H-benzofurano[3,2-c]chromen-3-ol	Retinoic acid receptor RXR-alpha	RXRA
MOL000380	(6aR,11aR)-9,10-dimethoxy-6a,11a-dihydro-6H-benzofurano[3,2-c]chromen-3-ol	Acetylcholinesterase	ACHE
MOL000380	(6aR,11aR)-9,10-dimethoxy-6a,11a-dihydro-6H-benzofurano[3,2-c]chromen-3-ol	Alpha-1B adrenergic receptor	ADRA1B
MOL000380	(6aR,11aR)-9,10-dimethoxy-6a,11a-dihydro-6H-benzofurano[3,2-c]chromen-3-ol	Beta-2 adrenergic receptor	ADRB2
MOL000380	(6aR,11aR)-9,10-dimethoxy-6a,11a-dihydro-6H-benzofurano[3,2-c]chromen-3-ol	Alpha-1D adrenergic receptor	ADRA1D
MOL000380	(6aR,11aR)-9,10-dimethoxy-6a,11a-dihydro-6H-benzofurano[3,2-c]chromen-3-ol	Gamma-aminobutyric acid receptor subunit alpha-1	GABRA1
MOL000380	(6aR,11aR)-9,10-dimethoxy-6a,11a-dihydro-6H-benzofurano[3,2-c]chromen-3-ol	Trypsin-1	PRSS1
MOL000380	(6aR,11aR)-9,10-dimethoxy-6a,11a-dihydro-6H-benzofurano[3,2-c]chromen-3-ol	Nuclear receptor coactivator 2	NCOA2
MOL000380	(6aR,11aR)-9,10-dimethoxy-6a,11a-dihydro-6H-benzofurano[3,2-c]chromen-3-ol	Nuclear receptor coactivator 1	NCOA1
MOL000380	(6aR,11aR)-9,10-dimethoxy-6a,11a-dihydro-6H-benzofurano[3,2-c]chromen-3-ol	Muscarinic acetylcholine receptor M4	CHRM4
MOL000387	Bifendate	Prostaglandin G/H synthase 2	PTGS2
MOL000387	Bifendate	Vascular endothelial growth factor receptor 2	KDR
MOL000387	Bifendate	Hepatocyte growth factor receptor	MET
MOL000387	Bifendate	Prostaglandin G/H synthase 1	PTGS1
MOL000392	formononetin	Nitric oxide synthase, inducible	NOS2
MOL000392	formononetin	Prostaglandin G/H synthase 1	PTGS1
MOL000392	formononetin	Muscarinic acetylcholine receptor M1	CHRM1
MOL000392	formononetin	Estrogen receptor	ESR1
MOL000392	formononetin	Androgen receptor	AR
MOL000392	formononetin	Peroxisome proliferator activated receptor gamma	PPARG
MOL000392	formononetin	Prostaglandin G/H synthase 2	PTGS2
MOL000392	formononetin	Retinoic acid receptor RXR-alpha	RXRA
MOL000392	formononetin	Alpha-1A adrenergic receptor	ADRA1A
MOL000392	formononetin	Sodium-dependent dopamine transporter	SLC6A3
MOL000392	formononetin	Beta-2 adrenergic receptor	ADRB2
MOL000392	formononetin	Sodium-dependent serotonin transporter	SLC6A4
MOL000392	formononetin	Estrogen receptor beta	ESR2
MOL000392	formononetin	Mitogen-activated protein kinase 14	MAPK14
MOL000392	formononetin	Glycogen synthase kinase-3 beta	GSK3B
MOL000392	formononetin	Amine oxidase [flavin-containing] B	MAOB
MOL000392	formononetin	Serine/threonine-protein kinase Chk1	CHEK1
MOL000392	formononetin	Trypsin-1	PRSS1
MOL000392	formononetin	Cyclin-A2	CCNA2
MOL000392	formononetin	cAMP-dependent protein kinase inhibitor alpha	PKIA
MOL000392	formononetin	Acetylcholinesterase	ACHE
MOL000392	formononetin	Transcription factor AP-1	JUN
MOL000392	formononetin	Peroxisome proliferator-activated receptor gamma	PPARG
MOL000392	formononetin	Interleukin-4	IL4
MOL000392	formononetin	ATP synthase subunit beta, mitochondrial	ATP5F1B
MOL000392	formononetin	NADH-ubiquinone oxidoreductase chain 6	ND6
MOL000392	formononetin	3 beta-hydroxysteroid dehydrogenase/Delta 5-->4-isomerase type 2	HSD3B2
MOL000392	formononetin	3 beta-hydroxysteroid dehydrogenase/Delta 5-->4-isomerase type 1	HSD3B1
MOL000417	Calycosin	Nitric oxide synthase, inducible	NOS2
MOL000417	Calycosin	Prostaglandin G/H synthase 1	PTGS1
MOL000417	Calycosin	Estrogen receptor	ESR1
MOL000417	Calycosin	Androgen receptor	AR
MOL000417	Calycosin	Peroxisome proliferator activated receptor gamma	PPARG
MOL000417	Calycosin	Prostaglandin G/H synthase 2	PTGS2
MOL000417	Calycosin	Retinoic acid receptor RXR-alpha	RXRA
MOL000417	Calycosin	Estrogen receptor beta	ESR2
MOL000417	Calycosin	Mitogen-activated protein kinase 14	MAPK14
MOL000417	Calycosin	Glycogen synthase kinase-3 beta	GSK3B
MOL000417	Calycosin	Serine/threonine-protein kinase Chk1	CHEK1
MOL000417	Calycosin	Trypsin-1	PRSS1
MOL000417	Calycosin	Cyclin-A2	CCNA2
MOL000417	Calycosin	Nuclear receptor coactivator 2	NCOA2
MOL000417	Calycosin	Beta-2 adrenergic receptor	ADRB2
MOL000422	kaempferol	Nitric oxide synthase, inducible	NOS2
MOL000422	kaempferol	Prostaglandin G/H synthase 1	PTGS1
MOL000422	kaempferol	Androgen receptor	AR
MOL000422	kaempferol	Peroxisome proliferator activated receptor gamma	PPARG
MOL000422	kaempferol	Prostaglandin G/H synthase 2	PTGS2
MOL000422	kaempferol	Nuclear receptor coactivator 2	NCOA2
MOL000422	kaempferol	Trypsin-1	PRSS1
MOL000422	kaempferol	Progesterone receptor	PGR
MOL000422	kaempferol	Muscarinic acetylcholine receptor M1	CHRM1
MOL000422	kaempferol	Acetylcholinesterase	ACHE
MOL000422	kaempferol	Sodium-dependent noradrenaline transporter	SLC6A2
MOL000422	kaempferol	Muscarinic acetylcholine receptor M2	CHRM2
MOL000422	kaempferol	Alpha-1B adrenergic receptor	ADRA1B
MOL000422	kaempferol	Gamma-aminobutyric acid receptor subunit alpha-1	GABRA1
MOL000422	kaempferol	Coagulation factor VII	F7
MOL000422	kaempferol	Transcription factor p65	RELA
MOL000422	kaempferol	Inhibitor of nuclear factor kappa-B kinase subunit beta	IKBKB
MOL000422	kaempferol	RAC-alpha serine/threonine-protein kinase	AKT1
MOL000422	kaempferol	Apoptosis regulator Bcl-2	BCL2
MOL000422	kaempferol	Apoptosis regulator BAX	BAX
MOL000422	kaempferol	Tumor necrosis factor	TNFSF15
MOL000422	kaempferol	Transcription factor AP-1	JUN
MOL000422	kaempferol	Activator of 90 kDa heat shock protein ATPase homolog 1	AHSA1
MOL000422	kaempferol	Caspase-3	CASP3
MOL000422	kaempferol	Mitogen-activated protein kinase 8	MAPK8
MOL000422	kaempferol	Interstitial collagenase	MMP1
MOL000422	kaempferol	Signal transducer and activator of transcription 1-alpha/beta	STAT1
MOL000422	kaempferol	Peroxisome proliferator-activated receptor gamma	PPARG
MOL000422	kaempferol	Heme oxygenase 1	HMOX1
MOL000422	kaempferol	Cytochrome P450 3A4	CYP3A4
MOL000422	kaempferol	Cytochrome P450 1A2	CYP1A2
MOL000422	kaempferol	Cytochrome P450 1A1	CYP1A1
MOL000422	kaempferol	Intercellular adhesion molecule 1	ICAM1
MOL000422	kaempferol	E-selectin	SELE
MOL000422	kaempferol	Vascular cell adhesion protein 1	VCAM1
MOL000422	kaempferol	Nuclear receptor subfamily 1 group I member 2	NR1I2
MOL000422	kaempferol	Cytochrome P450 1B1	CYP1B1
MOL000422	kaempferol	Arachidonate 5-lipoxygenase	ALOX5
MOL000422	kaempferol	Hyaluronan synthase 2	HAS2
MOL000422	kaempferol	Glutathione S-transferase P	GSTP1
MOL000422	kaempferol	Aryl hydrocarbon receptor	AHR
MOL000422	kaempferol	26S proteasome non-ATPase regulatory subunit 3	PSMD3
MOL000422	kaempferol	Solute carrier family 2, facilitated glucose transporter member 4	SLC2A4
MOL000422	kaempferol	Nuclear receptor subfamily 1 group I member 3	NR1I3
MOL000422	kaempferol	Insulin receptor	INSR
MOL000422	kaempferol	Type I iodothyronine deiodinase	DIO1
MOL000422	kaempferol	Serine/threonine-protein phosphatase 2B catalytic subunit alpha isoform	PPP3CA
MOL000422	kaempferol	Glutathione S-transferase Mu 1	GSTM1
MOL000422	kaempferol	Glutathione S-transferase Mu 2	GSTM2
MOL000422	kaempferol	Aldo-keto reductase family 1 member C3	AKR1C3
MOL000422	kaempferol	Antileukoproteinase	SLPI
MOL000433	FA	Glycogen synthase kinase-3 beta	GSK3B
MOL000442	1,7-Dihydroxy-3,9-dimethoxy pterocarpene	Prostaglandin G/H synthase 2	PTGS2
MOL000442	1,7-Dihydroxy-3,9-dimethoxy pterocarpene	Retinoic acid receptor RXR-alpha	RXRA
MOL000098	quercetin	Prostaglandin G/H synthase 1	PTGS1
MOL000098	quercetin	Androgen receptor	AR
MOL000098	quercetin	Peroxisome proliferator activated receptor gamma	PPARG
MOL000098	quercetin	Prostaglandin G/H synthase 2	PTGS2
MOL000098	quercetin	Nuclear receptor coactivator 2	NCOA2
MOL000098	quercetin	Aldose reductase	AKR1B1
MOL000098	quercetin	Trypsin-1	PRSS1
MOL000098	quercetin	Potassium voltage-gated channel subfamily H member 2	KCNH2
MOL000098	quercetin	Sodium channel protein type 5 subunit alpha	SCN5A
MOL000098	quercetin	Beta-2 adrenergic receptor	ADRB2
MOL000098	quercetin	Stromelysin-1	MMP3
MOL000098	quercetin	Coagulation factor VII	F7
MOL000098	quercetin	Retinoic acid receptor RXR-alpha	RXRA
MOL000098	quercetin	Acetylcholinesterase	ACHE
MOL000098	quercetin	Gamma-aminobutyric acid receptor subunit alpha-1	GABRA1
MOL000098	quercetin	Amine oxidase [flavin-containing] B	MAOB
MOL000098	quercetin	Transcription factor p65	RELA
MOL000098	quercetin	Epidermal growth factor receptor	EGFR
MOL000098	quercetin	RAC-alpha serine/threonine-protein kinase	AKT1
MOL000098	quercetin	Vascular endothelial growth factor A	VEGFA
MOL000098	quercetin	G1/S-specific cyclin-D1	CCND1
MOL000098	quercetin	Apoptosis regulator Bcl-2	BCL2
MOL000098	quercetin	Bcl-2-like protein 1	BCL2L1
MOL000098	quercetin	Proto-oncogene c-Fos	FOS
MOL000098	quercetin	Cyclin-dependent kinase inhibitor 1	CDKN1A
MOL000098	quercetin	Eukaryotic translation initiation factor 6	EIF6
MOL000098	quercetin	Apoptosis regulator BAX	BAX
MOL000098	quercetin	Caspase-9	CASP9
MOL000098	quercetin	Urokinase-type plasminogen activator	PLAU
MOL000098	quercetin	72 kDa type IV collagenase	MMP2
MOL000098	quercetin	Matrix metalloproteinase-9	MMP9
MOL000098	quercetin	Mitogen-activated protein kinase 1	MAPK1
MOL000098	quercetin	Interleukin-10	IL10
MOL000098	quercetin	Pro-epidermal growth factor	EGF
MOL000098	quercetin	Retinoblastoma-associated protein	RB1
MOL000098	quercetin	Tumor necrosis factor	TNFSF15
MOL000098	quercetin	Transcription factor AP-1	JUN
MOL000098	quercetin	Interleukin-6	IL6
MOL000098	quercetin	Activator of 90 kDa heat shock protein ATPase homolog 1	AHSA1
MOL000098	quercetin	Caspase-3	CASP3
MOL000098	quercetin	Cellular tumor antigen p53	TP63
MOL000098	quercetin	ETS domain-containing protein Elk-1	ELK1
MOL000098	quercetin	NF-kappa-B inhibitor alpha	NFKBIA
MOL000098	quercetin	NADPH--cytochrome P450 reductase	POR
MOL000098	quercetin	Ornithine decarboxylase	ODC1
MOL000098	quercetin	Caspase-8	CASP8
MOL000098	quercetin	DNA topoisomerase 1	TOP1
MOL000098	quercetin	RAF proto-oncogene serine/threonine-protein kinase	RAF1
MOL000098	quercetin	Superoxide dismutase [Cu-Zn]	SOD1
MOL000098	quercetin	Protein kinase C alpha type	PRKCA
MOL000098	quercetin	Interstitial collagenase	MMP1
MOL000098	quercetin	Hypoxia-inducible factor 1-alpha	HIF1A
MOL000098	quercetin	Signal transducer and activator of transcription 1-alpha/beta	STAT1
MOL000098	quercetin	Protein CBFA2T1	RUNX1T1
MOL000098	quercetin	Receptor tyrosine-protein kinase erbB-2	ERBB2
MOL000098	quercetin	Peroxisome proliferator-activated receptor gamma	PPARG
MOL000098	quercetin	Acetyl-CoA carboxylase 1	ACACA
MOL000098	quercetin	Heme oxygenase 1	HMOX1
MOL000098	quercetin	Cytochrome P450 3A4	CYP3A4
MOL000098	quercetin	Cytochrome P450 1A2	CYP1A2
MOL000098	quercetin	Caveolin-1	CAV1
MOL000098	quercetin	Myc proto-oncogene protein	MYC
MOL000098	quercetin	Tissue factor	F3
MOL000098	quercetin	Gap junction alpha-1 protein	GJA1
MOL000098	quercetin	Cytochrome P450 1A1	CYP1A1
MOL000098	quercetin	Intercellular adhesion molecule 1	ICAM1
MOL000098	quercetin	Interleukin-1 beta	IL1B
MOL000098	quercetin	C-C motif chemokine 2	CCL2
MOL000098	quercetin	E-selectin	SELE
MOL000098	quercetin	Vascular cell adhesion protein 1	VCAM1
MOL000098	quercetin	Prostaglandin E2 receptor EP3 subtype	PTGER3
MOL000098	quercetin	Interleukin-8	CXCL8
MOL000098	quercetin	Protein kinase C beta type	PRKCB
MOL000098	quercetin	Baculoviral IAP repeat-containing protein 5	BIRC5
MOL000098	quercetin	Dual oxidase 2	DUOX2
MOL000098	quercetin	Nitric oxide synthase, endothelial	NOS3
MOL000098	quercetin	Heat shock protein beta-1	HSPB1
MOL000098	quercetin	Estrogen sulfotransferase	SULT1E1
MOL000098	quercetin	Maltase-glucoamylase, intestinal	MGAM
MOL000098	quercetin	Interleukin-2	IL2
MOL000098	quercetin	Nuclear receptor subfamily 1 group I member 2	NR1I2
MOL000098	quercetin	Cytochrome P450 1B1	CYP1B1
MOL000098	quercetin	G2/mitotic-specific cyclin-B1	CCNB1
MOL000098	quercetin	Tissue-type plasminogen activator	PLAT
MOL000098	quercetin	Thrombomodulin	THBD
MOL000098	quercetin	Plasminogen activator inhibitor 1	SERPINE1
MOL000098	quercetin	Collagen alpha-1(I) chain	COL1A1
MOL000098	quercetin	Interferon gamma	IFNG
MOL000098	quercetin	Arachidonate 5-lipoxygenase	ALOX5
MOL000098	quercetin	Interleukin-1 alpha	IL1A
MOL000098	quercetin	Myeloperoxidase	MPO
MOL000098	quercetin	DNA topoisomerase 2-alpha	TOP2A
MOL000098	quercetin	Neutrophil cytosol factor 1	NCF1
MOL000098	quercetin	ATP-binding cassette sub-family G member 2	ABCG2
MOL000098	quercetin	Hyaluronan synthase 2	HAS2
MOL000098	quercetin	Glutathione S-transferase P	GSTP1
MOL000098	quercetin	Nuclear factor erythroid 2-related factor 2	NFE2L2
MOL000098	quercetin	NAD(P)H dehydrogenase [quinone] 1	NQO1
MOL000098	quercetin	Poly [ADP-ribose] polymerase 1	PARP1
MOL000098	quercetin	Aryl hydrocarbon receptor	AHR
MOL000098	quercetin	26S proteasome non-ATPase regulatory subunit 3	PSMD3
MOL000098	quercetin	Solute carrier family 2, facilitated glucose transporter member 4	SLC2A4
MOL000098	quercetin	Collagen alpha-1(III) chain	COL3A1
MOL000098	quercetin	C-X-C motif chemokine 11	CXCL11
MOL000098	quercetin	C-X-C motif chemokine 2	CXCL2
MOL000098	quercetin	DDB1- and CUL4-associated factor 5	DCAF5
MOL000098	quercetin	Nuclear receptor subfamily 1 group I member 3	NR1I3
MOL000098	quercetin	Serine/threonine-protein kinase Chk2	CHEK2
MOL000098	quercetin	Insulin receptor	INSR
MOL000098	quercetin	Claudin-4	CLDN4
MOL000098	quercetin	Peroxisome proliferator-activated receptor alpha	PPARA
MOL000098	quercetin	Peroxisome proliferator-activated receptor delta	PPARD
MOL000098	quercetin	Heat shock factor protein 1	HSF1
MOL000098	quercetin	C-reactive protein	CRP
MOL000098	quercetin	C-X-C motif chemokine 10	CXCL10
MOL000098	quercetin	Inhibitor of nuclear factor kappa-B kinase subunit alpha	CHUK
MOL000098	quercetin	Osteopontin	SPP1
MOL000098	quercetin	Runt-related transcription factor 2	RUNX2
MOL000098	quercetin	Ras association domain-containing protein 1	RASSF1
MOL000098	quercetin	Transcription factor E2F1	E2F1
MOL000098	quercetin	Transcription factor E2F2	E2F2
MOL000098	quercetin	Prostatic acid phosphatase	ACPP
MOL000098	quercetin	Cathepsin D	CTSD
MOL000098	quercetin	Insulin-like growth factor-binding protein 3	IGFBP3
MOL000098	quercetin	Insulin-like growth factor II	IGF2
MOL000098	quercetin	CD40 ligand	CD40LG
MOL000098	quercetin	Interferon regulatory factor 1	IRF1
MOL000098	quercetin	Receptor tyrosine-protein kinase erbB-3	ERBB3
MOL000098	quercetin	Serum paraoxonase/arylesterase 1	PON1
MOL000098	quercetin	Type I iodothyronine deiodinase	DIO1
MOL000098	quercetin	Procollagen C-endopeptidase enhancer 1	PCOLCE
MOL000098	quercetin	Puromycin-sensitive aminopeptidase	NPEPPS
MOL000098	quercetin	Hexokinase-2	HK2
MOL000098	quercetin	Ras GTPase-activating protein 1	RASA1
MOL000098	quercetin	Glutathione S-transferase Mu 1	GSTM1
MOL000098	quercetin	Glutathione S-transferase Mu 2	GSTM2
MOL012140	4,9-dimethoxy-1-vinyl-$b-carboline	Prostaglandin G/H synthase 1	PTGS1
MOL012140	4,9-dimethoxy-1-vinyl-$b-carboline	Sodium channel protein type 5 subunit alpha	SCN5A
MOL012140	4,9-dimethoxy-1-vinyl-$b-carboline	Prostaglandin G/H synthase 2	PTGS2
MOL012140	4,9-dimethoxy-1-vinyl-$b-carboline	Retinoic acid receptor RXR-alpha	RXRA
MOL012140	4,9-dimethoxy-1-vinyl-$b-carboline	Gamma-aminobutyric acid receptor subunit alpha-1	GABRA1
MOL012141	Caribine	Muscarinic acetylcholine receptor M3	CHRM3
MOL012141	Caribine	Muscarinic acetylcholine receptor M1	CHRM1
MOL012141	Caribine	Sodium channel protein type 5 subunit alpha	SCN5A
MOL012141	Caribine	Delta-type opioid receptor	OPRD1
MOL012141	Caribine	Alpha-1B adrenergic receptor	ADRA1B
MOL012141	Caribine	Alpha-1D adrenergic receptor	ADRA1D
MOL012141	Caribine	Mu-type opioid receptor	OPRM1
MOL001460	Cryptopin	Prostaglandin G/H synthase 1	PTGS1
MOL001460	Cryptopin	Muscarinic acetylcholine receptor M3	CHRM3
MOL001460	Cryptopin	Potassium voltage-gated channel subfamily H member 2	KCNH2
MOL001460	Cryptopin	Muscarinic acetylcholine receptor M1	CHRM1
MOL001460	Cryptopin	Sodium channel protein type 5 subunit alpha	SCN5A
MOL001460	Cryptopin	Muscarinic acetylcholine receptor M5	CHRM5
MOL001460	Cryptopin	Prostaglandin G/H synthase 2	PTGS2
MOL001460	Cryptopin	5-hydroxytryptamine receptor 3A	HTR3A
MOL001460	Cryptopin	Coagulation factor VII	F7
MOL001460	Cryptopin	Vascular endothelial growth factor receptor 2	KDR
MOL001460	Cryptopin	Muscarinic acetylcholine receptor M4	CHRM4
MOL001460	Cryptopin	Delta-type opioid receptor	OPRD1
MOL001460	Cryptopin	Alpha-1B adrenergic receptor	ADRA1B
MOL001460	Cryptopin	Beta-2 adrenergic receptor	ADRB2
MOL001460	Cryptopin	Alpha-1D adrenergic receptor	ADRA1D
MOL001460	Cryptopin	Mu-type opioid receptor	OPRM1
MOL001460	Cryptopin	Voltage-dependent L-type calcium channel subunit alpha-1S	CACNA1S
MOL001460	Cryptopin	Nuclear receptor coactivator 1	NCOA1
MOL001460	Cryptopin	cAMP and cAMP-inhibited cGMP 3',5'-cyclic phosphodiesterase 10A	PDE10A
MOL001460	Cryptopin	Sodium-dependent serotonin transporter	SLC6A4
MOL001558	sesamin	Prostaglandin G/H synthase 2	PTGS2
MOL001558	sesamin	Sodium channel protein type 5 subunit alpha	SCN5A
MOL001558	sesamin	G1/S-specific cyclin-D1	CCND1
MOL001558	sesamin	Interleukin-10	IL10
MOL001558	sesamin	Fatty acid synthase	FASN
MOL001558	sesamin	Acetyl-CoA carboxylase 1	ACACA
MOL001558	sesamin	Glucose-6-phosphate 1-dehydrogenase	G6PD
MOL001558	sesamin	Nitric oxide synthase, endothelial	NOS3
MOL001558	sesamin	Endothelin-converting enzyme 1	ECE1
MOL001558	sesamin	Medium-chain specific acyl-CoA dehydrogenase, mitochondrial	ACADM
MOL001558	sesamin	Cytochrome P450 2B6	CYP2B6
MOL001558	sesamin	UDP-glucuronosyltransferase 1-1	UGT1A1
MOL001558	sesamin	Sterol regulatory element-binding protein 1	SREBF1
MOL001558	sesamin	NADPH oxidase 3	NOX3
MOL001558	sesamin	NADPH oxidase 1	NOX1
MOL001558	sesamin	Peroxisomal acyl-coenzyme A oxidase 1	ACOX1
MOL001558	sesamin	ATP-citrate synthase	ACLY
MOL001558	sesamin	Peroxisomal bifunctional enzyme	EHHADH
MOL001558	sesamin	Methylglutaconyl-CoA hydratase, mitochondrial	AUH
MOL001558	sesamin	Trifunctional enzyme subunit beta, mitochondrial	HADHB
MOL001558	sesamin	2,4-dienoyl-CoA reductase, mitochondrial	DECR1
MOL002501	[(1S)-3-[(E)-but-2-enyl]-2-methyl-4-oxo-1-cyclopent-2-enyl] (1R,3R)-3-[(E)-3-methoxy-2-methyl-3-oxoprop-1-enyl]-2,2-dimethylcyclopropane-1-carboxylate	Prostaglandin G/H synthase 2	PTGS2
MOL002501	[(1S)-3-[(E)-but-2-enyl]-2-methyl-4-oxo-1-cyclopent-2-enyl] (1R,3R)-3-[(E)-3-methoxy-2-methyl-3-oxoprop-1-enyl]-2,2-dimethylcyclopropane-1-carboxylate	Nuclear receptor coactivator 2	NCOA2
MOL002962	(3S)-7-hydroxy-3-(2,3,4-trimethoxyphenyl)chroman-4-one	Nitric oxide synthase, inducible	NOS2
MOL002962	(3S)-7-hydroxy-3-(2,3,4-trimethoxyphenyl)chroman-4-one	Prostaglandin G/H synthase 1	PTGS1
MOL002962	(3S)-7-hydroxy-3-(2,3,4-trimethoxyphenyl)chroman-4-one	Potassium voltage-gated channel subfamily H member 2	KCNH2
MOL002962	(3S)-7-hydroxy-3-(2,3,4-trimethoxyphenyl)chroman-4-one	Estrogen receptor	ESR1
MOL002962	(3S)-7-hydroxy-3-(2,3,4-trimethoxyphenyl)chroman-4-one	Sodium channel protein type 5 subunit alpha	SCN5A
MOL002962	(3S)-7-hydroxy-3-(2,3,4-trimethoxyphenyl)chroman-4-one	Prostaglandin G/H synthase 2	PTGS2
MOL002962	(3S)-7-hydroxy-3-(2,3,4-trimethoxyphenyl)chroman-4-one	Retinoic acid receptor RXR-alpha	RXRA
MOL002962	(3S)-7-hydroxy-3-(2,3,4-trimethoxyphenyl)chroman-4-one	Acetylcholinesterase	ACHE
MOL002962	(3S)-7-hydroxy-3-(2,3,4-trimethoxyphenyl)chroman-4-one	Alpha-1B adrenergic receptor	ADRA1B
MOL002962	(3S)-7-hydroxy-3-(2,3,4-trimethoxyphenyl)chroman-4-one	Beta-2 adrenergic receptor	ADRB2
MOL002962	(3S)-7-hydroxy-3-(2,3,4-trimethoxyphenyl)chroman-4-one	Alpha-1D adrenergic receptor	ADRA1D
MOL002962	(3S)-7-hydroxy-3-(2,3,4-trimethoxyphenyl)chroman-4-one	Estrogen receptor beta	ESR2
MOL002962	(3S)-7-hydroxy-3-(2,3,4-trimethoxyphenyl)chroman-4-one	Trypsin-1	PRSS1
MOL002962	(3S)-7-hydroxy-3-(2,3,4-trimethoxyphenyl)chroman-4-one	Cyclin-A2	CCNA2
MOL002962	(3S)-7-hydroxy-3-(2,3,4-trimethoxyphenyl)chroman-4-one	Nuclear receptor coactivator 2	NCOA2
MOL009849	ZINC05223929	Prostaglandin G/H synthase 2	PTGS2
MOL009849	ZINC05223929	Retinoic acid receptor RXR-alpha	RXRA
MOL011849	Schizonepetoside B	Prostaglandin G/H synthase 2	PTGS2
MOL011856	Schkuhrin I	Prostaglandin G/H synthase 2	PTGS2
MOL011856	Schkuhrin I	Trypsin-1	PRSS1
MOL011856	Schkuhrin I	Nuclear receptor coactivator 2	NCOA2
MOL011856	Schkuhrin I	Nuclear receptor coactivator 1	NCOA1
MOL002881	Diosmetin	Nitric oxide synthase, inducible	NOS2
MOL002881	Diosmetin	Prostaglandin G/H synthase 1	PTGS1
MOL002881	Diosmetin	Prostaglandin G/H synthase 2	PTGS2
MOL002881	Diosmetin	Trypsin-1	PRSS1
MOL002881	Diosmetin	Nuclear receptor coactivator 2	NCOA2
MOL002881	Diosmetin	Nuclear receptor coactivator 1	NCOA1
MOL000359	sitosterol	Progesterone receptor	PGR
MOL000359	sitosterol	Nuclear receptor coactivator 2	NCOA2
MOL000359	sitosterol	Mineralocorticoid receptor	NR3C2
MOL005100	5,7-dihydroxy-2-(3-hydroxy-4-methoxyphenyl)chroman-4-one	Prostaglandin G/H synthase 1	PTGS1
MOL005100	5,7-dihydroxy-2-(3-hydroxy-4-methoxyphenyl)chroman-4-one	Prostaglandin G/H synthase 2	PTGS2
MOL005100	5,7-dihydroxy-2-(3-hydroxy-4-methoxyphenyl)chroman-4-one	Sodium channel protein type 5 subunit alpha	SCN5A
MOL005100	5,7-dihydroxy-2-(3-hydroxy-4-methoxyphenyl)chroman-4-one	Nuclear receptor coactivator 2	NCOA2
MOL005100	5,7-dihydroxy-2-(3-hydroxy-4-methoxyphenyl)chroman-4-one	Nuclear receptor coactivator 1	NCOA1
MOL000006	luteolin	Prostaglandin G/H synthase 1	PTGS1
MOL000006	luteolin	Androgen receptor	AR
MOL000006	luteolin	Prostaglandin G/H synthase 2	PTGS2
MOL000006	luteolin	Trypsin-1	PRSS1
MOL000006	luteolin	Nuclear receptor coactivator 2	NCOA2
MOL000006	luteolin	Transcription factor p65	RELA
MOL000006	luteolin	Epidermal growth factor receptor	EGFR
MOL000006	luteolin	RAC-alpha serine/threonine-protein kinase	AKT1
MOL000006	luteolin	Vascular endothelial growth factor A	VEGFA
MOL000006	luteolin	G1/S-specific cyclin-D1	CCND1
MOL000006	luteolin	Bcl-2-like protein 1	BCL2L1
MOL000006	luteolin	Cyclin-dependent kinase inhibitor 1	CDKN1A
MOL000006	luteolin	Caspase-9	CASP9
MOL000006	luteolin	72 kDa type IV collagenase	MMP2
MOL000006	luteolin	Matrix metalloproteinase-9	MMP9
MOL000006	luteolin	Mitogen-activated protein kinase 1	MAPK1
MOL000006	luteolin	Interleukin-10	IL10
MOL000006	luteolin	Retinoblastoma-associated protein	RB1
MOL000006	luteolin	Tumor necrosis factor	TNFSF15
MOL000006	luteolin	Transcription factor AP-1	JUN
MOL000006	luteolin	Interleukin-6	IL6
MOL000006	luteolin	Caspase-3	CASP3
MOL000006	luteolin	Cellular tumor antigen p53	TP63
MOL000006	luteolin	NF-kappa-B inhibitor alpha	NFKBIA
MOL000006	luteolin	DNA topoisomerase 1	TOP1
MOL000006	luteolin	E3 ubiquitin-protein ligase Mdm2	MDM2
MOL000006	luteolin	Amyloid beta A4 protein	APP
MOL000006	luteolin	Interstitial collagenase	MMP1
MOL000006	luteolin	Proliferating cell nuclear antigen	PCNA
MOL000006	luteolin	Receptor tyrosine-protein kinase erbB-2	ERBB2
MOL000006	luteolin	Peroxisome proliferator-activated receptor gamma	PPARG
MOL000006	luteolin	Heme oxygenase 1	HMOX1
MOL000006	luteolin	Caspase-7	CASP7
MOL000006	luteolin	Intercellular adhesion molecule 1	ICAM1
MOL000006	luteolin	Induced myeloid leukemia cell differentiation protein Mcl-1	MCL1
MOL000006	luteolin	Baculoviral IAP repeat-containing protein 5	BIRC5
MOL000006	luteolin	Interleukin-2	IL2
MOL000006	luteolin	G2/mitotic-specific cyclin-B1	CCNB1
MOL000006	luteolin	Tyrosinase	TYR
MOL000006	luteolin	Interferon gamma	IFNG
MOL000006	luteolin	Interleukin-4	IL4
MOL000006	luteolin	DNA topoisomerase 2-alpha	TOP2A
MOL000006	luteolin	Glutathione S-transferase P	GSTP1
MOL000006	luteolin	Solute carrier family 2, facilitated glucose transporter member 4	SLC2A4
MOL000006	luteolin	Insulin receptor	INSR
MOL000006	luteolin	CD40 ligand	CD40LG
MOL000006	luteolin	Prostaglandin E synthase	PTGES
MOL000006	luteolin	Kinetochore protein Nuf2	NUF2
MOL000006	luteolin	Adenylate cyclase type 2	ADCY2
MOL000006	luteolin	Hepatocyte growth factor receptor	MET
MOL000358	beta-sitosterol	Progesterone receptor	PGR
MOL000358	beta-sitosterol	Nuclear receptor coactivator 2	NCOA2
MOL000358	beta-sitosterol	Prostaglandin G/H synthase 1	PTGS1
MOL000358	beta-sitosterol	Prostaglandin G/H synthase 2	PTGS2
MOL000358	beta-sitosterol	Potassium voltage-gated channel subfamily H member 2	KCNH2
MOL000358	beta-sitosterol	Muscarinic acetylcholine receptor M3	CHRM3
MOL000358	beta-sitosterol	Muscarinic acetylcholine receptor M1	CHRM1
MOL000358	beta-sitosterol	Sodium channel protein type 5 subunit alpha	SCN5A
MOL000358	beta-sitosterol	Muscarinic acetylcholine receptor M4	CHRM4
MOL000358	beta-sitosterol	Alpha-1A adrenergic receptor	ADRA1A
MOL000358	beta-sitosterol	Muscarinic acetylcholine receptor M2	CHRM2
MOL000358	beta-sitosterol	Alpha-1B adrenergic receptor	ADRA1B
MOL000358	beta-sitosterol	Beta-2 adrenergic receptor	ADRB2
MOL000358	beta-sitosterol	Neuronal acetylcholine receptor subunit alpha-2	CHRNA2
MOL000358	beta-sitosterol	Sodium-dependent serotonin transporter	SLC6A4
MOL000358	beta-sitosterol	Mu-type opioid receptor	OPRM1
MOL000358	beta-sitosterol	Gamma-aminobutyric acid receptor subunit alpha-1	GABRA1
MOL000358	beta-sitosterol	Apoptosis regulator Bcl-2	BCL2
MOL000358	beta-sitosterol	Apoptosis regulator BAX	BAX
MOL000358	beta-sitosterol	Caspase-9	CASP9
MOL000358	beta-sitosterol	Transcription factor AP-1	JUN
MOL000358	beta-sitosterol	Caspase-3	CASP3
MOL000358	beta-sitosterol	Caspase-8	CASP8
MOL000358	beta-sitosterol	Protein kinase C alpha type	PRKCA
MOL000358	beta-sitosterol	Serum paraoxonase/arylesterase 1	PON1
MOL000358	beta-sitosterol	Microtubule-associated protein 2	MAP2
MOL000449	Stigmasterol	Progesterone receptor	PGR
MOL000449	Stigmasterol	Mineralocorticoid receptor	NR3C2
MOL000449	Stigmasterol	Nuclear receptor coactivator 2	NCOA2
MOL000449	Stigmasterol	Alcohol dehydrogenase 1C	ADH1C
MOL000449	Stigmasterol	Retinoic acid receptor RXR-alpha	RXRA
MOL000449	Stigmasterol	Nuclear receptor coactivator 1	NCOA1
MOL000449	Stigmasterol	Prostaglandin G/H synthase 1	PTGS1
MOL000449	Stigmasterol	Prostaglandin G/H synthase 2	PTGS2
MOL000449	Stigmasterol	Alpha-2A adrenergic receptor	ADRA2A
MOL000449	Stigmasterol	Sodium-dependent noradrenaline transporter	SLC6A2
MOL000449	Stigmasterol	Sodium-dependent dopamine transporter	SLC6A3
MOL000449	Stigmasterol	Beta-2 adrenergic receptor	ADRB2
MOL000449	Stigmasterol	Aldose reductase	AKR1B1
MOL000449	Stigmasterol	Urokinase-type plasminogen activator	PLAU
MOL000449	Stigmasterol	Leukotriene A-4 hydrolase	LTA4H
MOL000449	Stigmasterol	Amine oxidase [flavin-containing] B	MAOB
MOL000449	Stigmasterol	Amine oxidase [flavin-containing] A	MAOA
MOL000449	Stigmasterol	Chymotrypsinogen B	CTRB1
MOL000449	Stigmasterol	Muscarinic acetylcholine receptor M3	CHRM3
MOL000449	Stigmasterol	Muscarinic acetylcholine receptor M1	CHRM1
MOL000449	Stigmasterol	Beta-1 adrenergic receptor	ADRB1
MOL000449	Stigmasterol	Sodium channel protein type 5 subunit alpha	SCN5A
MOL000449	Stigmasterol	Alpha-1A adrenergic receptor	ADRA1A
MOL000449	Stigmasterol	Muscarinic acetylcholine receptor M2	CHRM2
MOL000449	Stigmasterol	Alpha-1B adrenergic receptor	ADRA1B
MOL000449	Stigmasterol	Gamma-aminobutyric acid receptor subunit alpha-1	GABRA1
MOL005043	campest-5-en-3beta-ol	Progesterone receptor	PGR
MOL000011	(2R,3R)-3-(4-hydroxy-3-methoxy-phenyl)-5-methoxy-2-methylol-2,3-dihydropyrano[5,6-h][1,4]benzodioxin-9-one	Nitric oxide synthase, inducible	NOS2
MOL000011	(2R,3R)-3-(4-hydroxy-3-methoxy-phenyl)-5-methoxy-2-methylol-2,3-dihydropyrano[5,6-h][1,4]benzodioxin-9-one	Potassium voltage-gated channel subfamily H member 2	KCNH2
MOL000011	(2R,3R)-3-(4-hydroxy-3-methoxy-phenyl)-5-methoxy-2-methylol-2,3-dihydropyrano[5,6-h][1,4]benzodioxin-9-one	Estrogen receptor	ESR1
MOL000011	(2R,3R)-3-(4-hydroxy-3-methoxy-phenyl)-5-methoxy-2-methylol-2,3-dihydropyrano[5,6-h][1,4]benzodioxin-9-one	Androgen receptor	AR
MOL000011	(2R,3R)-3-(4-hydroxy-3-methoxy-phenyl)-5-methoxy-2-methylol-2,3-dihydropyrano[5,6-h][1,4]benzodioxin-9-one	Sodium channel protein type 5 subunit alpha	SCN5A
MOL000011	(2R,3R)-3-(4-hydroxy-3-methoxy-phenyl)-5-methoxy-2-methylol-2,3-dihydropyrano[5,6-h][1,4]benzodioxin-9-one	Prostaglandin G/H synthase 2	PTGS2
MOL000011	(2R,3R)-3-(4-hydroxy-3-methoxy-phenyl)-5-methoxy-2-methylol-2,3-dihydropyrano[5,6-h][1,4]benzodioxin-9-one	Coagulation factor VII	F7
MOL000011	(2R,3R)-3-(4-hydroxy-3-methoxy-phenyl)-5-methoxy-2-methylol-2,3-dihydropyrano[5,6-h][1,4]benzodioxin-9-one	Vascular endothelial growth factor receptor 2	KDR
MOL000011	(2R,3R)-3-(4-hydroxy-3-methoxy-phenyl)-5-methoxy-2-methylol-2,3-dihydropyrano[5,6-h][1,4]benzodioxin-9-one	Trypsin-1	PRSS1
MOL000011	(2R,3R)-3-(4-hydroxy-3-methoxy-phenyl)-5-methoxy-2-methylol-2,3-dihydropyrano[5,6-h][1,4]benzodioxin-9-one	Nuclear receptor coactivator 1	NCOA1
MOL011730	11-hydroxy-sec-o-beta-d-glucosylhamaudol_qt	Nitric oxide synthase, inducible	NOS2
MOL011730	11-hydroxy-sec-o-beta-d-glucosylhamaudol_qt	Prostaglandin G/H synthase 1	PTGS1
MOL011730	11-hydroxy-sec-o-beta-d-glucosylhamaudol_qt	Prostaglandin G/H synthase 2	PTGS2
MOL011730	11-hydroxy-sec-o-beta-d-glucosylhamaudol_qt	Cyclin-A2	CCNA2
MOL011732	anomalin	Potassium voltage-gated channel subfamily H member 2	KCNH2
MOL011732	anomalin	Prostaglandin G/H synthase 2	PTGS2
MOL011732	anomalin	Trypsin-1	PRSS1
MOL011737	divaricatacid	Nitric oxide synthase, inducible	NOS2
MOL011737	divaricatacid	Androgen receptor	AR
MOL011737	divaricatacid	Prostaglandin G/H synthase 2	PTGS2
MOL011740	divaricatol	Nitric oxide synthase, inducible	NOS2
MOL011740	divaricatol	Estrogen receptor	ESR1
MOL011740	divaricatol	Androgen receptor	AR
MOL011740	divaricatol	Sodium channel protein type 5 subunit alpha	SCN5A
MOL011740	divaricatol	Peroxisome proliferator activated receptor gamma	PPARG
MOL011740	divaricatol	Prostaglandin G/H synthase 2	PTGS2
MOL011740	divaricatol	Acetylcholinesterase	ACHE
MOL011740	divaricatol	Estrogen receptor beta	ESR2
MOL011740	divaricatol	Glycogen synthase kinase-3 beta	GSK3B
MOL011740	divaricatol	Trypsin-1	PRSS1
MOL001941	Ammidin	Muscarinic acetylcholine receptor M1	CHRM1
MOL001941	Ammidin	Prostaglandin G/H synthase 2	PTGS2
MOL001941	Ammidin	Gamma-aminobutyric acid receptor subunit alpha-1	GABRA1
MOL001941	Ammidin	Amine oxidase [flavin-containing] B	MAOB
MOL011747	ledebouriellol	Nitric oxide synthase, inducible	NOS2
MOL011747	ledebouriellol	Estrogen receptor	ESR1
MOL011747	ledebouriellol	Androgen receptor	AR
MOL011747	ledebouriellol	Peroxisome proliferator activated receptor gamma	PPARG
MOL011747	ledebouriellol	Prostaglandin G/H synthase 2	PTGS2
MOL011747	ledebouriellol	Acetylcholinesterase	ACHE
MOL011747	ledebouriellol	Estrogen receptor beta	ESR2
MOL011747	ledebouriellol	Trypsin-1	PRSS1
MOL011749	phelloptorin	Prostaglandin G/H synthase 2	PTGS2
MOL011749	phelloptorin	Retinoic acid receptor RXR-alpha	RXRA
MOL011753	5-O-Methylvisamminol	Nitric oxide synthase, inducible	NOS2
MOL011753	5-O-Methylvisamminol	Prostaglandin G/H synthase 1	PTGS1
MOL011753	5-O-Methylvisamminol	Muscarinic acetylcholine receptor M1	CHRM1
MOL011753	5-O-Methylvisamminol	Estrogen receptor	ESR1
MOL011753	5-O-Methylvisamminol	Androgen receptor	AR
MOL011753	5-O-Methylvisamminol	Sodium channel protein type 5 subunit alpha	SCN5A
MOL011753	5-O-Methylvisamminol	Prostaglandin G/H synthase 2	PTGS2
MOL011753	5-O-Methylvisamminol	Retinoic acid receptor RXR-alpha	RXRA
MOL011753	5-O-Methylvisamminol	Acetylcholinesterase	ACHE
MOL011753	5-O-Methylvisamminol	Alpha-1A adrenergic receptor	ADRA1A
MOL011753	5-O-Methylvisamminol	Alpha-1B adrenergic receptor	ADRA1B
MOL011753	5-O-Methylvisamminol	Beta-2 adrenergic receptor	ADRB2
MOL011753	5-O-Methylvisamminol	Mu-type opioid receptor	OPRM1
MOL011753	5-O-Methylvisamminol	Estrogen receptor beta	ESR2
MOL011753	5-O-Methylvisamminol	Gamma-aminobutyric acid receptor subunit alpha-1	GABRA1
MOL011753	5-O-Methylvisamminol	Glycogen synthase kinase-3 beta	GSK3B
MOL002644	Phellopterin	Muscarinic acetylcholine receptor M1	CHRM1
MOL002644	Phellopterin	Sodium channel protein type 5 subunit alpha	SCN5A
MOL002644	Phellopterin	Prostaglandin G/H synthase 2	PTGS2
MOL002644	Phellopterin	Retinoic acid receptor RXR-alpha	RXRA
MOL002644	Phellopterin	Alpha-1B adrenergic receptor	ADRA1B
MOL002644	Phellopterin	Beta-2 adrenergic receptor	ADRB2
MOL002644	Phellopterin	Gamma-aminobutyric acid receptor subunit alpha-1	GABRA1
MOL000173	wogonin	Nitric oxide synthase, inducible	NOS2
MOL000173	wogonin	Prostaglandin G/H synthase 1	PTGS1
MOL000173	wogonin	Estrogen receptor	ESR1
MOL000173	wogonin	Androgen receptor	AR
MOL000173	wogonin	Sodium channel protein type 5 subunit alpha	SCN5A
MOL000173	wogonin	Peroxisome proliferator activated receptor gamma	PPARG
MOL000173	wogonin	Prostaglandin G/H synthase 2	PTGS2
MOL000173	wogonin	Retinoic acid receptor RXR-alpha	RXRA
MOL000173	wogonin	Mitogen-activated protein kinase 14	MAPK14
MOL000173	wogonin	Glycogen synthase kinase-3 beta	GSK3B
MOL000173	wogonin	Serine/threonine-protein kinase Chk1	CHEK1
MOL000173	wogonin	Trypsin-1	PRSS1
MOL000173	wogonin	Beta-2 adrenergic receptor	ADRB2
MOL000173	wogonin	Gamma-aminobutyric acid receptor subunit alpha-1	GABRA1
MOL000173	wogonin	Transcription factor p65	RELA
MOL000173	wogonin	RAC-alpha serine/threonine-protein kinase	AKT1
MOL000173	wogonin	G1/S-specific cyclin-D1	CCND1
MOL000173	wogonin	Apoptosis regulator Bcl-2	BCL2
MOL000173	wogonin	Cyclin-dependent kinase inhibitor 1	CDKN1A
MOL000173	wogonin	Eukaryotic translation initiation factor 6	EIF6
MOL000173	wogonin	Apoptosis regulator BAX	BAX
MOL000173	wogonin	Caspase-9	CASP9
MOL000173	wogonin	Vascular endothelial growth factor receptor 2	KDR
MOL000173	wogonin	Tumor necrosis factor	TNFSF15
MOL000173	wogonin	Transcription factor AP-1	JUN
MOL000173	wogonin	Interleukin-6	IL6
MOL000173	wogonin	Activator of 90 kDa heat shock protein ATPase homolog 1	AHSA1
MOL000173	wogonin	Caspase-3	CASP3
MOL000173	wogonin	Cellular tumor antigen p53	TP63
MOL000173	wogonin	Bcl-2-binding component 3	BBC3
MOL000173	wogonin	Telomerase protein component 1	TEP1
MOL000173	wogonin	Interstitial collagenase	MMP1
MOL000173	wogonin	C-C motif chemokine 2	CCL2
MOL000173	wogonin	Protein kinase C delta type	PRKCD
MOL000173	wogonin	Prostaglandin E2 receptor EP3 subtype	PTGER3
MOL000173	wogonin	Fibronectin	FN1
MOL000173	wogonin	Interleukin-8	CXCL8
MOL000173	wogonin	Induced myeloid leukemia cell differentiation protein Mcl-1	MCL1
MOL001494	Mandenol	Prostaglandin G/H synthase 1	PTGS1
MOL001494	Mandenol	Prostaglandin G/H synthase 2	PTGS2
MOL001494	Mandenol	Nuclear receptor coactivator 2	NCOA2
MOL001942	isoimperatorin	Prostaglandin G/H synthase 2	PTGS2
MOL003588	Prangenidin	Prostaglandin G/H synthase 1	PTGS1
MOL003588	Prangenidin	Estrogen receptor	ESR1
MOL003588	Prangenidin	Androgen receptor	AR
MOL003588	Prangenidin	Prostaglandin G/H synthase 2	PTGS2
MOL003588	Prangenidin	Retinoic acid receptor RXR-alpha	RXRA
MOL003588	Prangenidin	Gamma-aminobutyric acid receptor subunit alpha-1	GABRA1
MOL003588	Prangenidin	Serine/threonine-protein kinase Chk1	CHEK1
MOL003588	Prangenidin	Cyclin-A2	CCNA2
MOL007514	methyl icosa-11,14-dienoate	Nuclear receptor coactivator 2	NCOA2
MOL013077	Decursin	Muscarinic acetylcholine receptor M3	CHRM3
MOL013077	Decursin	Muscarinic acetylcholine receptor M1	CHRM1
MOL013077	Decursin	Estrogen receptor	ESR1
MOL013077	Decursin	Sodium channel protein type 5 subunit alpha	SCN5A
MOL013077	Decursin	Prostaglandin G/H synthase 2	PTGS2
MOL013077	Decursin	Acetylcholinesterase	ACHE
MOL013077	Decursin	Beta-2 adrenergic receptor	ADRB2
