# Supplementary material for: Network Pharmacology Strategy to Investigate the Pharmacological Mechanism of HuangQiXiXin Decoction on Cough Variant Asthma and Evidence-Based Medicine Approach Validation
Source: Evid Based Complement Alternat Med. 2020 Oct 30;2020:3829092. doi: 10.1155/2020/3829092 (PMC7647767; doi:10.1155/2020/3829092)
Supplement: Supplementary Materials — Supplementary file 1: compounds of HQXXD in TCMSP. (A) 87 compounds of RA in TCMSP; (B) 192 compounds of HRA in TCMSP; (C) 159 compounds of HS in TCMSP; (D) 173 compounds of RS in TCMSP. Supplementary file 2: target genes of HQXXD: (A) corresponding target genes of active compounds; (B) corresponding target gene symbols of active compounds; (C) 217 active target genes of HQXXD. Supplementary file 3: CVA-related target genes. (A) CVA-related target genes from GeneCards; (B) 1481 CVA-related target genes. Supplementary file 4: data of the medicine-compound-target network. Supplementary file 5: data of the PPI network. Supplementary file 6. GO function enrichment and KEGG pathway enrichment analysis. (A) BP function enrichment analysis; (B) MF function enrichment analysis; (C) CC function enrichment analysis; (D) KEGG pathway enrichment analysis. [file 3829092.f1.zip › 3829092.f1/Appendix File 2 Target genes of HQXXD/Appendix File 2C 217 active target genes of HQXXD.xlsx]

## Sheet: Sheet1
PGR
NOS2
PTGS1
AR
SCN5A
PTGS2
ESR2
CHEK1
PRSS1
NCOA2
CHRM3
CHRM1
CHRM2
ADRA1B
GABRA1
GRIA2
ADH1B
ADH1C
LYZ
RXRA
SLC6A2
ESR1
PPARG
MAPK14
GSK3B
CCNA2
PYGM
AKR1B1
NCOA1
F7
ACHE
MAOB
RELA
NCF1
OLR1
ADRB1
HTR3A
ADRA2C
ADRB2
ADRA1D
OPRM1
KCNH2
CHRM5
CHRM4
OPRD1
ADRA1A
SLC6A3
SLC6A4
RXRB
KDR
MET
PKIA
JUN
IL4
ATP5F1B
ND6
HSD3B2
HSD3B1
IKBKB
AKT1
BCL2
BAX
TNFSF15
AHSA1
CASP3
MAPK8
MMP1
STAT1
HMOX1
CYP3A4
CYP1A2
CYP1A1
ICAM1
SELE
VCAM1
NR1I2
CYP1B1
ALOX5
HAS2
GSTP1
AHR
PSMD3
SLC2A4
NR1I3
INSR
DIO1
PPP3CA
GSTM1
GSTM2
AKR1C3
SLPI
MMP3
EGFR
VEGFA
CCND1
BCL2L1
FOS
CDKN1A
EIF6
CASP9
PLAU
MMP2
MMP9
MAPK1
IL10
EGF
RB1
IL6
TP63
ELK1
NFKBIA
POR
ODC1
CASP8
TOP1
RAF1
SOD1
PRKCA
HIF1A
RUNX1T1
ERBB2
ACACA
CAV1
MYC
F3
GJA1
IL1B
CCL2
PTGER3
CXCL8
PRKCB
BIRC5
DUOX2
NOS3
HSPB1
SULT1E1
MGAM
IL2
CCNB1
PLAT
THBD
SERPINE1
COL1A1
IFNG
IL1A
MPO
TOP2A
ABCG2
NFE2L2
NQO1
PARP1
COL3A1
CXCL11
CXCL2
DCAF5
CHEK2
CLDN4
PPARA
PPARD
HSF1
CRP
CXCL10
CHUK
SPP1
RUNX2
RASSF1
E2F1
E2F2
ACPP
CTSD
IGFBP3
IGF2
CD40LG
IRF1
ERBB3
PON1
PCOLCE
NPEPPS
HK2
RASA1
CACNA1S
PDE10A
FASN
G6PD
ECE1
ACADM
CYP2B6
UGT1A1
SREBF1
NOX3
NOX1
ACOX1
ACLY
EHHADH
AUH
HADHB
DECR1
NR3C2
MDM2
APP
PCNA
CASP7
MCL1
TYR
PTGES
NUF2
ADCY2
CHRNA2
MAP2
ADRA2A
LTA4H
MAOA
CTRB1
BBC3
TEP1
PRKCD
FN1
