# Supplementary material for: Network Pharmacology Strategy to Investigate the Pharmacological Mechanism of HuangQiXiXin Decoction on Cough Variant Asthma and Evidence-Based Medicine Approach Validation
Source: Evid Based Complement Alternat Med. 2020 Oct 30;2020:3829092. doi: 10.1155/2020/3829092 (PMC7647767; doi:10.1155/2020/3829092)
Supplement: Supplementary Materials — Supplementary file 1: compounds of HQXXD in TCMSP. (A) 87 compounds of RA in TCMSP; (B) 192 compounds of HRA in TCMSP; (C) 159 compounds of HS in TCMSP; (D) 173 compounds of RS in TCMSP. Supplementary file 2: target genes of HQXXD: (A) corresponding target genes of active compounds; (B) corresponding target gene symbols of active compounds; (C) 217 active target genes of HQXXD. Supplementary file 3: CVA-related target genes. (A) CVA-related target genes from GeneCards; (B) 1481 CVA-related target genes. Supplementary file 4: data of the medicine-compound-target network. Supplementary file 5: data of the PPI network. Supplementary file 6. GO function enrichment and KEGG pathway enrichment analysis. (A) BP function enrichment analysis; (B) MF function enrichment analysis; (C) CC function enrichment analysis; (D) KEGG pathway enrichment analysis. [file 3829092.f1.zip › 3829092.f1/Appendix File 3 CVA related target genes/Appendix File 3A CVA related target genes from GeneCards.xlsx]

## Sheet: GeneCards-SearchResults
Gene Symbol	Description	Category	Gifts	GC Id	Relevance score	GeneCards Link
TNF	Tumor Necrosis Factor	Protein Coding	53	GC06P032604	65.12	https://www.genecards.org/cgi-bin/carddisp.pl?gene=TNF
IL13	Interleukin 13	Protein Coding	45	GC05P132656	58.97	https://www.genecards.org/cgi-bin/carddisp.pl?gene=IL13
IL10	Interleukin 10	Protein Coding	48	GC01M206767	55.4	https://www.genecards.org/cgi-bin/carddisp.pl?gene=IL10
IL6	Interleukin 6	Protein Coding	50	GC07P022765	53.1	https://www.genecards.org/cgi-bin/carddisp.pl?gene=IL6
TLR4	Toll Like Receptor 4	Protein Coding	52	GC09P117704	46.18	https://www.genecards.org/cgi-bin/carddisp.pl?gene=TLR4
CCL11	C-C Motif Chemokine Ligand 11	Protein Coding	44	GC17P034285	44.76	https://www.genecards.org/cgi-bin/carddisp.pl?gene=CCL11
IL4R	Interleukin 4 Receptor	Protein Coding	49	GC16P027325	44.76	https://www.genecards.org/cgi-bin/carddisp.pl?gene=IL4R
ADRB2	Adrenoceptor Beta 2	Protein Coding	50	GC05P148825	44.32	https://www.genecards.org/cgi-bin/carddisp.pl?gene=ADRB2
CFTR	CF Transmembrane Conductance Regulator	Protein Coding	52	GC07P117465	43.36	https://www.genecards.org/cgi-bin/carddisp.pl?gene=CFTR
TGFB1	Transforming Growth Factor Beta 1	Protein Coding	53	GC19M041301	43.01	https://www.genecards.org/cgi-bin/carddisp.pl?gene=TGFB1
HLA-DQB1	Major Histocompatibility Complex, Class II, DQ Beta 1	Protein Coding	45	GC06M032660	43	https://www.genecards.org/cgi-bin/carddisp.pl?gene=HLA-DQB1
HLA-DRB1	Major Histocompatibility Complex, Class II, DR Beta 1	Protein Coding	47	GC06M032578	41.39	https://www.genecards.org/cgi-bin/carddisp.pl?gene=HLA-DRB1
NPSR1	Neuropeptide S Receptor 1	Protein Coding	41	GC07P034664	40.8	https://www.genecards.org/cgi-bin/carddisp.pl?gene=NPSR1
RNASE3	Ribonuclease A Family Member 3	Protein Coding	41	GC14P020891	39.67	https://www.genecards.org/cgi-bin/carddisp.pl?gene=RNASE3
IL5	Interleukin 5	Protein Coding	46	GC05M132541	39.64	https://www.genecards.org/cgi-bin/carddisp.pl?gene=IL5
IL4	Interleukin 4	Protein Coding	48	GC05P132673	38.79	https://www.genecards.org/cgi-bin/carddisp.pl?gene=IL4
F2	Coagulation Factor II, Thrombin	Protein Coding	50	GC11P046720	37.61	https://www.genecards.org/cgi-bin/carddisp.pl?gene=F2
BDNF	Brain Derived Neurotrophic Factor	Protein Coding	48	GC11M027654	36.55	https://www.genecards.org/cgi-bin/carddisp.pl?gene=BDNF
ADA	Adenosine Deaminase	Protein Coding	51	GC20M044620	36.4	https://www.genecards.org/cgi-bin/carddisp.pl?gene=ADA
IGHE	Immunoglobulin Heavy Constant Epsilon	Protein Coding	29	GC14M105778	35.95	https://www.genecards.org/cgi-bin/carddisp.pl?gene=IGHE
ALOX5	Arachidonate 5-Lipoxygenase	Protein Coding	49	GC10P045374	35.91	https://www.genecards.org/cgi-bin/carddisp.pl?gene=ALOX5
IFNG	Interferon Gamma	Protein Coding	49	GC12M068064	35.17	https://www.genecards.org/cgi-bin/carddisp.pl?gene=IFNG
CXCL8	C-X-C Motif Chemokine Ligand 8	Protein Coding	43	GC04P073740	34.87	https://www.genecards.org/cgi-bin/carddisp.pl?gene=CXCL8
CHI3L1	Chitinase 3 Like 1	Protein Coding	44	GC01M203148	34.7	https://www.genecards.org/cgi-bin/carddisp.pl?gene=CHI3L1
IGES	Immunoglobulin E Concentration, Serum	Genetic Locus	8	GC05U990033	34.4	https://www.genecards.org/cgi-bin/carddisp.pl?gene=IGES
CASP8	Caspase 8	Protein Coding	53	GC02P201233	34.19	https://www.genecards.org/cgi-bin/carddisp.pl?gene=CASP8
CREB1	CAMP Responsive Element Binding Protein 1	Protein Coding	50	GC02P207529	33.41	https://www.genecards.org/cgi-bin/carddisp.pl?gene=CREB1
KITLG	KIT Ligand	Protein Coding	45	GC12M088492	32.47	https://www.genecards.org/cgi-bin/carddisp.pl?gene=KITLG
TP53	Tumor Protein P53	Protein Coding	55	GC17M007661	32.23	https://www.genecards.org/cgi-bin/carddisp.pl?gene=TP53
ALB	Albumin	Protein Coding	51	GC04P073397	31.9	https://www.genecards.org/cgi-bin/carddisp.pl?gene=ALB
HLA-DPB1	Major Histocompatibility Complex, Class II, DP Beta 1	Protein Coding	44	GC06P033131	31.79	https://www.genecards.org/cgi-bin/carddisp.pl?gene=HLA-DPB1
IL12B	Interleukin 12B	Protein Coding	45	GC05M159314	31.3	https://www.genecards.org/cgi-bin/carddisp.pl?gene=IL12B
FAS	Fas Cell Surface Death Receptor	Protein Coding	51	GC10P088969	31.07	https://www.genecards.org/cgi-bin/carddisp.pl?gene=FAS
MMP1	Matrix Metallopeptidase 1	Protein Coding	53	GC11M102810	30.92	https://www.genecards.org/cgi-bin/carddisp.pl?gene=MMP1
INS	Insulin	Protein Coding	49	GC11M002159	30.2	https://www.genecards.org/cgi-bin/carddisp.pl?gene=INS
CTLA4	Cytotoxic T-Lymphocyte Associated Protein 4	Protein Coding	47	GC02P203867	30.18	https://www.genecards.org/cgi-bin/carddisp.pl?gene=CTLA4
BRCA2	BRCA2 DNA Repair Associated	Protein Coding	50	GC13P032315	30.16	https://www.genecards.org/cgi-bin/carddisp.pl?gene=BRCA2
CCL5	C-C Motif Chemokine Ligand 5	Protein Coding	45	GC17M035871	29.24	https://www.genecards.org/cgi-bin/carddisp.pl?gene=CCL5
TLR2	Toll Like Receptor 2	Protein Coding	52	GC04P153684	29.06	https://www.genecards.org/cgi-bin/carddisp.pl?gene=TLR2
IL1B	Interleukin 1 Beta	Protein Coding	49	GC02M112829	28.76	https://www.genecards.org/cgi-bin/carddisp.pl?gene=IL1B
MUC7	Mucin 7, Secreted	Protein Coding	38	GC04P070430	28.25	https://www.genecards.org/cgi-bin/carddisp.pl?gene=MUC7
MIR126	MicroRNA 126	RNA Gene	21	GC09P136670	27.83	https://www.genecards.org/cgi-bin/carddisp.pl?gene=MIR126
ACE	Angiotensin I Converting Enzyme	Protein Coding	50	GC17P063477	26.88	https://www.genecards.org/cgi-bin/carddisp.pl?gene=ACE
IL17A	Interleukin 17A	Protein Coding	44	GC06P052186	26.43	https://www.genecards.org/cgi-bin/carddisp.pl?gene=IL17A
FLG	Filaggrin	Protein Coding	42	GC01M152274	26.26	https://www.genecards.org/cgi-bin/carddisp.pl?gene=FLG
MIR148A	MicroRNA 148a	RNA Gene	18	GC07M025993	25.97	https://www.genecards.org/cgi-bin/carddisp.pl?gene=MIR148A
MPO	Myeloperoxidase	Protein Coding	51	GC17M058269	25.58	https://www.genecards.org/cgi-bin/carddisp.pl?gene=MPO
KNG1	Kininogen 1	Protein Coding	45	GC03P186717	25.51	https://www.genecards.org/cgi-bin/carddisp.pl?gene=KNG1
MMP9	Matrix Metallopeptidase 9	Protein Coding	54	GC20P046008	25.49	https://www.genecards.org/cgi-bin/carddisp.pl?gene=MMP9
GSTP1	Glutathione S-Transferase Pi 1	Protein Coding	50	GC11P067583	25.43	https://www.genecards.org/cgi-bin/carddisp.pl?gene=GSTP1
TAC1	Tachykinin Precursor 1	Protein Coding	44	GC07P097731	24.88	https://www.genecards.org/cgi-bin/carddisp.pl?gene=TAC1
CCL2	C-C Motif Chemokine Ligand 2	Protein Coding	49	GC17P034255	24.52	https://www.genecards.org/cgi-bin/carddisp.pl?gene=CCL2
EPX	Eosinophil Peroxidase	Protein Coding	43	GC17P058192	24.24	https://www.genecards.org/cgi-bin/carddisp.pl?gene=EPX
MS4A2	Membrane Spanning 4-Domains A2	Protein Coding	42	GC11P060088	23.97	https://www.genecards.org/cgi-bin/carddisp.pl?gene=MS4A2
MIR152	MicroRNA 152	RNA Gene	19	GC17M048037	23.96	https://www.genecards.org/cgi-bin/carddisp.pl?gene=MIR152
TBX21	T-Box Transcription Factor 21	Protein Coding	47	GC17P047733	23.82	https://www.genecards.org/cgi-bin/carddisp.pl?gene=TBX21
CD40LG	CD40 Ligand	Protein Coding	49	GC0XP136649	23.55	https://www.genecards.org/cgi-bin/carddisp.pl?gene=CD40LG
PTGDR	Prostaglandin D2 Receptor	Protein Coding	48	GC14P052267	23.29	https://www.genecards.org/cgi-bin/carddisp.pl?gene=PTGDR
CCL17	C-C Motif Chemokine Ligand 17	Protein Coding	40	GC16P057398	23.14	https://www.genecards.org/cgi-bin/carddisp.pl?gene=CCL17
ELANE	Elastase, Neutrophil Expressed	Protein Coding	48	GC19P000854	23.09	https://www.genecards.org/cgi-bin/carddisp.pl?gene=ELANE
OPRM1	Opioid Receptor Mu 1	Protein Coding	50	GC06P154075	23.04	https://www.genecards.org/cgi-bin/carddisp.pl?gene=OPRM1
ICAM1	Intercellular Adhesion Molecule 1	Protein Coding	52	GC19P010270	22.9	https://www.genecards.org/cgi-bin/carddisp.pl?gene=ICAM1
SERPINA1	Serpin Family A Member 1	Protein Coding	50	GC14M094376	22.82	https://www.genecards.org/cgi-bin/carddisp.pl?gene=SERPINA1
IL2RA	Interleukin 2 Receptor Subunit Alpha	Protein Coding	52	GC10M006010	22.68	https://www.genecards.org/cgi-bin/carddisp.pl?gene=IL2RA
EGFR	Epidermal Growth Factor Receptor	Protein Coding	56	GC07P055019	22.65	https://www.genecards.org/cgi-bin/carddisp.pl?gene=EGFR
SCGB1A1	Secretoglobin Family 1A Member 1	Protein Coding	41	GC11P062405	22.43	https://www.genecards.org/cgi-bin/carddisp.pl?gene=SCGB1A1
IL1A	Interleukin 1 Alpha	Protein Coding	45	GC02M112773	22.42	https://www.genecards.org/cgi-bin/carddisp.pl?gene=IL1A
IRAK3	Interleukin 1 Receptor Associated Kinase 3	Protein Coding	49	GC12P066188	22.37	https://www.genecards.org/cgi-bin/carddisp.pl?gene=IRAK3
IL3	Interleukin 3	Protein Coding	44	GC05P132060	21.96	https://www.genecards.org/cgi-bin/carddisp.pl?gene=IL3
TRPV1	Transient Receptor Potential Cation Channel Subfamily V Member 1	Protein Coding	48	GC17M003565	21.75	https://www.genecards.org/cgi-bin/carddisp.pl?gene=TRPV1
CCR3	C-C Motif Chemokine Receptor 3	Protein Coding	48	GC03P046227	21.65	https://www.genecards.org/cgi-bin/carddisp.pl?gene=CCR3
EDN1	Endothelin 1	Protein Coding	48	GC06P012290	21.59	https://www.genecards.org/cgi-bin/carddisp.pl?gene=EDN1
NEU1	Neuraminidase 1	Protein Coding	45	GC06M031857	21.57	https://www.genecards.org/cgi-bin/carddisp.pl?gene=NEU1
CSF2	Colony Stimulating Factor 2	Protein Coding	45	GC05P132073	21.5	https://www.genecards.org/cgi-bin/carddisp.pl?gene=CSF2
CCL3	C-C Motif Chemokine Ligand 3	Protein Coding	41	GC17M036088	21.29	https://www.genecards.org/cgi-bin/carddisp.pl?gene=CCL3
MYLK	Myosin Light Chain Kinase	Protein Coding	53	GC03M123610	21.27	https://www.genecards.org/cgi-bin/carddisp.pl?gene=MYLK
HNMT	Histamine N-Methyltransferase	Protein Coding	44	GC02P137964	21.18	https://www.genecards.org/cgi-bin/carddisp.pl?gene=HNMT
IL18	Interleukin 18	Protein Coding	45	GC11M112143	20.93	https://www.genecards.org/cgi-bin/carddisp.pl?gene=IL18
VIP	Vasoactive Intestinal Peptide	Protein Coding	45	GC06P152750	20.67	https://www.genecards.org/cgi-bin/carddisp.pl?gene=VIP
TERT	Telomerase Reverse Transcriptase	Protein Coding	52	GC05M001253	20.56	https://www.genecards.org/cgi-bin/carddisp.pl?gene=TERT
PLA2G7	Phospholipase A2 Group VII	Protein Coding	51	GC06M046704	20.44	https://www.genecards.org/cgi-bin/carddisp.pl?gene=PLA2G7
IL1RN	Interleukin 1 Receptor Antagonist	Protein Coding	49	GC02P114265	20.33	https://www.genecards.org/cgi-bin/carddisp.pl?gene=IL1RN
KIT	KIT Proto-Oncogene, Receptor Tyrosine Kinase	Protein Coding	54	GC04P054657	20.32	https://www.genecards.org/cgi-bin/carddisp.pl?gene=KIT
HLA-B	Major Histocompatibility Complex, Class I, B	Protein Coding	46	GC06M031279	20.14	https://www.genecards.org/cgi-bin/carddisp.pl?gene=HLA-B
CALCA	Calcitonin Related Polypeptide Alpha	Protein Coding	44	GC11M014945	20.07	https://www.genecards.org/cgi-bin/carddisp.pl?gene=CALCA
MUC5B	Mucin 5B, Oligomeric Mucus/Gel-Forming	Protein Coding	42	GC11P001244	20.07	https://www.genecards.org/cgi-bin/carddisp.pl?gene=MUC5B
NKX2-1	NK2 Homeobox 1	Protein Coding	46	GC14M036516	19.9	https://www.genecards.org/cgi-bin/carddisp.pl?gene=NKX2-1
CCL22	C-C Motif Chemokine Ligand 22	Protein Coding	39	GC16P057359	19.78	https://www.genecards.org/cgi-bin/carddisp.pl?gene=CCL22
VCAM1	Vascular Cell Adhesion Molecule 1	Protein Coding	47	GC01P100719	19.69	https://www.genecards.org/cgi-bin/carddisp.pl?gene=VCAM1
NGF	Nerve Growth Factor	Protein Coding	52	GC01M115285	19.68	https://www.genecards.org/cgi-bin/carddisp.pl?gene=NGF
MTHFR	Methylenetetrahydrofolate Reductase	Protein Coding	49	GC01M011785	19.65	https://www.genecards.org/cgi-bin/carddisp.pl?gene=MTHFR
IL1R1	Interleukin 1 Receptor Type 1	Protein Coding	47	GC02P102136	19.59	https://www.genecards.org/cgi-bin/carddisp.pl?gene=IL1R1
CRP	C-Reactive Protein	Protein Coding	48	GC01M159714	19.54	https://www.genecards.org/cgi-bin/carddisp.pl?gene=CRP
NR3C1	Nuclear Receptor Subfamily 3 Group C Member 1	Protein Coding	51	GC05M143277	19.42	https://www.genecards.org/cgi-bin/carddisp.pl?gene=NR3C1
ADAM33	ADAM Metallopeptidase Domain 33	Protein Coding	37	GC20M003596	19.17	https://www.genecards.org/cgi-bin/carddisp.pl?gene=ADAM33
HLA-DQA1	Major Histocompatibility Complex, Class II, DQ Alpha 1	Protein Coding	44	GC06P032758	19.16	https://www.genecards.org/cgi-bin/carddisp.pl?gene=HLA-DQA1
LIG4	DNA Ligase 4	Protein Coding	49	GC13M108207	19.02	https://www.genecards.org/cgi-bin/carddisp.pl?gene=LIG4
SFTPC	Surfactant Protein C	Protein Coding	44	GC08P022156	18.85	https://www.genecards.org/cgi-bin/carddisp.pl?gene=SFTPC
ADRB1	Adrenoceptor Beta 1	Protein Coding	49	GC10P114044	18.77	https://www.genecards.org/cgi-bin/carddisp.pl?gene=ADRB1
SFTPA2	Surfactant Protein A2	Protein Coding	41	GC10M079563	18.6	https://www.genecards.org/cgi-bin/carddisp.pl?gene=SFTPA2
FGFR1	Fibroblast Growth Factor Receptor 1	Protein Coding	56	GC08M038400	18.52	https://www.genecards.org/cgi-bin/carddisp.pl?gene=FGFR1
STAT3	Signal Transducer And Activator Of Transcription 3	Protein Coding	54	GC17M042313	18.46	https://www.genecards.org/cgi-bin/carddisp.pl?gene=STAT3
ITGAM	Integrin Subunit Alpha M	Protein Coding	48	GC16P031335	18.45	https://www.genecards.org/cgi-bin/carddisp.pl?gene=ITGAM
IL2	Interleukin 2	Protein Coding	46	GC04M122451	18.22	https://www.genecards.org/cgi-bin/carddisp.pl?gene=IL2
SELP	Selectin P	Protein Coding	47	GC01M169558	18.06	https://www.genecards.org/cgi-bin/carddisp.pl?gene=SELP
CD44	CD44 Molecule (Indian Blood Group)	Protein Coding	49	GC11P035139	18.04	https://www.genecards.org/cgi-bin/carddisp.pl?gene=CD44
CSF3	Colony Stimulating Factor 3	Protein Coding	42	GC17P040015	17.99	https://www.genecards.org/cgi-bin/carddisp.pl?gene=CSF3
MAPT	Microtubule Associated Protein Tau	Protein Coding	52	GC17P045894	17.86	https://www.genecards.org/cgi-bin/carddisp.pl?gene=MAPT
SFTPB	Surfactant Protein B	Protein Coding	45	GC02M085657	17.83	https://www.genecards.org/cgi-bin/carddisp.pl?gene=SFTPB
NPY	Neuropeptide Y	Protein Coding	46	GC07P024290	17.76	https://www.genecards.org/cgi-bin/carddisp.pl?gene=NPY
CD4	CD4 Molecule	Protein Coding	51	GC12P006786	17.75	https://www.genecards.org/cgi-bin/carddisp.pl?gene=CD4
CXCL12	C-X-C Motif Chemokine Ligand 12	Protein Coding	46	GC10M044370	17.64	https://www.genecards.org/cgi-bin/carddisp.pl?gene=CXCL12
PVT1	Pvt1 Oncogene	RNA Gene	25	GC08P127806	17.58	https://www.genecards.org/cgi-bin/carddisp.pl?gene=PVT1
FOXP3	Forkhead Box P3	Protein Coding	48	GC0XM049250	17.57	https://www.genecards.org/cgi-bin/carddisp.pl?gene=FOXP3
HLA-G	Major Histocompatibility Complex, Class I, G	Protein Coding	45	GC06P032552	17.52	https://www.genecards.org/cgi-bin/carddisp.pl?gene=HLA-G
ERCC2	ERCC Excision Repair 2, TFIIH Core Complex Helicase Subunit	Protein Coding	48	GC19M045349	17.47	https://www.genecards.org/cgi-bin/carddisp.pl?gene=ERCC2
HLA-A	Major Histocompatibility Complex, Class I, A	Protein Coding	48	GC06P032562	17.43	https://www.genecards.org/cgi-bin/carddisp.pl?gene=HLA-A
SFTPA1	Surfactant Protein A1	Protein Coding	43	GC10P083190	17.37	https://www.genecards.org/cgi-bin/carddisp.pl?gene=SFTPA1
STAT1	Signal Transducer And Activator Of Transcription 1	Protein Coding	54	GC02M190964	17.32	https://www.genecards.org/cgi-bin/carddisp.pl?gene=STAT1
SELE	Selectin E	Protein Coding	45	GC01M169722	17.27	https://www.genecards.org/cgi-bin/carddisp.pl?gene=SELE
CAT	Catalase	Protein Coding	51	GC11P034460	17.23	https://www.genecards.org/cgi-bin/carddisp.pl?gene=CAT
BRAF	B-Raf Proto-Oncogene, Serine/Threonine Kinase	Protein Coding	55	GC07M140719	17.17	https://www.genecards.org/cgi-bin/carddisp.pl?gene=BRAF
ELN	Elastin	Protein Coding	45	GC07P074027	17.16	https://www.genecards.org/cgi-bin/carddisp.pl?gene=ELN
TGFBR1	Transforming Growth Factor Beta Receptor 1	Protein Coding	54	GC09P099104	17.07	https://www.genecards.org/cgi-bin/carddisp.pl?gene=TGFBR1
CXCR3	C-X-C Motif Chemokine Receptor 3	Protein Coding	45	GC0XM071615	17.02	https://www.genecards.org/cgi-bin/carddisp.pl?gene=CXCR3
PTGS2	Prostaglandin-Endoperoxide Synthase 2	Protein Coding	50	GC01M186640	17	https://www.genecards.org/cgi-bin/carddisp.pl?gene=PTGS2
MMP2	Matrix Metallopeptidase 2	Protein Coding	54	GC16P055390	16.77	https://www.genecards.org/cgi-bin/carddisp.pl?gene=MMP2
COL1A1	Collagen Type I Alpha 1 Chain	Protein Coding	52	GC17M050183	16.71	https://www.genecards.org/cgi-bin/carddisp.pl?gene=COL1A1
ERCC1	ERCC Excision Repair 1, Endonuclease Non-Catalytic Subunit	Protein Coding	47	GC19M045409	16.68	https://www.genecards.org/cgi-bin/carddisp.pl?gene=ERCC1
POMC	Proopiomelanocortin	Protein Coding	50	GC02M025160	16.59	https://www.genecards.org/cgi-bin/carddisp.pl?gene=POMC
LEP	Leptin	Protein Coding	49	GC07P128241	16.55	https://www.genecards.org/cgi-bin/carddisp.pl?gene=LEP
SMAD3	SMAD Family Member 3	Protein Coding	49	GC15P067063	16.49	https://www.genecards.org/cgi-bin/carddisp.pl?gene=SMAD3
SCGB3A2	Secretoglobin Family 3A Member 2	Protein Coding	40	GC05P147870	16.45	https://www.genecards.org/cgi-bin/carddisp.pl?gene=SCGB3A2
BGLAP	Bone Gamma-Carboxyglutamate Protein	Protein Coding	41	GC01P156242	16.41	https://www.genecards.org/cgi-bin/carddisp.pl?gene=BGLAP
VWF	Von Willebrand Factor	Protein Coding	49	GC12M005917	16.37	https://www.genecards.org/cgi-bin/carddisp.pl?gene=VWF
HAVCR1	Hepatitis A Virus Cellular Receptor 1	Protein Coding	43	GC05M157007	16.33	https://www.genecards.org/cgi-bin/carddisp.pl?gene=HAVCR1
SFTPD	Surfactant Protein D	Protein Coding	45	GC10M079937	16.16	https://www.genecards.org/cgi-bin/carddisp.pl?gene=SFTPD
HRH1	Histamine Receptor H1	Protein Coding	46	GC03P011113	16.15	https://www.genecards.org/cgi-bin/carddisp.pl?gene=HRH1
HRH2	Histamine Receptor H2	Protein Coding	45	GC05P175659	16.1	https://www.genecards.org/cgi-bin/carddisp.pl?gene=HRH2
IL9	Interleukin 9	Protein Coding	45	GC05M135891	16.09	https://www.genecards.org/cgi-bin/carddisp.pl?gene=IL9
CD40	CD40 Molecule	Protein Coding	49	GC20P046118	16.04	https://www.genecards.org/cgi-bin/carddisp.pl?gene=CD40
CXCL5	C-X-C Motif Chemokine Ligand 5	Protein Coding	42	GC04M073995	15.83	https://www.genecards.org/cgi-bin/carddisp.pl?gene=CXCL5
SMAD4	SMAD Family Member 4	Protein Coding	52	GC18P051028	15.8	https://www.genecards.org/cgi-bin/carddisp.pl?gene=SMAD4
CXCL1	C-X-C Motif Chemokine Ligand 1	Protein Coding	44	GC04P073869	15.74	https://www.genecards.org/cgi-bin/carddisp.pl?gene=CXCL1
ITGA2	Integrin Subunit Alpha 2	Protein Coding	47	GC05P052989	15.68	https://www.genecards.org/cgi-bin/carddisp.pl?gene=ITGA2
NOD2	Nucleotide Binding Oligomerization Domain Containing 2	Protein Coding	49	GC16P050693	15.67	https://www.genecards.org/cgi-bin/carddisp.pl?gene=NOD2
MBL2	Mannose Binding Lectin 2	Protein Coding	48	GC10M052760	15.62	https://www.genecards.org/cgi-bin/carddisp.pl?gene=MBL2
CD209	CD209 Molecule	Protein Coding	44	GC19M007739	15.56	https://www.genecards.org/cgi-bin/carddisp.pl?gene=CD209
PDGFB	Platelet Derived Growth Factor Subunit B	Protein Coding	51	GC22M043145	15.41	https://www.genecards.org/cgi-bin/carddisp.pl?gene=PDGFB
F2R	Coagulation Factor II Thrombin Receptor	Protein Coding	48	GC05P076716	15.32	https://www.genecards.org/cgi-bin/carddisp.pl?gene=F2R
GSR	Glutathione-Disulfide Reductase	Protein Coding	49	GC08M030678	15.29	https://www.genecards.org/cgi-bin/carddisp.pl?gene=GSR
TSLP	Thymic Stromal Lymphopoietin	Protein Coding	40	GC05P111070	15.2	https://www.genecards.org/cgi-bin/carddisp.pl?gene=TSLP
PTGDR2	Prostaglandin D2 Receptor 2	Protein Coding	42	GC11M060850	15.16	https://www.genecards.org/cgi-bin/carddisp.pl?gene=PTGDR2
CHAT	Choline O-Acetyltransferase	Protein Coding	49	GC10P049609	15.1	https://www.genecards.org/cgi-bin/carddisp.pl?gene=CHAT
STAT6	Signal Transducer And Activator Of Transcription 6	Protein Coding	50	GC12M057095	15.05	https://www.genecards.org/cgi-bin/carddisp.pl?gene=STAT6
PDGFRA	Platelet Derived Growth Factor Receptor Alpha	Protein Coding	56	GC04P054229	15.03	https://www.genecards.org/cgi-bin/carddisp.pl?gene=PDGFRA
MME	Membrane Metalloendopeptidase	Protein Coding	52	GC03P155024	15.03	https://www.genecards.org/cgi-bin/carddisp.pl?gene=MME
COMT	Catechol-O-Methyltransferase	Protein Coding	52	GC22P019941	15	https://www.genecards.org/cgi-bin/carddisp.pl?gene=COMT
SELL	Selectin L	Protein Coding	44	GC01M169690	14.98	https://www.genecards.org/cgi-bin/carddisp.pl?gene=SELL
SERPINA3	Serpin Family A Member 3	Protein Coding	45	GC14P094612	14.98	https://www.genecards.org/cgi-bin/carddisp.pl?gene=SERPINA3
APOE	Apolipoprotein E	Protein Coding	52	GC19P044906	14.92	https://www.genecards.org/cgi-bin/carddisp.pl?gene=APOE
IL18R1	Interleukin 18 Receptor 1	Protein Coding	44	GC02P102311	14.91	https://www.genecards.org/cgi-bin/carddisp.pl?gene=IL18R1
MAPK3	Mitogen-Activated Protein Kinase 3	Protein Coding	50	GC16M030117	14.91	https://www.genecards.org/cgi-bin/carddisp.pl?gene=MAPK3
RAPGEF3	Rap Guanine Nucleotide Exchange Factor 3	Protein Coding	46	GC12M047736	14.85	https://www.genecards.org/cgi-bin/carddisp.pl?gene=RAPGEF3
PRG2	Proteoglycan 2, Pro Eosinophil Major Basic Protein	Protein Coding	41	GC11M057386	14.71	https://www.genecards.org/cgi-bin/carddisp.pl?gene=PRG2
CCL7	C-C Motif Chemokine Ligand 7	Protein Coding	43	GC17P034270	14.69	https://www.genecards.org/cgi-bin/carddisp.pl?gene=CCL7
PLA2G2A	Phospholipase A2 Group IIA	Protein Coding	47	GC01M019975	14.68	https://www.genecards.org/cgi-bin/carddisp.pl?gene=PLA2G2A
SHH	Sonic Hedgehog Signaling Molecule	Protein Coding	50	GC07M155799	14.66	https://www.genecards.org/cgi-bin/carddisp.pl?gene=SHH
SYK	Spleen Associated Tyrosine Kinase	Protein Coding	51	GC09P091058	14.62	https://www.genecards.org/cgi-bin/carddisp.pl?gene=SYK
CXCL10	C-X-C Motif Chemokine Ligand 10	Protein Coding	45	GC04M076021	14.61	https://www.genecards.org/cgi-bin/carddisp.pl?gene=CXCL10
TGFBR2	Transforming Growth Factor Beta Receptor 2	Protein Coding	53	GC03P030623	14.61	https://www.genecards.org/cgi-bin/carddisp.pl?gene=TGFBR2
ABCA3	ATP Binding Cassette Subfamily A Member 3	Protein Coding	49	GC16M002275	14.55	https://www.genecards.org/cgi-bin/carddisp.pl?gene=ABCA3
FIP1L1	Factor Interacting With PAPOLA And CPSF1	Protein Coding	39	GC04P053380	14.48	https://www.genecards.org/cgi-bin/carddisp.pl?gene=FIP1L1
AKT1	AKT Serine/Threonine Kinase 1	Protein Coding	56	GC14M104769	14.32	https://www.genecards.org/cgi-bin/carddisp.pl?gene=AKT1
AREG	Amphiregulin	Protein Coding	45	GC04P074445	14.22	https://www.genecards.org/cgi-bin/carddisp.pl?gene=AREG
LPO	Lactoperoxidase	Protein Coding	40	GC17P058218	14.16	https://www.genecards.org/cgi-bin/carddisp.pl?gene=LPO
PPBP	Pro-Platelet Basic Protein	Protein Coding	45	GC04M073986	14.15	https://www.genecards.org/cgi-bin/carddisp.pl?gene=PPBP
GSTM1	Glutathione S-Transferase Mu 1	Protein Coding	42	GC01P109687	14.02	https://www.genecards.org/cgi-bin/carddisp.pl?gene=GSTM1
CYSLTR1	Cysteinyl Leukotriene Receptor 1	Protein Coding	44	GC0XM078271	14.02	https://www.genecards.org/cgi-bin/carddisp.pl?gene=CYSLTR1
ORMDL3	ORMDL Sphingolipid Biosynthesis Regulator 3	Protein Coding	40	GC17M039921	13.97	https://www.genecards.org/cgi-bin/carddisp.pl?gene=ORMDL3
G6PD	Glucose-6-Phosphate Dehydrogenase	Protein Coding	52	GC0XM154531	13.82	https://www.genecards.org/cgi-bin/carddisp.pl?gene=G6PD
MIR155	MicroRNA 155	RNA Gene	17	GC21P025573	13.8	https://www.genecards.org/cgi-bin/carddisp.pl?gene=MIR155
CYP3A4	Cytochrome P450 Family 3 Subfamily A Member 4	Protein Coding	50	GC07M099759	13.62	https://www.genecards.org/cgi-bin/carddisp.pl?gene=CYP3A4
PDE4A	Phosphodiesterase 4A	Protein Coding	46	GC19P010416	13.58	https://www.genecards.org/cgi-bin/carddisp.pl?gene=PDE4A
ADORA2B	Adenosine A2b Receptor	Protein Coding	48	GC17P015927	13.54	https://www.genecards.org/cgi-bin/carddisp.pl?gene=ADORA2B
NOS2	Nitric Oxide Synthase 2	Protein Coding	50	GC17M027756	13.4	https://www.genecards.org/cgi-bin/carddisp.pl?gene=NOS2
TPSAB1	Tryptase Alpha/Beta 1	Protein Coding	44	GC16P001240	13.21	https://www.genecards.org/cgi-bin/carddisp.pl?gene=TPSAB1
MUC1	Mucin 1, Cell Surface Associated	Protein Coding	49	GC01M155185	13.19	https://www.genecards.org/cgi-bin/carddisp.pl?gene=MUC1
GRHL2	Grainyhead Like Transcription Factor 2	Protein Coding	41	GC08P101492	13.11	https://www.genecards.org/cgi-bin/carddisp.pl?gene=GRHL2
NOS3	Nitric Oxide Synthase 3	Protein Coding	52	GC07P150990	13.05	https://www.genecards.org/cgi-bin/carddisp.pl?gene=NOS3
VEGFA	Vascular Endothelial Growth Factor A	Protein Coding	50	GC06P043770	13.04	https://www.genecards.org/cgi-bin/carddisp.pl?gene=VEGFA
PTEN	Phosphatase And Tensin Homolog	Protein Coding	54	GC10P087863	13.02	https://www.genecards.org/cgi-bin/carddisp.pl?gene=PTEN
PML	Promyelocytic Leukemia	Protein Coding	47	GC15P073994	12.99	https://www.genecards.org/cgi-bin/carddisp.pl?gene=PML
CD14	CD14 Molecule	Protein Coding	46	GC05M140631	12.89	https://www.genecards.org/cgi-bin/carddisp.pl?gene=CD14
MTOR	Mechanistic Target Of Rapamycin Kinase	Protein Coding	54	GC01M011106	12.82	https://www.genecards.org/cgi-bin/carddisp.pl?gene=MTOR
PDCD1	Programmed Cell Death 1	Protein Coding	48	GC02M241849	12.73	https://www.genecards.org/cgi-bin/carddisp.pl?gene=PDCD1
JUN	Jun Proto-Oncogene, AP-1 Transcription Factor Subunit	Protein Coding	50	GC01M058780	12.61	https://www.genecards.org/cgi-bin/carddisp.pl?gene=JUN
FCER2	Fc Fragment Of IgE Receptor II	Protein Coding	46	GC19M007689	12.6	https://www.genecards.org/cgi-bin/carddisp.pl?gene=FCER2
IFNA1	Interferon Alpha 1	Protein Coding	40	GC09P021470	12.59	https://www.genecards.org/cgi-bin/carddisp.pl?gene=IFNA1
CDKN2A	Cyclin Dependent Kinase Inhibitor 2A	Protein Coding	52	GC09M021967	12.58	https://www.genecards.org/cgi-bin/carddisp.pl?gene=CDKN2A
NPPA	Natriuretic Peptide A	Protein Coding	48	GC01M011846	12.58	https://www.genecards.org/cgi-bin/carddisp.pl?gene=NPPA
ERCC6	ERCC Excision Repair 6, Chromatin Remodeling Factor	Protein Coding	46	GC10M049454	12.51	https://www.genecards.org/cgi-bin/carddisp.pl?gene=ERCC6
TACR2	Tachykinin Receptor 2	Protein Coding	44	GC10M069403	12.47	https://www.genecards.org/cgi-bin/carddisp.pl?gene=TACR2
GATA3	GATA Binding Protein 3	Protein Coding	50	GC10P008045	12.4	https://www.genecards.org/cgi-bin/carddisp.pl?gene=GATA3
HTR2A	5-Hydroxytryptamine Receptor 2A	Protein Coding	48	GC13M046831	12.39	https://www.genecards.org/cgi-bin/carddisp.pl?gene=HTR2A
VCP	Valosin Containing Protein	Protein Coding	50	GC09M035056	12.34	https://www.genecards.org/cgi-bin/carddisp.pl?gene=VCP
MUC5AC	Mucin 5AC, Oligomeric Mucus/Gel-Forming	Protein Coding	41	GC11P001151	12.33	https://www.genecards.org/cgi-bin/carddisp.pl?gene=MUC5AC
TLR9	Toll Like Receptor 9	Protein Coding	47	GC03M052222	12.3	https://www.genecards.org/cgi-bin/carddisp.pl?gene=TLR9
CCR4	C-C Motif Chemokine Receptor 4	Protein Coding	46	GC03P032951	12.28	https://www.genecards.org/cgi-bin/carddisp.pl?gene=CCR4
TTR	Transthyretin	Protein Coding	50	GC18P031557	12.22	https://www.genecards.org/cgi-bin/carddisp.pl?gene=TTR
IL16	Interleukin 16	Protein Coding	44	GC15P081159	12.16	https://www.genecards.org/cgi-bin/carddisp.pl?gene=IL16
CXCL9	C-X-C Motif Chemokine Ligand 9	Protein Coding	40	GC04M076001	12.12	https://www.genecards.org/cgi-bin/carddisp.pl?gene=CXCL9
WT1	WT1 Transcription Factor	Protein Coding	49	GC11M032365	12.11	https://www.genecards.org/cgi-bin/carddisp.pl?gene=WT1
LTC4S	Leukotriene C4 Synthase	Protein Coding	44	GC05P179793	12.11	https://www.genecards.org/cgi-bin/carddisp.pl?gene=LTC4S
NLRP3	NLR Family Pyrin Domain Containing 3	Protein Coding	48	GC01P247415	11.98	https://www.genecards.org/cgi-bin/carddisp.pl?gene=NLRP3
HMOX1	Heme Oxygenase 1	Protein Coding	53	GC22P035380	11.97	https://www.genecards.org/cgi-bin/carddisp.pl?gene=HMOX1
CCND1	Cyclin D1	Protein Coding	53	GC11P069641	11.92	https://www.genecards.org/cgi-bin/carddisp.pl?gene=CCND1
TNFRSF1A	TNF Receptor Superfamily Member 1A	Protein Coding	50	GC12M006328	11.9	https://www.genecards.org/cgi-bin/carddisp.pl?gene=TNFRSF1A
DPP10	Dipeptidyl Peptidase Like 10	Protein Coding	40	GC02P114442	11.9	https://www.genecards.org/cgi-bin/carddisp.pl?gene=DPP10
FBN1	Fibrillin 1	Protein Coding	46	GC15M048408	11.8	https://www.genecards.org/cgi-bin/carddisp.pl?gene=FBN1
VDR	Vitamin D Receptor	Protein Coding	53	GC12M047841	11.77	https://www.genecards.org/cgi-bin/carddisp.pl?gene=VDR
ALOX5AP	Arachidonate 5-Lipoxygenase Activating Protein	Protein Coding	44	GC13P030713	11.76	https://www.genecards.org/cgi-bin/carddisp.pl?gene=ALOX5AP
USB1	U6 SnRNA Biogenesis Phosphodiesterase 1	Protein Coding	37	GC16P057999	11.69	https://www.genecards.org/cgi-bin/carddisp.pl?gene=USB1
PTPN22	Protein Tyrosine Phosphatase Non-Receptor Type 22	Protein Coding	48	GC01M113813	11.66	https://www.genecards.org/cgi-bin/carddisp.pl?gene=PTPN22
IL1RL1	Interleukin 1 Receptor Like 1	Protein Coding	42	GC02P102294	11.65	https://www.genecards.org/cgi-bin/carddisp.pl?gene=IL1RL1
TERC	Telomerase RNA Component	RNA Gene	29	GC03M169765	11.64	https://www.genecards.org/cgi-bin/carddisp.pl?gene=TERC
KCNQ1	Potassium Voltage-Gated Channel Subfamily Q Member 1	Protein Coding	50	GC11P002444	11.58	https://www.genecards.org/cgi-bin/carddisp.pl?gene=KCNQ1
PHF11	PHD Finger Protein 11	Protein Coding	37	GC13P049495	11.5	https://www.genecards.org/cgi-bin/carddisp.pl?gene=PHF11
HRAS	HRas Proto-Oncogene, GTPase	Protein Coding	53	GC11M000522	11.46	https://www.genecards.org/cgi-bin/carddisp.pl?gene=HRAS
CHIA	Chitinase Acidic	Protein Coding	41	GC01P111291	11.46	https://www.genecards.org/cgi-bin/carddisp.pl?gene=CHIA
CCR5	C-C Motif Chemokine Receptor 5 (Gene/Pseudogene)	Protein Coding	48	GC03P046387	11.43	https://www.genecards.org/cgi-bin/carddisp.pl?gene=CCR5
BCL11B	BAF Chromatin Remodeling Complex Subunit BCL11B	Protein Coding	44	GC14M099169	11.41	https://www.genecards.org/cgi-bin/carddisp.pl?gene=BCL11B
CYBB	Cytochrome B-245 Beta Chain	Protein Coding	48	GC0XP037780	11.4	https://www.genecards.org/cgi-bin/carddisp.pl?gene=CYBB
MYC	MYC Proto-Oncogene, BHLH Transcription Factor	Protein Coding	53	GC08P127735	11.4	https://www.genecards.org/cgi-bin/carddisp.pl?gene=MYC
ERBB2	Erb-B2 Receptor Tyrosine Kinase 2	Protein Coding	56	GC17P039687	11.33	https://www.genecards.org/cgi-bin/carddisp.pl?gene=ERBB2
CD69	CD69 Molecule	Protein Coding	42	GC12M012778	11.31	https://www.genecards.org/cgi-bin/carddisp.pl?gene=CD69
MDM2	MDM2 Proto-Oncogene	Protein Coding	54	GC12P068808	11.29	https://www.genecards.org/cgi-bin/carddisp.pl?gene=MDM2
RTEL1	Regulator Of Telomere Elongation Helicase 1	Protein Coding	42	GC20P063658	11.11	https://www.genecards.org/cgi-bin/carddisp.pl?gene=RTEL1
TBXA2R	Thromboxane A2 Receptor	Protein Coding	49	GC19M003594	11.06	https://www.genecards.org/cgi-bin/carddisp.pl?gene=TBXA2R
CCL24	C-C Motif Chemokine Ligand 24	Protein Coding	38	GC07M075811	11.06	https://www.genecards.org/cgi-bin/carddisp.pl?gene=CCL24
SOD1	Superoxide Dismutase 1	Protein Coding	53	GC21P031659	11.05	https://www.genecards.org/cgi-bin/carddisp.pl?gene=SOD1
CTNNB1	Catenin Beta 1	Protein Coding	54	GC03P041236	11.04	https://www.genecards.org/cgi-bin/carddisp.pl?gene=CTNNB1
SLC6A4	Solute Carrier Family 6 Member 4	Protein Coding	49	GC17M030194	10.93	https://www.genecards.org/cgi-bin/carddisp.pl?gene=SLC6A4
FASLG	Fas Ligand	Protein Coding	49	GC01P172628	10.93	https://www.genecards.org/cgi-bin/carddisp.pl?gene=FASLG
BMP6	Bone Morphogenetic Protein 6	Protein Coding	45	GC06P007726	10.92	https://www.genecards.org/cgi-bin/carddisp.pl?gene=BMP6
ADRB3	Adrenoceptor Beta 3	Protein Coding	45	GC08M037962	10.89	https://www.genecards.org/cgi-bin/carddisp.pl?gene=ADRB3
TGFB2	Transforming Growth Factor Beta 2	Protein Coding	51	GC01P218345	10.86	https://www.genecards.org/cgi-bin/carddisp.pl?gene=TGFB2
SLC6A2	Solute Carrier Family 6 Member 2	Protein Coding	49	GC16P055656	10.85	https://www.genecards.org/cgi-bin/carddisp.pl?gene=SLC6A2
IRF1	Interferon Regulatory Factor 1	Protein Coding	49	GC05M132481	10.8	https://www.genecards.org/cgi-bin/carddisp.pl?gene=IRF1
CCR6	C-C Motif Chemokine Receptor 6	Protein Coding	46	GC06P167111	10.79	https://www.genecards.org/cgi-bin/carddisp.pl?gene=CCR6
SDHD	Succinate Dehydrogenase Complex Subunit D	Protein Coding	45	GC11P112087	10.76	https://www.genecards.org/cgi-bin/carddisp.pl?gene=SDHD
CXCR4	C-X-C Motif Chemokine Receptor 4	Protein Coding	53	GC02M136114	10.73	https://www.genecards.org/cgi-bin/carddisp.pl?gene=CXCR4
IFITM3	Interferon Induced Transmembrane Protein 3	Protein Coding	42	GC11M000319	10.73	https://www.genecards.org/cgi-bin/carddisp.pl?gene=IFITM3
PLCG2	Phospholipase C Gamma 2	Protein Coding	52	GC16P081773	10.71	https://www.genecards.org/cgi-bin/carddisp.pl?gene=PLCG2
CYSLTR2	Cysteinyl Leukotriene Receptor 2	Protein Coding	48	GC13P048653	10.7	https://www.genecards.org/cgi-bin/carddisp.pl?gene=CYSLTR2
PTPN11	Protein Tyrosine Phosphatase Non-Receptor Type 11	Protein Coding	53	GC12P112418	10.67	https://www.genecards.org/cgi-bin/carddisp.pl?gene=PTPN11
TGFB3	Transforming Growth Factor Beta 3	Protein Coding	48	GC14M075958	10.59	https://www.genecards.org/cgi-bin/carddisp.pl?gene=TGFB3
TSC2	TSC Complex Subunit 2	Protein Coding	51	GC16P002345	10.58	https://www.genecards.org/cgi-bin/carddisp.pl?gene=TSC2
TLR6	Toll Like Receptor 6	Protein Coding	45	GC04M038828	10.46	https://www.genecards.org/cgi-bin/carddisp.pl?gene=TLR6
DRD4	Dopamine Receptor D4	Protein Coding	46	GC11P000643	10.45	https://www.genecards.org/cgi-bin/carddisp.pl?gene=DRD4
PIK3C2A	Phosphatidylinositol-4-Phosphate 3-Kinase Catalytic Subunit Type 2 Alpha	Protein Coding	46	GC11M017144	10.33	https://www.genecards.org/cgi-bin/carddisp.pl?gene=PIK3C2A
PIK3CG	Phosphatidylinositol-4,5-Bisphosphate 3-Kinase Catalytic Subunit Gamma	Protein Coding	49	GC07P106865	10.29	https://www.genecards.org/cgi-bin/carddisp.pl?gene=PIK3CG
CHEK2	Checkpoint Kinase 2	Protein Coding	54	GC22M028687	10.22	https://www.genecards.org/cgi-bin/carddisp.pl?gene=CHEK2
DOCK8	Dedicator Of Cytokinesis 8	Protein Coding	44	GC09P000214	10.21	https://www.genecards.org/cgi-bin/carddisp.pl?gene=DOCK8
CD36	CD36 Molecule	Protein Coding	50	GC07P080369	10.2	https://www.genecards.org/cgi-bin/carddisp.pl?gene=CD36
ALOX15	Arachidonate 15-Lipoxygenase	Protein Coding	46	GC17M004630	10.2	https://www.genecards.org/cgi-bin/carddisp.pl?gene=ALOX15
NODAL	Nodal Growth Differentiation Factor	Protein Coding	43	GC10M070431	10.18	https://www.genecards.org/cgi-bin/carddisp.pl?gene=NODAL
TSC1	TSC Complex Subunit 1	Protein Coding	49	GC09M132891	10.17	https://www.genecards.org/cgi-bin/carddisp.pl?gene=TSC1
TNFRSF1B	TNF Receptor Superfamily Member 1B	Protein Coding	49	GC01P012167	10.16	https://www.genecards.org/cgi-bin/carddisp.pl?gene=TNFRSF1B
FCER1A	Fc Fragment Of IgE Receptor Ia	Protein Coding	44	GC01P159259	10.13	https://www.genecards.org/cgi-bin/carddisp.pl?gene=FCER1A
PIK3CA	Phosphatidylinositol-4,5-Bisphosphate 3-Kinase Catalytic Subunit Alpha	Protein Coding	53	GC03P179148	10.11	https://www.genecards.org/cgi-bin/carddisp.pl?gene=PIK3CA
IL5RA	Interleukin 5 Receptor Subunit Alpha	Protein Coding	47	GC03M003066	10.1	https://www.genecards.org/cgi-bin/carddisp.pl?gene=IL5RA
IFNB1	Interferon Beta 1	Protein Coding	42	GC09M021077	10.07	https://www.genecards.org/cgi-bin/carddisp.pl?gene=IFNB1
MAPK1	Mitogen-Activated Protein Kinase 1	Protein Coding	52	GC22M021754	10.06	https://www.genecards.org/cgi-bin/carddisp.pl?gene=MAPK1
BCL2	BCL2 Apoptosis Regulator	Protein Coding	53	GC18M063123	10.04	https://www.genecards.org/cgi-bin/carddisp.pl?gene=BCL2
CD79A	CD79a Molecule	Protein Coding	48	GC19P041877	10.04	https://www.genecards.org/cgi-bin/carddisp.pl?gene=CD79A
CCL26	C-C Motif Chemokine Ligand 26	Protein Coding	39	GC07M075769	10.02	https://www.genecards.org/cgi-bin/carddisp.pl?gene=CCL26
COL3A1	Collagen Type III Alpha 1 Chain	Protein Coding	48	GC02P188974	9.99	https://www.genecards.org/cgi-bin/carddisp.pl?gene=COL3A1
GSTT1	Glutathione S-Transferase Theta 1	Protein Coding	34	GC22Mi00270	9.94	https://www.genecards.org/cgi-bin/carddisp.pl?gene=GSTT1
OFD1	OFD1 Centriole And Centriolar Satellite Protein	Protein Coding	42	GC0XP013715	9.93	https://www.genecards.org/cgi-bin/carddisp.pl?gene=OFD1
IL9R	Interleukin 9 Receptor	Protein Coding	37	GC0XP155997	9.92	https://www.genecards.org/cgi-bin/carddisp.pl?gene=IL9R
PPARG	Peroxisome Proliferator Activated Receptor Gamma	Protein Coding	54	GC03P012287	9.92	https://www.genecards.org/cgi-bin/carddisp.pl?gene=PPARG
CYP1A1	Cytochrome P450 Family 1 Subfamily A Member 1	Protein Coding	48	GC15M074719	9.89	https://www.genecards.org/cgi-bin/carddisp.pl?gene=CYP1A1
TIMP1	TIMP Metallopeptidase Inhibitor 1	Protein Coding	46	GC0XP047583	9.89	https://www.genecards.org/cgi-bin/carddisp.pl?gene=TIMP1
ENO2	Enolase 2	Protein Coding	49	GC12P006913	9.87	https://www.genecards.org/cgi-bin/carddisp.pl?gene=ENO2
MYH11	Myosin Heavy Chain 11	Protein Coding	47	GC16M015704	9.83	https://www.genecards.org/cgi-bin/carddisp.pl?gene=MYH11
TPT1	Tumor Protein, Translationally-Controlled 1	Protein Coding	48	GC13M045333	9.83	https://www.genecards.org/cgi-bin/carddisp.pl?gene=TPT1
CREBBP	CREB Binding Protein	Protein Coding	53	GC16M003726	9.83	https://www.genecards.org/cgi-bin/carddisp.pl?gene=CREBBP
PRKAR1A	Protein Kinase CAMP-Dependent Type I Regulatory Subunit Alpha	Protein Coding	53	GC17P068414	9.82	https://www.genecards.org/cgi-bin/carddisp.pl?gene=PRKAR1A
FLNA	Filamin A	Protein Coding	50	GC0XM154348	9.81	https://www.genecards.org/cgi-bin/carddisp.pl?gene=FLNA
IFNA2	Interferon Alpha 2	Protein Coding	42	GC09M021374	9.78	https://www.genecards.org/cgi-bin/carddisp.pl?gene=IFNA2
TTN	Titin	Protein Coding	48	GC02M178525	9.78	https://www.genecards.org/cgi-bin/carddisp.pl?gene=TTN
HDAC2	Histone Deacetylase 2	Protein Coding	53	GC06M113933	9.78	https://www.genecards.org/cgi-bin/carddisp.pl?gene=HDAC2
APEX1	Apurinic/Apyrimidinic Endodeoxyribonuclease 1	Protein Coding	46	GC14P020455	9.76	https://www.genecards.org/cgi-bin/carddisp.pl?gene=APEX1
NOD1	Nucleotide Binding Oligomerization Domain Containing 1	Protein Coding	45	GC07M030424	9.76	https://www.genecards.org/cgi-bin/carddisp.pl?gene=NOD1
PF4	Platelet Factor 4	Protein Coding	44	GC04M073980	9.73	https://www.genecards.org/cgi-bin/carddisp.pl?gene=PF4
LTA4H	Leukotriene A4 Hydrolase	Protein Coding	47	GC12M096000	9.7	https://www.genecards.org/cgi-bin/carddisp.pl?gene=LTA4H
CTSG	Cathepsin G	Protein Coding	46	GC14M024573	9.67	https://www.genecards.org/cgi-bin/carddisp.pl?gene=CTSG
POSTN	Periostin	Protein Coding	45	GC13M037562	9.65	https://www.genecards.org/cgi-bin/carddisp.pl?gene=POSTN
EIF2AK2	Eukaryotic Translation Initiation Factor 2 Alpha Kinase 2	Protein Coding	46	GC02M037099	9.62	https://www.genecards.org/cgi-bin/carddisp.pl?gene=EIF2AK2
PTCH1	Patched 1	Protein Coding	51	GC09M095442	9.62	https://www.genecards.org/cgi-bin/carddisp.pl?gene=PTCH1
ADAM8	ADAM Metallopeptidase Domain 8	Protein Coding	44	GC10M133262	9.6	https://www.genecards.org/cgi-bin/carddisp.pl?gene=ADAM8
DENND1B	DENN Domain Containing 1B	Protein Coding	36	GC01M197473	9.58	https://www.genecards.org/cgi-bin/carddisp.pl?gene=DENND1B
TLR3	Toll Like Receptor 3	Protein Coding	53	GC04P186059	9.57	https://www.genecards.org/cgi-bin/carddisp.pl?gene=TLR3
RPGR	Retinitis Pigmentosa GTPase Regulator	Protein Coding	42	GC0XM038269	9.52	https://www.genecards.org/cgi-bin/carddisp.pl?gene=RPGR
CDHR3	Cadherin Related Family Member 3	Protein Coding	37	GC07P105876	9.51	https://www.genecards.org/cgi-bin/carddisp.pl?gene=CDHR3
CCL13	C-C Motif Chemokine Ligand 13	Protein Coding	40	GC17P034356	9.5	https://www.genecards.org/cgi-bin/carddisp.pl?gene=CCL13
ITGB2	Integrin Subunit Beta 2	Protein Coding	52	GC21M044885	9.49	https://www.genecards.org/cgi-bin/carddisp.pl?gene=ITGB2
GLCCI1	Glucocorticoid Induced 1	Protein Coding	39	GC07P007974	9.49	https://www.genecards.org/cgi-bin/carddisp.pl?gene=GLCCI1
MEFV	MEFV Innate Immuity Regulator, Pyrin	Protein Coding	45	GC16M003245	9.47	https://www.genecards.org/cgi-bin/carddisp.pl?gene=MEFV
CRH	Corticotropin Releasing Hormone	Protein Coding	45	GC08M066176	9.46	https://www.genecards.org/cgi-bin/carddisp.pl?gene=CRH
NPPB	Natriuretic Peptide B	Protein Coding	45	GC01M011858	9.43	https://www.genecards.org/cgi-bin/carddisp.pl?gene=NPPB
NPSR1-AS1	NPSR1 Antisense RNA 1	RNA Gene	19	GC07M034387	9.41	https://www.genecards.org/cgi-bin/carddisp.pl?gene=NPSR1-AS1
FKTN	Fukutin	Protein Coding	40	GC09P105558	9.35	https://www.genecards.org/cgi-bin/carddisp.pl?gene=FKTN
VTN	Vitronectin	Protein Coding	45	GC17M029401	9.34	https://www.genecards.org/cgi-bin/carddisp.pl?gene=VTN
CLCA1	Chloride Channel Accessory 1	Protein Coding	41	GC01P086468	9.31	https://www.genecards.org/cgi-bin/carddisp.pl?gene=CLCA1
CD8A	CD8a Molecule	Protein Coding	48	GC02M086784	9.25	https://www.genecards.org/cgi-bin/carddisp.pl?gene=CD8A
IL11	Interleukin 11	Protein Coding	42	GC19M055364	9.2	https://www.genecards.org/cgi-bin/carddisp.pl?gene=IL11
PRTN3	Proteinase 3	Protein Coding	46	GC19P000840	9.19	https://www.genecards.org/cgi-bin/carddisp.pl?gene=PRTN3
FKBP5	FKBP Prolyl Isomerase 5	Protein Coding	48	GC06M039953	9.17	https://www.genecards.org/cgi-bin/carddisp.pl?gene=FKBP5
JAK2	Janus Kinase 2	Protein Coding	55	GC09P004985	9.09	https://www.genecards.org/cgi-bin/carddisp.pl?gene=JAK2
RASGRP4	RAS Guanyl Releasing Protein 4	Protein Coding	40	GC19M038409	9.06	https://www.genecards.org/cgi-bin/carddisp.pl?gene=RASGRP4
DES	Desmin	Protein Coding	49	GC02P219418	9.01	https://www.genecards.org/cgi-bin/carddisp.pl?gene=DES
COL26A1	Collagen Type XXVI Alpha 1 Chain	Protein Coding	35	GC07P101362	8.96	https://www.genecards.org/cgi-bin/carddisp.pl?gene=COL26A1
CYP2C9	Cytochrome P450 Family 2 Subfamily C Member 9	Protein Coding	50	GC10P094938	8.96	https://www.genecards.org/cgi-bin/carddisp.pl?gene=CYP2C9
ERCC4	ERCC Excision Repair 4, Endonuclease Catalytic Subunit	Protein Coding	46	GC16P013920	8.94	https://www.genecards.org/cgi-bin/carddisp.pl?gene=ERCC4
COL1A2	Collagen Type I Alpha 2 Chain	Protein Coding	48	GC07P094394	8.91	https://www.genecards.org/cgi-bin/carddisp.pl?gene=COL1A2
CYP2D6	Cytochrome P450 Family 2 Subfamily D Member 6	Protein Coding	49	GC22M042981	8.89	https://www.genecards.org/cgi-bin/carddisp.pl?gene=CYP2D6
ESR1	Estrogen Receptor 1	Protein Coding	54	GC06P151656	8.84	https://www.genecards.org/cgi-bin/carddisp.pl?gene=ESR1
TREX1	Three Prime Repair Exonuclease 1	Protein Coding	44	GC03P048466	8.82	https://www.genecards.org/cgi-bin/carddisp.pl?gene=TREX1
ADM	Adrenomedullin	Protein Coding	45	GC11P010304	8.82	https://www.genecards.org/cgi-bin/carddisp.pl?gene=ADM
RAB39B	RAB39B, Member RAS Oncogene Family	Protein Coding	41	GC0XM155259	8.8	https://www.genecards.org/cgi-bin/carddisp.pl?gene=RAB39B
MITF	Melanocyte Inducing Transcription Factor	Protein Coding	48	GC03P069788	8.76	https://www.genecards.org/cgi-bin/carddisp.pl?gene=MITF
FGFR2	Fibroblast Growth Factor Receptor 2	Protein Coding	55	GC10M121478	8.75	https://www.genecards.org/cgi-bin/carddisp.pl?gene=FGFR2
CDON	Cell Adhesion Associated, Oncogene Regulated	Protein Coding	46	GC11M125955	8.72	https://www.genecards.org/cgi-bin/carddisp.pl?gene=CDON
SCNN1A	Sodium Channel Epithelial 1 Alpha Subunit	Protein Coding	49	GC12M006346	8.71	https://www.genecards.org/cgi-bin/carddisp.pl?gene=SCNN1A
IL31	Interleukin 31	Protein Coding	37	GC12M122173	8.7	https://www.genecards.org/cgi-bin/carddisp.pl?gene=IL31
CXCR2	C-X-C Motif Chemokine Receptor 2	Protein Coding	49	GC02P218125	8.69	https://www.genecards.org/cgi-bin/carddisp.pl?gene=CXCR2
ACTC1	Actin Alpha Cardiac Muscle 1	Protein Coding	44	GC15M034788	8.67	https://www.genecards.org/cgi-bin/carddisp.pl?gene=ACTC1
F8	Coagulation Factor VIII	Protein Coding	47	GC0XM154835	8.63	https://www.genecards.org/cgi-bin/carddisp.pl?gene=F8
CCL4	C-C Motif Chemokine Ligand 4	Protein Coding	42	GC17P036103	8.63	https://www.genecards.org/cgi-bin/carddisp.pl?gene=CCL4
HDC	Histidine Decarboxylase	Protein Coding	45	GC15M050241	8.61	https://www.genecards.org/cgi-bin/carddisp.pl?gene=HDC
DNAAF3	Dynein Axonemal Assembly Factor 3	Protein Coding	37	GC19M055158	8.6	https://www.genecards.org/cgi-bin/carddisp.pl?gene=DNAAF3
SYP	Synaptophysin	Protein Coding	45	GC0XM049187	8.6	https://www.genecards.org/cgi-bin/carddisp.pl?gene=SYP
JMJD1C	Jumonji Domain Containing 1C	Protein Coding	42	GC10M063167	8.54	https://www.genecards.org/cgi-bin/carddisp.pl?gene=JMJD1C
CCL18	C-C Motif Chemokine Ligand 18	Protein Coding	38	GC17P036064	8.52	https://www.genecards.org/cgi-bin/carddisp.pl?gene=CCL18
LTB4R	Leukotriene B4 Receptor	Protein Coding	45	GC14P024311	8.52	https://www.genecards.org/cgi-bin/carddisp.pl?gene=LTB4R
TNFRSF8	TNF Receptor Superfamily Member 8	Protein Coding	44	GC01P012063	8.51	https://www.genecards.org/cgi-bin/carddisp.pl?gene=TNFRSF8
TBL1XR1	Transducin Beta Like 1 X-Linked Receptor 1	Protein Coding	45	GC03M177019	8.51	https://www.genecards.org/cgi-bin/carddisp.pl?gene=TBL1XR1
GRN	Granulin Precursor	Protein Coding	48	GC17P044345	8.5	https://www.genecards.org/cgi-bin/carddisp.pl?gene=GRN
ADRA1B	Adrenoceptor Alpha 1B	Protein Coding	47	GC05P159867	8.5	https://www.genecards.org/cgi-bin/carddisp.pl?gene=ADRA1B
NFKB2	Nuclear Factor Kappa B Subunit 2	Protein Coding	53	GC10P102394	8.44	https://www.genecards.org/cgi-bin/carddisp.pl?gene=NFKB2
CCDC151	Coiled-Coil Domain Containing 151	Protein Coding	39	GC19M011420	8.44	https://www.genecards.org/cgi-bin/carddisp.pl?gene=CCDC151
MIR145	MicroRNA 145	RNA Gene	21	GC05P149430	8.41	https://www.genecards.org/cgi-bin/carddisp.pl?gene=MIR145
CPA3	Carboxypeptidase A3	Protein Coding	42	GC03P148865	8.41	https://www.genecards.org/cgi-bin/carddisp.pl?gene=CPA3
TLR5	Toll Like Receptor 5	Protein Coding	49	GC01M223109	8.4	https://www.genecards.org/cgi-bin/carddisp.pl?gene=TLR5
FGFBP2	Fibroblast Growth Factor Binding Protein 2	Protein Coding	34	GC04M015961	8.39	https://www.genecards.org/cgi-bin/carddisp.pl?gene=FGFBP2
THBD	Thrombomodulin	Protein Coding	45	GC20M023026	8.38	https://www.genecards.org/cgi-bin/carddisp.pl?gene=THBD
TBX5	T-Box Transcription Factor 5	Protein Coding	48	GC12M114353	8.37	https://www.genecards.org/cgi-bin/carddisp.pl?gene=TBX5
GHRL	Ghrelin And Obestatin Prepropeptide	Protein Coding	44	GC03M010285	8.34	https://www.genecards.org/cgi-bin/carddisp.pl?gene=GHRL
DNAAF1	Dynein Axonemal Assembly Factor 1	Protein Coding	38	GC16P084145	8.33	https://www.genecards.org/cgi-bin/carddisp.pl?gene=DNAAF1
IL12RB1	Interleukin 12 Receptor Subunit Beta 1	Protein Coding	46	GC19M018030	8.33	https://www.genecards.org/cgi-bin/carddisp.pl?gene=IL12RB1
CFH	Complement Factor H	Protein Coding	47	GC01P196621	8.32	https://www.genecards.org/cgi-bin/carddisp.pl?gene=CFH
CDH1	Cadherin 1	Protein Coding	52	GC16P068737	8.32	https://www.genecards.org/cgi-bin/carddisp.pl?gene=CDH1
SST	Somatostatin	Protein Coding	43	GC03M187668	8.25	https://www.genecards.org/cgi-bin/carddisp.pl?gene=SST
MIR21	MicroRNA 21	RNA Gene	22	GC17P059841	8.25	https://www.genecards.org/cgi-bin/carddisp.pl?gene=MIR21
ERBB4	Erb-B2 Receptor Tyrosine Kinase 4	Protein Coding	56	GC02M211375	8.22	https://www.genecards.org/cgi-bin/carddisp.pl?gene=ERBB4
ABCB1	ATP Binding Cassette Subfamily B Member 1	Protein Coding	52	GC07M087504	8.21	https://www.genecards.org/cgi-bin/carddisp.pl?gene=ABCB1
HTR3A	5-Hydroxytryptamine Receptor 3A	Protein Coding	47	GC11P113974	8.2	https://www.genecards.org/cgi-bin/carddisp.pl?gene=HTR3A
APC	APC Regulator Of WNT Signaling Pathway	Protein Coding	49	GC05P112707	8.19	https://www.genecards.org/cgi-bin/carddisp.pl?gene=APC
NSUN2	NOP2/Sun RNA Methyltransferase 2	Protein Coding	43	GC05M006599	8.19	https://www.genecards.org/cgi-bin/carddisp.pl?gene=NSUN2
HLA-DPA1	Major Histocompatibility Complex, Class II, DP Alpha 1	Protein Coding	42	GC06M033064	8.12	https://www.genecards.org/cgi-bin/carddisp.pl?gene=HLA-DPA1
APOA1	Apolipoprotein A1	Protein Coding	51	GC11M116835	8.11	https://www.genecards.org/cgi-bin/carddisp.pl?gene=APOA1
NFKBIA	NFKB Inhibitor Alpha	Protein Coding	51	GC14M035401	8.06	https://www.genecards.org/cgi-bin/carddisp.pl?gene=NFKBIA
APOH	Apolipoprotein H	Protein Coding	45	GC17M066212	8.02	https://www.genecards.org/cgi-bin/carddisp.pl?gene=APOH
ICOSLG	Inducible T Cell Costimulator Ligand	Protein Coding	40	GC21M044222	8.02	https://www.genecards.org/cgi-bin/carddisp.pl?gene=ICOSLG
CDK4	Cyclin Dependent Kinase 4	Protein Coding	56	GC12M057743	8	https://www.genecards.org/cgi-bin/carddisp.pl?gene=CDK4
IGFBP3	Insulin Like Growth Factor Binding Protein 3	Protein Coding	46	GC07M045912	8	https://www.genecards.org/cgi-bin/carddisp.pl?gene=IGFBP3
MIR185	MicroRNA 185	RNA Gene	20	GC22P020034	7.98	https://www.genecards.org/cgi-bin/carddisp.pl?gene=MIR185
AGTR1	Angiotensin II Receptor Type 1	Protein Coding	51	GC03P148697	7.96	https://www.genecards.org/cgi-bin/carddisp.pl?gene=AGTR1
DDX58	DExD/H-Box Helicase 58	Protein Coding	49	GC09M032455	7.92	https://www.genecards.org/cgi-bin/carddisp.pl?gene=DDX58
EGF	Epidermal Growth Factor	Protein Coding	52	GC04P109912	7.91	https://www.genecards.org/cgi-bin/carddisp.pl?gene=EGF
ABCC1	ATP Binding Cassette Subfamily C Member 1	Protein Coding	49	GC16P015949	7.9	https://www.genecards.org/cgi-bin/carddisp.pl?gene=ABCC1
ACTA2	Actin Alpha 2, Smooth Muscle	Protein Coding	49	GC10M088935	7.89	https://www.genecards.org/cgi-bin/carddisp.pl?gene=ACTA2
AGT	Angiotensinogen	Protein Coding	50	GC01M230702	7.88	https://www.genecards.org/cgi-bin/carddisp.pl?gene=AGT
STX1A	Syntaxin 1A	Protein Coding	48	GC07M073700	7.87	https://www.genecards.org/cgi-bin/carddisp.pl?gene=STX1A
NOTCH1	Notch Receptor 1	Protein Coding	53	GC09M136562	7.84	https://www.genecards.org/cgi-bin/carddisp.pl?gene=NOTCH1
SLC2A1	Solute Carrier Family 2 Member 1	Protein Coding	53	GC01M042925	7.78	https://www.genecards.org/cgi-bin/carddisp.pl?gene=SLC2A1
CXCR1	C-X-C Motif Chemokine Receptor 1	Protein Coding	44	GC02M218162	7.77	https://www.genecards.org/cgi-bin/carddisp.pl?gene=CXCR1
CPN1	Carboxypeptidase N Subunit 1	Protein Coding	44	GC10M100042	7.77	https://www.genecards.org/cgi-bin/carddisp.pl?gene=CPN1
NAT2	N-Acetyltransferase 2	Protein Coding	44	GC08P018391	7.76	https://www.genecards.org/cgi-bin/carddisp.pl?gene=NAT2
RB1	RB Transcriptional Corepressor 1	Protein Coding	50	GC13P048303	7.71	https://www.genecards.org/cgi-bin/carddisp.pl?gene=RB1
ARMC4	Armadillo Repeat Containing 4	Protein Coding	39	GC10M027818	7.68	https://www.genecards.org/cgi-bin/carddisp.pl?gene=ARMC4
EDNRB	Endothelin Receptor Type B	Protein Coding	50	GC13M077895	7.67	https://www.genecards.org/cgi-bin/carddisp.pl?gene=EDNRB
STN1	STN1 Subunit Of CST Complex	Protein Coding	34	GC10M103872	7.66	https://www.genecards.org/cgi-bin/carddisp.pl?gene=STN1
FCGR2A	Fc Fragment Of IgG Receptor IIa	Protein Coding	46	GC01P161505	7.63	https://www.genecards.org/cgi-bin/carddisp.pl?gene=FCGR2A
MAP2K1	Mitogen-Activated Protein Kinase Kinase 1	Protein Coding	55	GC15P066386	7.63	https://www.genecards.org/cgi-bin/carddisp.pl?gene=MAP2K1
TNNI3	Troponin I3, Cardiac Type	Protein Coding	50	GC19M055151	7.58	https://www.genecards.org/cgi-bin/carddisp.pl?gene=TNNI3
ADIPOQ	Adiponectin, C1Q And Collagen Domain Containing	Protein Coding	46	GC03P186842	7.57	https://www.genecards.org/cgi-bin/carddisp.pl?gene=ADIPOQ
ACTG1	Actin Gamma 1	Protein Coding	51	GC17M081509	7.54	https://www.genecards.org/cgi-bin/carddisp.pl?gene=ACTG1
IGF1	Insulin Like Growth Factor 1	Protein Coding	50	GC12M102395	7.51	https://www.genecards.org/cgi-bin/carddisp.pl?gene=IGF1
TACR1	Tachykinin Receptor 1	Protein Coding	47	GC02M075010	7.49	https://www.genecards.org/cgi-bin/carddisp.pl?gene=TACR1
SCNN1B	Sodium Channel Epithelial 1 Beta Subunit	Protein Coding	49	GC16P023278	7.48	https://www.genecards.org/cgi-bin/carddisp.pl?gene=SCNN1B
F3	Coagulation Factor III, Tissue Factor	Protein Coding	46	GC01M094530	7.43	https://www.genecards.org/cgi-bin/carddisp.pl?gene=F3
GLI2	GLI Family Zinc Finger 2	Protein Coding	49	GC02P120735	7.42	https://www.genecards.org/cgi-bin/carddisp.pl?gene=GLI2
COL5A1	Collagen Type V Alpha 1 Chain	Protein Coding	46	GC09P134641	7.41	https://www.genecards.org/cgi-bin/carddisp.pl?gene=COL5A1
MX1	MX Dynamin Like GTPase 1	Protein Coding	42	GC21P041420	7.39	https://www.genecards.org/cgi-bin/carddisp.pl?gene=MX1
HTR1A	5-Hydroxytryptamine Receptor 1A	Protein Coding	48	GC05M063960	7.37	https://www.genecards.org/cgi-bin/carddisp.pl?gene=HTR1A
MPZ	Myelin Protein Zero	Protein Coding	45	GC01M161304	7.33	https://www.genecards.org/cgi-bin/carddisp.pl?gene=MPZ
HDAC1	Histone Deacetylase 1	Protein Coding	50	GC01P032292	7.3	https://www.genecards.org/cgi-bin/carddisp.pl?gene=HDAC1
PSAP	Prosaposin	Protein Coding	47	GC10M071816	7.3	https://www.genecards.org/cgi-bin/carddisp.pl?gene=PSAP
NOS1	Nitric Oxide Synthase 1	Protein Coding	50	GC12M117208	7.29	https://www.genecards.org/cgi-bin/carddisp.pl?gene=NOS1
PTGER2	Prostaglandin E Receptor 2	Protein Coding	49	GC14P052314	7.27	https://www.genecards.org/cgi-bin/carddisp.pl?gene=PTGER2
LTA	Lymphotoxin Alpha	Protein Coding	44	GC06P032602	7.27	https://www.genecards.org/cgi-bin/carddisp.pl?gene=LTA
TGFA	Transforming Growth Factor Alpha	Protein Coding	48	GC02M070447	7.27	https://www.genecards.org/cgi-bin/carddisp.pl?gene=TGFA
F5	Coagulation Factor V	Protein Coding	47	GC01M169511	7.24	https://www.genecards.org/cgi-bin/carddisp.pl?gene=F5
PON1	Paraoxonase 1	Protein Coding	47	GC07M095297	7.24	https://www.genecards.org/cgi-bin/carddisp.pl?gene=PON1
MIR221	MicroRNA 221	RNA Gene	20	GC0XM045746	7.22	https://www.genecards.org/cgi-bin/carddisp.pl?gene=MIR221
MAOA	Monoamine Oxidase A	Protein Coding	50	GC0XP043654	7.21	https://www.genecards.org/cgi-bin/carddisp.pl?gene=MAOA
CD274	CD274 Molecule	Protein Coding	46	GC09P005450	7.19	https://www.genecards.org/cgi-bin/carddisp.pl?gene=CD274
PRKG1	Protein Kinase CGMP-Dependent 1	Protein Coding	52	GC10P050991	7.19	https://www.genecards.org/cgi-bin/carddisp.pl?gene=PRKG1
IL33	Interleukin 33	Protein Coding	41	GC09P006206	7.18	https://www.genecards.org/cgi-bin/carddisp.pl?gene=IL33
LMNA	Lamin A/C	Protein Coding	49	GC01P156082	7.14	https://www.genecards.org/cgi-bin/carddisp.pl?gene=LMNA
SNCA	Synuclein Alpha	Protein Coding	51	GC04M089724	7.13	https://www.genecards.org/cgi-bin/carddisp.pl?gene=SNCA
SPINK5	Serine Peptidase Inhibitor, Kazal Type 5	Protein Coding	43	GC05P148025	7.12	https://www.genecards.org/cgi-bin/carddisp.pl?gene=SPINK5
CYP2C19	Cytochrome P450 Family 2 Subfamily C Member 19	Protein Coding	48	GC10P094762	7.09	https://www.genecards.org/cgi-bin/carddisp.pl?gene=CYP2C19
CASP3	Caspase 3	Protein Coding	52	GC04M184627	7.07	https://www.genecards.org/cgi-bin/carddisp.pl?gene=CASP3
FGF8	Fibroblast Growth Factor 8	Protein Coding	49	GC10M101770	7.07	https://www.genecards.org/cgi-bin/carddisp.pl?gene=FGF8
PDGFRB	Platelet Derived Growth Factor Receptor Beta	Protein Coding	56	GC05M150113	7.06	https://www.genecards.org/cgi-bin/carddisp.pl?gene=PDGFRB
ATP7A	ATPase Copper Transporting Alpha	Protein Coding	46	GC0XP077921	7.05	https://www.genecards.org/cgi-bin/carddisp.pl?gene=ATP7A
NPM1	Nucleophosmin 1	Protein Coding	50	GC05P171387	6.99	https://www.genecards.org/cgi-bin/carddisp.pl?gene=NPM1
SPP1	Secreted Phosphoprotein 1	Protein Coding	47	GC04P087975	6.99	https://www.genecards.org/cgi-bin/carddisp.pl?gene=SPP1
TG	Thyroglobulin	Protein Coding	44	GC08P132866	6.98	https://www.genecards.org/cgi-bin/carddisp.pl?gene=TG
FAM13A	Family With Sequence Similarity 13 Member A	Protein Coding	38	GC04M088725	6.97	https://www.genecards.org/cgi-bin/carddisp.pl?gene=FAM13A
TNFRSF10B	TNF Receptor Superfamily Member 10b	Protein Coding	52	GC08M023006	6.96	https://www.genecards.org/cgi-bin/carddisp.pl?gene=TNFRSF10B
NFE2L2	Nuclear Factor, Erythroid 2 Like 2	Protein Coding	49	GC02M177227	6.95	https://www.genecards.org/cgi-bin/carddisp.pl?gene=NFE2L2
SCNN1G	Sodium Channel Epithelial 1 Gamma Subunit	Protein Coding	47	GC16P023182	6.93	https://www.genecards.org/cgi-bin/carddisp.pl?gene=SCNN1G
TGIF1	TGFB Induced Factor Homeobox 1	Protein Coding	46	GC18P003411	6.92	https://www.genecards.org/cgi-bin/carddisp.pl?gene=TGIF1
PTGS1	Prostaglandin-Endoperoxide Synthase 1	Protein Coding	48	GC09P122370	6.88	https://www.genecards.org/cgi-bin/carddisp.pl?gene=PTGS1
EDNRA	Endothelin Receptor Type A	Protein Coding	50	GC04P147480	6.87	https://www.genecards.org/cgi-bin/carddisp.pl?gene=EDNRA
VIM	Vimentin	Protein Coding	51	GC10P017227	6.86	https://www.genecards.org/cgi-bin/carddisp.pl?gene=VIM
CYP3A5	Cytochrome P450 Family 3 Subfamily A Member 5	Protein Coding	48	GC07M099648	6.84	https://www.genecards.org/cgi-bin/carddisp.pl?gene=CYP3A5
IL17F	Interleukin 17F	Protein Coding	43	GC06M052209	6.84	https://www.genecards.org/cgi-bin/carddisp.pl?gene=IL17F
DLL1	Delta Like Canonical Notch Ligand 1	Protein Coding	46	GC06M170282	6.83	https://www.genecards.org/cgi-bin/carddisp.pl?gene=DLL1
C4A	Complement C4A (Rodgers Blood Group)	Protein Coding	44	GC06P032640	6.81	https://www.genecards.org/cgi-bin/carddisp.pl?gene=C4A
SMAD2	SMAD Family Member 2	Protein Coding	48	GC18M047809	6.81	https://www.genecards.org/cgi-bin/carddisp.pl?gene=SMAD2
MIR223	MicroRNA 223	RNA Gene	20	GC0XP066018	6.8	https://www.genecards.org/cgi-bin/carddisp.pl?gene=MIR223
TRPA1	Transient Receptor Potential Cation Channel Subfamily A Member 1	Protein Coding	46	GC08M072019	6.8	https://www.genecards.org/cgi-bin/carddisp.pl?gene=TRPA1
H19	H19 Imprinted Maternally Expressed Transcript	RNA Gene	28	GC11M001995	6.78	https://www.genecards.org/cgi-bin/carddisp.pl?gene=H19
PTHLH	Parathyroid Hormone Like Hormone	Protein Coding	46	GC12M027959	6.76	https://www.genecards.org/cgi-bin/carddisp.pl?gene=PTHLH
BDKRB2	Bradykinin Receptor B2	Protein Coding	46	GC14P096205	6.76	https://www.genecards.org/cgi-bin/carddisp.pl?gene=BDKRB2
S100B	S100 Calcium Binding Protein B	Protein Coding	46	GC21M046633	6.76	https://www.genecards.org/cgi-bin/carddisp.pl?gene=S100B
MIR146A	MicroRNA 146a	RNA Gene	22	GC05P160485	6.74	https://www.genecards.org/cgi-bin/carddisp.pl?gene=MIR146A
HIF1A	Hypoxia Inducible Factor 1 Subunit Alpha	Protein Coding	49	GC14P061695	6.69	https://www.genecards.org/cgi-bin/carddisp.pl?gene=HIF1A
GAS1	Growth Arrest Specific 1	Protein Coding	41	GC09M086944	6.68	https://www.genecards.org/cgi-bin/carddisp.pl?gene=GAS1
TNFSF13B	TNF Superfamily Member 13b	Protein Coding	46	GC13P108251	6.67	https://www.genecards.org/cgi-bin/carddisp.pl?gene=TNFSF13B
CNR1	Cannabinoid Receptor 1	Protein Coding	48	GC06M088139	6.64	https://www.genecards.org/cgi-bin/carddisp.pl?gene=CNR1
TP63	Tumor Protein P63	Protein Coding	49	GC03P189566	6.64	https://www.genecards.org/cgi-bin/carddisp.pl?gene=TP63
MIR19A	MicroRNA 19a	RNA Gene	18	GC13P091415	6.63	https://www.genecards.org/cgi-bin/carddisp.pl?gene=MIR19A
SIX3	SIX Homeobox 3	Protein Coding	43	GC02P044941	6.61	https://www.genecards.org/cgi-bin/carddisp.pl?gene=SIX3
XRCC1	X-Ray Repair Cross Complementing 1	Protein Coding	45	GC19M043543	6.61	https://www.genecards.org/cgi-bin/carddisp.pl?gene=XRCC1
TPH1	Tryptophan Hydroxylase 1	Protein Coding	45	GC11M018040	6.61	https://www.genecards.org/cgi-bin/carddisp.pl?gene=TPH1
SOD2	Superoxide Dismutase 2	Protein Coding	52	GC06M159669	6.6	https://www.genecards.org/cgi-bin/carddisp.pl?gene=SOD2
ZBTB16	Zinc Finger And BTB Domain Containing 16	Protein Coding	48	GC11P114059	6.58	https://www.genecards.org/cgi-bin/carddisp.pl?gene=ZBTB16
CCR1	C-C Motif Chemokine Receptor 1	Protein Coding	46	GC03M046218	6.51	https://www.genecards.org/cgi-bin/carddisp.pl?gene=CCR1
TDGF1	Teratocarcinoma-Derived Growth Factor 1	Protein Coding	43	GC03P046576	6.42	https://www.genecards.org/cgi-bin/carddisp.pl?gene=TDGF1
MMP12	Matrix Metallopeptidase 12	Protein Coding	45	GC11M102862	6.4	https://www.genecards.org/cgi-bin/carddisp.pl?gene=MMP12
CSN1S1	Casein Alpha S1	Protein Coding	35	GC04P069932	6.4	https://www.genecards.org/cgi-bin/carddisp.pl?gene=CSN1S1
ADCY10	Adenylate Cyclase 10	Protein Coding	45	GC01M167809	6.39	https://www.genecards.org/cgi-bin/carddisp.pl?gene=ADCY10
GZMB	Granzyme B	Protein Coding	46	GC14M024630	6.39	https://www.genecards.org/cgi-bin/carddisp.pl?gene=GZMB
DNAH5	Dynein Axonemal Heavy Chain 5	Protein Coding	42	GC05M013745	6.38	https://www.genecards.org/cgi-bin/carddisp.pl?gene=DNAH5
HSPG2	Heparan Sulfate Proteoglycan 2	Protein Coding	48	GC01M021822	6.37	https://www.genecards.org/cgi-bin/carddisp.pl?gene=HSPG2
ESR2	Estrogen Receptor 2	Protein Coding	50	GC14M064084	6.36	https://www.genecards.org/cgi-bin/carddisp.pl?gene=ESR2
CLEC7A	C-Type Lectin Domain Containing 7A	Protein Coding	45	GC12M012784	6.34	https://www.genecards.org/cgi-bin/carddisp.pl?gene=CLEC7A
STAT5B	Signal Transducer And Activator Of Transcription 5B	Protein Coding	50	GC17M042199	6.3	https://www.genecards.org/cgi-bin/carddisp.pl?gene=STAT5B
ZIC2	Zic Family Member 2	Protein Coding	44	GC13P099981	6.29	https://www.genecards.org/cgi-bin/carddisp.pl?gene=ZIC2
DRD3	Dopamine Receptor D3	Protein Coding	45	GC03M114128	6.27	https://www.genecards.org/cgi-bin/carddisp.pl?gene=DRD3
CHGA	Chromogranin A	Protein Coding	44	GC14P092923	6.27	https://www.genecards.org/cgi-bin/carddisp.pl?gene=CHGA
ESS2	Ess-2 Splicing Factor Homolog	Protein Coding	29	GC22M019130	6.26	https://www.genecards.org/cgi-bin/carddisp.pl?gene=ESS2
CSF1	Colony Stimulating Factor 1	Protein Coding	45	GC01P109911	6.25	https://www.genecards.org/cgi-bin/carddisp.pl?gene=CSF1
FOXH1	Forkhead Box H1	Protein Coding	44	GC08M144473	6.24	https://www.genecards.org/cgi-bin/carddisp.pl?gene=FOXH1
FN1	Fibronectin 1	Protein Coding	51	GC02M215360	6.24	https://www.genecards.org/cgi-bin/carddisp.pl?gene=FN1
PTGER4	Prostaglandin E Receptor 4	Protein Coding	48	GC05P040679	6.24	https://www.genecards.org/cgi-bin/carddisp.pl?gene=PTGER4
DISP1	Dispatched RND Transporter Family Member 1	Protein Coding	39	GC01P222814	6.21	https://www.genecards.org/cgi-bin/carddisp.pl?gene=DISP1
TGM1	Transglutaminase 1	Protein Coding	46	GC14M024249	6.21	https://www.genecards.org/cgi-bin/carddisp.pl?gene=TGM1
NEAT1	Nuclear Paraspeckle Assembly Transcript 1	RNA Gene	22	GC11P065417	6.17	https://www.genecards.org/cgi-bin/carddisp.pl?gene=NEAT1
DNAH8	Dynein Axonemal Heavy Chain 8	Protein Coding	38	GC06P043390	6.16	https://www.genecards.org/cgi-bin/carddisp.pl?gene=DNAH8
BMP2	Bone Morphogenetic Protein 2	Protein Coding	48	GC20P006696	6.16	https://www.genecards.org/cgi-bin/carddisp.pl?gene=BMP2
REN	Renin	Protein Coding	49	GC01M204154	6.14	https://www.genecards.org/cgi-bin/carddisp.pl?gene=REN
RARA	Retinoic Acid Receptor Alpha	Protein Coding	52	GC17P040309	6.14	https://www.genecards.org/cgi-bin/carddisp.pl?gene=RARA
IFIH1	Interferon Induced With Helicase C Domain 1	Protein Coding	49	GC02M162267	6.14	https://www.genecards.org/cgi-bin/carddisp.pl?gene=IFIH1
FGF2	Fibroblast Growth Factor 2	Protein Coding	49	GC04P122826	6.13	https://www.genecards.org/cgi-bin/carddisp.pl?gene=FGF2
SUFU	SUFU Negative Regulator Of Hedgehog Signaling	Protein Coding	44	GC10P102503	6.12	https://www.genecards.org/cgi-bin/carddisp.pl?gene=SUFU
HGF	Hepatocyte Growth Factor	Protein Coding	53	GC07M081699	6.11	https://www.genecards.org/cgi-bin/carddisp.pl?gene=HGF
CARD11	Caspase Recruitment Domain Family Member 11	Protein Coding	48	GC07M002912	6.09	https://www.genecards.org/cgi-bin/carddisp.pl?gene=CARD11
IL7	Interleukin 7	Protein Coding	43	GC08M078689	6.07	https://www.genecards.org/cgi-bin/carddisp.pl?gene=IL7
MIR143	MicroRNA 143	RNA Gene	22	GC05P149410	6.07	https://www.genecards.org/cgi-bin/carddisp.pl?gene=MIR143
TMPO	Thymopoietin	Protein Coding	45	GC12P098515	6.07	https://www.genecards.org/cgi-bin/carddisp.pl?gene=TMPO
POLL	DNA Polymerase Lambda	Protein Coding	45	GC10M101578	6.06	https://www.genecards.org/cgi-bin/carddisp.pl?gene=POLL
DRD2	Dopamine Receptor D2	Protein Coding	52	GC11M113409	6.06	https://www.genecards.org/cgi-bin/carddisp.pl?gene=DRD2
GP1BA	Glycoprotein Ib Platelet Subunit Alpha	Protein Coding	46	GC17P004932	6.05	https://www.genecards.org/cgi-bin/carddisp.pl?gene=GP1BA
CCK	Cholecystokinin	Protein Coding	42	GC03M042274	6.04	https://www.genecards.org/cgi-bin/carddisp.pl?gene=CCK
SCN4A	Sodium Voltage-Gated Channel Alpha Subunit 4	Protein Coding	46	GC17M063938	6	https://www.genecards.org/cgi-bin/carddisp.pl?gene=SCN4A
IDH1	Isocitrate Dehydrogenase (NADP(+)) 1	Protein Coding	54	GC02M208236	5.99	https://www.genecards.org/cgi-bin/carddisp.pl?gene=IDH1
SLPI	Secretory Leukocyte Peptidase Inhibitor	Protein Coding	41	GC20M045252	5.98	https://www.genecards.org/cgi-bin/carddisp.pl?gene=SLPI
ITK	IL2 Inducible T Cell Kinase	Protein Coding	53	GC05P157158	5.97	https://www.genecards.org/cgi-bin/carddisp.pl?gene=ITK
SDHB	Succinate Dehydrogenase Complex Iron Sulfur Subunit B	Protein Coding	49	GC01M017020	5.95	https://www.genecards.org/cgi-bin/carddisp.pl?gene=SDHB
IFITM1	Interferon Induced Transmembrane Protein 1	Protein Coding	42	GC11P000313	5.94	https://www.genecards.org/cgi-bin/carddisp.pl?gene=IFITM1
IL23R	Interleukin 23 Receptor	Protein Coding	46	GC01P067138	5.9	https://www.genecards.org/cgi-bin/carddisp.pl?gene=IL23R
NTRK3	Neurotrophic Receptor Tyrosine Kinase 3	Protein Coding	52	GC15M087859	5.89	https://www.genecards.org/cgi-bin/carddisp.pl?gene=NTRK3
MIR98	MicroRNA 98	RNA Gene	16	GC0XM053557	5.87	https://www.genecards.org/cgi-bin/carddisp.pl?gene=MIR98
NTS	Neurotensin	Protein Coding	41	GC12P085876	5.86	https://www.genecards.org/cgi-bin/carddisp.pl?gene=NTS
CYP1B1	Cytochrome P450 Family 1 Subfamily B Member 1	Protein Coding	50	GC02M038034	5.84	https://www.genecards.org/cgi-bin/carddisp.pl?gene=CYP1B1
CACNA1C	Calcium Voltage-Gated Channel Subunit Alpha1 C	Protein Coding	50	GC12P001970	5.84	https://www.genecards.org/cgi-bin/carddisp.pl?gene=CACNA1C
RAF1	Raf-1 Proto-Oncogene, Serine/Threonine Kinase	Protein Coding	56	GC03M012583	5.83	https://www.genecards.org/cgi-bin/carddisp.pl?gene=RAF1
STK11	Serine/Threonine Kinase 11	Protein Coding	50	GC19P001177	5.78	https://www.genecards.org/cgi-bin/carddisp.pl?gene=STK11
MIR20A	MicroRNA 20a	RNA Gene	17	GC13P091416	5.77	https://www.genecards.org/cgi-bin/carddisp.pl?gene=MIR20A
RARB	Retinoic Acid Receptor Beta	Protein Coding	51	GC03P025194	5.77	https://www.genecards.org/cgi-bin/carddisp.pl?gene=RARB
CD1A	CD1a Molecule	Protein Coding	44	GC01P158255	5.77	https://www.genecards.org/cgi-bin/carddisp.pl?gene=CD1A
GNAS	GNAS Complex Locus	Protein Coding	51	GC20P058839	5.75	https://www.genecards.org/cgi-bin/carddisp.pl?gene=GNAS
ATP2A2	ATPase Sarcoplasmic/Endoplasmic Reticulum Ca2+ Transporting 2	Protein Coding	52	GC12P110280	5.73	https://www.genecards.org/cgi-bin/carddisp.pl?gene=ATP2A2
CDKN2B	Cyclin Dependent Kinase Inhibitor 2B	Protein Coding	48	GC09M022002	5.72	https://www.genecards.org/cgi-bin/carddisp.pl?gene=CDKN2B
COL11A2	Collagen Type XI Alpha 2 Chain	Protein Coding	45	GC06M033162	5.71	https://www.genecards.org/cgi-bin/carddisp.pl?gene=COL11A2
GCG	Glucagon	Protein Coding	42	GC02M162142	5.71	https://www.genecards.org/cgi-bin/carddisp.pl?gene=GCG
BAX	BCL2 Associated X, Apoptosis Regulator	Protein Coding	49	GC19P048954	5.71	https://www.genecards.org/cgi-bin/carddisp.pl?gene=BAX
CHIT1	Chitinase 1	Protein Coding	45	GC01M203181	5.69	https://www.genecards.org/cgi-bin/carddisp.pl?gene=CHIT1
TNFRSF10A	TNF Receptor Superfamily Member 10a	Protein Coding	46	GC08M023190	5.69	https://www.genecards.org/cgi-bin/carddisp.pl?gene=TNFRSF10A
SLC26A4	Solute Carrier Family 26 Member 4	Protein Coding	44	GC07P107660	5.69	https://www.genecards.org/cgi-bin/carddisp.pl?gene=SLC26A4
BBS1	Bardet-Biedl Syndrome 1	Protein Coding	40	GC11P066499	5.69	https://www.genecards.org/cgi-bin/carddisp.pl?gene=BBS1
TBX1	T-Box Transcription Factor 1	Protein Coding	44	GC22P019747	5.68	https://www.genecards.org/cgi-bin/carddisp.pl?gene=TBX1
XRCC3	X-Ray Repair Cross Complementing 3	Protein Coding	42	GC14M103697	5.68	https://www.genecards.org/cgi-bin/carddisp.pl?gene=XRCC3
PEX5	Peroxisomal Biogenesis Factor 5	Protein Coding	42	GC12P007700	5.66	https://www.genecards.org/cgi-bin/carddisp.pl?gene=PEX5
MIR29C	MicroRNA 29c	RNA Gene	17	GC01M207802	5.66	https://www.genecards.org/cgi-bin/carddisp.pl?gene=MIR29C
FOS	Fos Proto-Oncogene, AP-1 Transcription Factor Subunit	Protein Coding	52	GC14P075278	5.65	https://www.genecards.org/cgi-bin/carddisp.pl?gene=FOS
PTPRC	Protein Tyrosine Phosphatase Receptor Type C	Protein Coding	52	GC01P198607	5.63	https://www.genecards.org/cgi-bin/carddisp.pl?gene=PTPRC
MIR15A	MicroRNA 15a	RNA Gene	14	GC13M050049	5.62	https://www.genecards.org/cgi-bin/carddisp.pl?gene=MIR15A
LOX	Lysyl Oxidase	Protein Coding	46	GC05M122063	5.6	https://www.genecards.org/cgi-bin/carddisp.pl?gene=LOX
PARP1	Poly(ADP-Ribose) Polymerase 1	Protein Coding	50	GC01M226360	5.6	https://www.genecards.org/cgi-bin/carddisp.pl?gene=PARP1
C3	Complement C3	Protein Coding	49	GC19M006677	5.59	https://www.genecards.org/cgi-bin/carddisp.pl?gene=C3
CDKN1A	Cyclin Dependent Kinase Inhibitor 1A	Protein Coding	51	GC06P043367	5.58	https://www.genecards.org/cgi-bin/carddisp.pl?gene=CDKN1A
TSHR	Thyroid Stimulating Hormone Receptor	Protein Coding	48	GC14P080954	5.52	https://www.genecards.org/cgi-bin/carddisp.pl?gene=TSHR
HBG2	Hemoglobin Subunit Gamma 2	Protein Coding	44	GC11M005299	5.5	https://www.genecards.org/cgi-bin/carddisp.pl?gene=HBG2
GTF2H5	General Transcription Factor IIH Subunit 5	Protein Coding	41	GC06P158168	5.49	https://www.genecards.org/cgi-bin/carddisp.pl?gene=GTF2H5
PPOX	Protoporphyrinogen Oxidase	Protein Coding	44	GC01P161167	5.47	https://www.genecards.org/cgi-bin/carddisp.pl?gene=PPOX
KRT7	Keratin 7	Protein Coding	43	GC12P052232	5.47	https://www.genecards.org/cgi-bin/carddisp.pl?gene=KRT7
BCL2L1	BCL2 Like 1	Protein Coding	49	GC20M031664	5.46	https://www.genecards.org/cgi-bin/carddisp.pl?gene=BCL2L1
MIR30D	MicroRNA 30d	RNA Gene	16	GC08M134804	5.46	https://www.genecards.org/cgi-bin/carddisp.pl?gene=MIR30D
CASP9	Caspase 9	Protein Coding	49	GC01M015491	5.41	https://www.genecards.org/cgi-bin/carddisp.pl?gene=CASP9
CMA1	Chymase 1	Protein Coding	45	GC14M024506	5.4	https://www.genecards.org/cgi-bin/carddisp.pl?gene=CMA1
BIRC5	Baculoviral IAP Repeat Containing 5	Protein Coding	48	GC17P078214	5.39	https://www.genecards.org/cgi-bin/carddisp.pl?gene=BIRC5
GNPTG	N-Acetylglucosamine-1-Phosphate Transferase Subunit Gamma	Protein Coding	40	GC16P001351	5.38	https://www.genecards.org/cgi-bin/carddisp.pl?gene=GNPTG
CCDC114	Coiled-Coil Domain Containing 114	Protein Coding	37	GC19M048296	5.36	https://www.genecards.org/cgi-bin/carddisp.pl?gene=CCDC114
ANK2	Ankyrin 2	Protein Coding	43	GC04P112818	5.35	https://www.genecards.org/cgi-bin/carddisp.pl?gene=ANK2
CCDC103	Coiled-Coil Domain Containing 103	Protein Coding	37	GC17P044900	5.34	https://www.genecards.org/cgi-bin/carddisp.pl?gene=CCDC103
HLA-C	Major Histocompatibility Complex, Class I, C	Protein Coding	44	GC06M031272	5.33	https://www.genecards.org/cgi-bin/carddisp.pl?gene=HLA-C
ADRA2C	Adrenoceptor Alpha 2C	Protein Coding	46	GC04P003766	5.32	https://www.genecards.org/cgi-bin/carddisp.pl?gene=ADRA2C
H2AC18	H2A Clustered Histone 18	Protein Coding	28	GC01M149870	5.32	https://www.genecards.org/cgi-bin/carddisp.pl?gene=H2AC18
ITGB1	Integrin Subunit Beta 1	Protein Coding	51	GC10M032900	5.32	https://www.genecards.org/cgi-bin/carddisp.pl?gene=ITGB1
AQP4	Aquaporin 4	Protein Coding	45	GC18M026852	5.28	https://www.genecards.org/cgi-bin/carddisp.pl?gene=AQP4
GPT	Glutamic--Pyruvic Transaminase	Protein Coding	42	GC08P144502	5.27	https://www.genecards.org/cgi-bin/carddisp.pl?gene=GPT
GDNF	Glial Cell Derived Neurotrophic Factor	Protein Coding	49	GC05M037812	5.27	https://www.genecards.org/cgi-bin/carddisp.pl?gene=GDNF
F10	Coagulation Factor X	Protein Coding	49	GC13P113122	5.26	https://www.genecards.org/cgi-bin/carddisp.pl?gene=F10
TTC25	Tetratricopeptide Repeat Domain 25	Protein Coding	36	GC17P041930	5.26	https://www.genecards.org/cgi-bin/carddisp.pl?gene=TTC25
CHEK1	Checkpoint Kinase 1	Protein Coding	51	GC11P125625	5.25	https://www.genecards.org/cgi-bin/carddisp.pl?gene=CHEK1
TNFSF10	TNF Superfamily Member 10	Protein Coding	48	GC03M172505	5.25	https://www.genecards.org/cgi-bin/carddisp.pl?gene=TNFSF10
PLAU	Plasminogen Activator, Urokinase	Protein Coding	53	GC10P073909	5.24	https://www.genecards.org/cgi-bin/carddisp.pl?gene=PLAU
BTNL2	Butyrophilin Like 2	Protein Coding	39	GC06M032393	5.24	https://www.genecards.org/cgi-bin/carddisp.pl?gene=BTNL2
PTGER3	Prostaglandin E Receptor 3	Protein Coding	47	GC01M070852	5.23	https://www.genecards.org/cgi-bin/carddisp.pl?gene=PTGER3
LAMC2	Laminin Subunit Gamma 2	Protein Coding	46	GC01P183155	5.23	https://www.genecards.org/cgi-bin/carddisp.pl?gene=LAMC2
MICA	MHC Class I Polypeptide-Related Sequence A	Protein Coding	40	GC06P031399	5.22	https://www.genecards.org/cgi-bin/carddisp.pl?gene=MICA
PLAT	Plasminogen Activator, Tissue Type	Protein Coding	50	GC08M042174	5.18	https://www.genecards.org/cgi-bin/carddisp.pl?gene=PLAT
TLR7	Toll Like Receptor 7	Protein Coding	48	GC0XP012867	5.18	https://www.genecards.org/cgi-bin/carddisp.pl?gene=TLR7
IGF1R	Insulin Like Growth Factor 1 Receptor	Protein Coding	56	GC15P098648	5.17	https://www.genecards.org/cgi-bin/carddisp.pl?gene=IGF1R
MIR22	MicroRNA 22	RNA Gene	19	GC17M001713	5.16	https://www.genecards.org/cgi-bin/carddisp.pl?gene=MIR22
BCHE	Butyrylcholinesterase	Protein Coding	49	GC03M165772	5.16	https://www.genecards.org/cgi-bin/carddisp.pl?gene=BCHE
SCP2	Sterol Carrier Protein 2	Protein Coding	47	GC01P052927	5.15	https://www.genecards.org/cgi-bin/carddisp.pl?gene=SCP2
RSAD2	Radical S-Adenosyl Methionine Domain Containing 2	Protein Coding	40	GC02P006865	5.14	https://www.genecards.org/cgi-bin/carddisp.pl?gene=RSAD2
IFITM2	Interferon Induced Transmembrane Protein 2	Protein Coding	38	GC11P000300	5.14	https://www.genecards.org/cgi-bin/carddisp.pl?gene=IFITM2
HP	Haptoglobin	Protein Coding	45	GC16P072089	5.12	https://www.genecards.org/cgi-bin/carddisp.pl?gene=HP
SERPINB1	Serpin Family B Member 1	Protein Coding	41	GC06M002833	5.11	https://www.genecards.org/cgi-bin/carddisp.pl?gene=SERPINB1
SLC18A2	Solute Carrier Family 18 Member A2	Protein Coding	47	GC10P117241	5.11	https://www.genecards.org/cgi-bin/carddisp.pl?gene=SLC18A2
ALMS1	ALMS1 Centrosome And Basal Body Associated Protein	Protein Coding	41	GC02P073385	5.08	https://www.genecards.org/cgi-bin/carddisp.pl?gene=ALMS1
GNB3	G Protein Subunit Beta 3	Protein Coding	48	GC12P006839	5.08	https://www.genecards.org/cgi-bin/carddisp.pl?gene=GNB3
RECQL4	RecQ Like Helicase 4	Protein Coding	43	GC08M144512	5.08	https://www.genecards.org/cgi-bin/carddisp.pl?gene=RECQL4
CASP1	Caspase 1	Protein Coding	51	GC11M105025	5.07	https://www.genecards.org/cgi-bin/carddisp.pl?gene=CASP1
MIR140	MicroRNA 140	RNA Gene	20	GC16P069934	5.07	https://www.genecards.org/cgi-bin/carddisp.pl?gene=MIR140
SERPINE1	Serpin Family E Member 1	Protein Coding	52	GC07P101127	5.07	https://www.genecards.org/cgi-bin/carddisp.pl?gene=SERPINE1
IDS	Iduronate 2-Sulfatase	Protein Coding	49	GC0XM149476	5.06	https://www.genecards.org/cgi-bin/carddisp.pl?gene=IDS
IL12RB2	Interleukin 12 Receptor Subunit Beta 2	Protein Coding	44	GC01P067307	5.03	https://www.genecards.org/cgi-bin/carddisp.pl?gene=IL12RB2
CFAP300	Cilia And Flagella Associated Protein 300	Protein Coding	28	GC11P102048	5.02	https://www.genecards.org/cgi-bin/carddisp.pl?gene=CFAP300
PIH1D3	PIH1 Domain Containing 3	Protein Coding	32	GC0XP107206	5.01	https://www.genecards.org/cgi-bin/carddisp.pl?gene=PIH1D3
IRF3	Interferon Regulatory Factor 3	Protein Coding	48	GC19M049659	5.01	https://www.genecards.org/cgi-bin/carddisp.pl?gene=IRF3
ARVCF	ARVCF Delta Catenin Family Member	Protein Coding	40	GC22M019966	5	https://www.genecards.org/cgi-bin/carddisp.pl?gene=ARVCF
MAPK8	Mitogen-Activated Protein Kinase 8	Protein Coding	51	GC10P048306	5	https://www.genecards.org/cgi-bin/carddisp.pl?gene=MAPK8
MMP7	Matrix Metallopeptidase 7	Protein Coding	49	GC11M102425	4.99	https://www.genecards.org/cgi-bin/carddisp.pl?gene=MMP7
DNAI1	Dynein Axonemal Intermediate Chain 1	Protein Coding	43	GC09P034457	4.99	https://www.genecards.org/cgi-bin/carddisp.pl?gene=DNAI1
ATF6	Activating Transcription Factor 6	Protein Coding	49	GC01P161766	4.99	https://www.genecards.org/cgi-bin/carddisp.pl?gene=ATF6
GP9	Glycoprotein IX Platelet	Protein Coding	47	GC03P130149	4.98	https://www.genecards.org/cgi-bin/carddisp.pl?gene=GP9
PANK2	Pantothenate Kinase 2	Protein Coding	45	GC20P003887	4.97	https://www.genecards.org/cgi-bin/carddisp.pl?gene=PANK2
ADORA1	Adenosine A1 Receptor	Protein Coding	48	GC01P203090	4.96	https://www.genecards.org/cgi-bin/carddisp.pl?gene=ADORA1
ZMYND10	Zinc Finger MYND-Type Containing 10	Protein Coding	40	GC03M050345	4.95	https://www.genecards.org/cgi-bin/carddisp.pl?gene=ZMYND10
F2RL1	F2R Like Trypsin Receptor 1	Protein Coding	47	GC05P076818	4.94	https://www.genecards.org/cgi-bin/carddisp.pl?gene=F2RL1
CDKN1B	Cyclin Dependent Kinase Inhibitor 1B	Protein Coding	50	GC12P012716	4.92	https://www.genecards.org/cgi-bin/carddisp.pl?gene=CDKN1B
DSG1	Desmoglein 1	Protein Coding	45	GC18P031318	4.92	https://www.genecards.org/cgi-bin/carddisp.pl?gene=DSG1
CYCS	Cytochrome C, Somatic	Protein Coding	50	GC07M025118	4.91	https://www.genecards.org/cgi-bin/carddisp.pl?gene=CYCS
PCNA	Proliferating Cell Nuclear Antigen	Protein Coding	52	GC20M005114	4.9	https://www.genecards.org/cgi-bin/carddisp.pl?gene=PCNA
GAS8	Growth Arrest Specific 8	Protein Coding	40	GC16P090019	4.89	https://www.genecards.org/cgi-bin/carddisp.pl?gene=GAS8
OPRK1	Opioid Receptor Kappa 1	Protein Coding	46	GC08M053227	4.89	https://www.genecards.org/cgi-bin/carddisp.pl?gene=OPRK1
KDR	Kinase Insert Domain Receptor	Protein Coding	54	GC04M055078	4.88	https://www.genecards.org/cgi-bin/carddisp.pl?gene=KDR
KRT18	Keratin 18	Protein Coding	50	GC12P052948	4.88	https://www.genecards.org/cgi-bin/carddisp.pl?gene=KRT18
ATP12A	ATPase H+/K+ Transporting Non-Gastric Alpha2 Subunit	Protein Coding	44	GC13P024680	4.87	https://www.genecards.org/cgi-bin/carddisp.pl?gene=ATP12A
CEACAM5	CEA Cell Adhesion Molecule 5	Protein Coding	43	GC19P041709	4.87	https://www.genecards.org/cgi-bin/carddisp.pl?gene=CEACAM5
LRBA	LPS Responsive Beige-Like Anchor Protein	Protein Coding	42	GC04M150264	4.86	https://www.genecards.org/cgi-bin/carddisp.pl?gene=LRBA
KRT20	Keratin 20	Protein Coding	42	GC17M040875	4.85	https://www.genecards.org/cgi-bin/carddisp.pl?gene=KRT20
IL6R	Interleukin 6 Receptor	Protein Coding	49	GC01P154405	4.83	https://www.genecards.org/cgi-bin/carddisp.pl?gene=IL6R
CCR7	C-C Motif Chemokine Receptor 7	Protein Coding	46	GC17M040556	4.83	https://www.genecards.org/cgi-bin/carddisp.pl?gene=CCR7
NPS	Neuropeptide S	Protein Coding	34	GC10P127549	4.82	https://www.genecards.org/cgi-bin/carddisp.pl?gene=NPS
MB	Myoglobin	Protein Coding	45	GC22M035606	4.82	https://www.genecards.org/cgi-bin/carddisp.pl?gene=MB
DNAH9	Dynein Axonemal Heavy Chain 9	Protein Coding	41	GC17P011598	4.82	https://www.genecards.org/cgi-bin/carddisp.pl?gene=DNAH9
VWA1	Von Willebrand Factor A Domain Containing 1	Protein Coding	36	GC01P001434	4.81	https://www.genecards.org/cgi-bin/carddisp.pl?gene=VWA1
TALDO1	Transaldolase 1	Protein Coding	48	GC11P000749	4.8	https://www.genecards.org/cgi-bin/carddisp.pl?gene=TALDO1
CHKB	Choline Kinase Beta	Protein Coding	46	GC22M050578	4.78	https://www.genecards.org/cgi-bin/carddisp.pl?gene=CHKB
ERLIN2	ER Lipid Raft Associated 2	Protein Coding	41	GC08P037736	4.78	https://www.genecards.org/cgi-bin/carddisp.pl?gene=ERLIN2
FANCC	FA Complementation Group C	Protein Coding	48	GC09M095099	4.77	https://www.genecards.org/cgi-bin/carddisp.pl?gene=FANCC
PLA2G6	Phospholipase A2 Group VI	Protein Coding	49	GC22M044490	4.76	https://www.genecards.org/cgi-bin/carddisp.pl?gene=PLA2G6
FARSB	Phenylalanyl-TRNA Synthetase Subunit Beta	Protein Coding	44	GC02M222570	4.75	https://www.genecards.org/cgi-bin/carddisp.pl?gene=FARSB
ZEB1	Zinc Finger E-Box Binding Homeobox 1	Protein Coding	49	GC10P031318	4.74	https://www.genecards.org/cgi-bin/carddisp.pl?gene=ZEB1
CCDC65	Coiled-Coil Domain Containing 65	Protein Coding	38	GC12P048904	4.74	https://www.genecards.org/cgi-bin/carddisp.pl?gene=CCDC65
OPRD1	Opioid Receptor Delta 1	Protein Coding	44	GC01P028812	4.73	https://www.genecards.org/cgi-bin/carddisp.pl?gene=OPRD1
FLT1	Fms Related Tyrosine Kinase 1	Protein Coding	52	GC13M028300	4.72	https://www.genecards.org/cgi-bin/carddisp.pl?gene=FLT1
KRT19	Keratin 19	Protein Coding	46	GC17M041523	4.72	https://www.genecards.org/cgi-bin/carddisp.pl?gene=KRT19
TNFRSF25	TNF Receptor Superfamily Member 25	Protein Coding	45	GC01M006460	4.71	https://www.genecards.org/cgi-bin/carddisp.pl?gene=TNFRSF25
DNAAF4	Dynein Axonemal Assembly Factor 4	Protein Coding	32	GC15M057803	4.71	https://www.genecards.org/cgi-bin/carddisp.pl?gene=DNAAF4
ATP4A	ATPase H+/K+ Transporting Subunit Alpha	Protein Coding	43	GC19M039723	4.7	https://www.genecards.org/cgi-bin/carddisp.pl?gene=ATP4A
RSPH4A	Radial Spoke Head Component 4A	Protein Coding	40	GC06P116616	4.7	https://www.genecards.org/cgi-bin/carddisp.pl?gene=RSPH4A
NCF1	Neutrophil Cytosolic Factor 1	Protein Coding	48	GC07P074773	4.69	https://www.genecards.org/cgi-bin/carddisp.pl?gene=NCF1
DBH	Dopamine Beta-Hydroxylase	Protein Coding	51	GC09P133636	4.68	https://www.genecards.org/cgi-bin/carddisp.pl?gene=DBH
NRG1	Neuregulin 1	Protein Coding	48	GC08P031639	4.67	https://www.genecards.org/cgi-bin/carddisp.pl?gene=NRG1
RSPH9	Radial Spoke Head 9 Homolog	Protein Coding	38	GC06P044088	4.67	https://www.genecards.org/cgi-bin/carddisp.pl?gene=RSPH9
SRC	SRC Proto-Oncogene, Non-Receptor Tyrosine Kinase	Protein Coding	53	GC20P037344	4.67	https://www.genecards.org/cgi-bin/carddisp.pl?gene=SRC
RYR1	Ryanodine Receptor 1	Protein Coding	49	GC19P038434	4.66	https://www.genecards.org/cgi-bin/carddisp.pl?gene=RYR1
NFKB1	Nuclear Factor Kappa B Subunit 1	Protein Coding	54	GC04P102501	4.65	https://www.genecards.org/cgi-bin/carddisp.pl?gene=NFKB1
MYCN	MYCN Proto-Oncogene, BHLH Transcription Factor	Protein Coding	48	GC02P015952	4.65	https://www.genecards.org/cgi-bin/carddisp.pl?gene=MYCN
ANXA5	Annexin A5	Protein Coding	47	GC04M121667	4.64	https://www.genecards.org/cgi-bin/carddisp.pl?gene=ANXA5
AIRE	Autoimmune Regulator	Protein Coding	46	GC21P044285	4.63	https://www.genecards.org/cgi-bin/carddisp.pl?gene=AIRE
CD2	CD2 Molecule	Protein Coding	45	GC01P116754	4.63	https://www.genecards.org/cgi-bin/carddisp.pl?gene=CD2
HSPD1	Heat Shock Protein Family D (Hsp60) Member 1	Protein Coding	49	GC02M197486	4.63	https://www.genecards.org/cgi-bin/carddisp.pl?gene=HSPD1
MEG3	Maternally Expressed 3	RNA Gene	29	GC14P104069	4.63	https://www.genecards.org/cgi-bin/carddisp.pl?gene=MEG3
CHRNA3	Cholinergic Receptor Nicotinic Alpha 3 Subunit	Protein Coding	45	GC15M078594	4.61	https://www.genecards.org/cgi-bin/carddisp.pl?gene=CHRNA3
MEN1	Menin 1	Protein Coding	48	GC11M064803	4.58	https://www.genecards.org/cgi-bin/carddisp.pl?gene=MEN1
TH	Tyrosine Hydroxylase	Protein Coding	53	GC11M002163	4.58	https://www.genecards.org/cgi-bin/carddisp.pl?gene=TH
CASR	Calcium Sensing Receptor	Protein Coding	52	GC03P122183	4.57	https://www.genecards.org/cgi-bin/carddisp.pl?gene=CASR
DDX41	DEAD-Box Helicase 41	Protein Coding	43	GC05M177511	4.57	https://www.genecards.org/cgi-bin/carddisp.pl?gene=DDX41
DMD	Dystrophin	Protein Coding	47	GC0XM031047	4.57	https://www.genecards.org/cgi-bin/carddisp.pl?gene=DMD
CAV1	Caveolin 1	Protein Coding	49	GC07P116524	4.56	https://www.genecards.org/cgi-bin/carddisp.pl?gene=CAV1
FLNC	Filamin C	Protein Coding	45	GC07P128830	4.56	https://www.genecards.org/cgi-bin/carddisp.pl?gene=FLNC
RPS27A	Ribosomal Protein S27a	Protein Coding	44	GC02P055231	4.56	https://www.genecards.org/cgi-bin/carddisp.pl?gene=RPS27A
SLC11A1	Solute Carrier Family 11 Member 1	Protein Coding	48	GC02P218382	4.55	https://www.genecards.org/cgi-bin/carddisp.pl?gene=SLC11A1
TPO	Thyroid Peroxidase	Protein Coding	49	GC02P001374	4.51	https://www.genecards.org/cgi-bin/carddisp.pl?gene=TPO
TRPM8	Transient Receptor Potential Cation Channel Subfamily M Member 8	Protein Coding	44	GC02P233917	4.51	https://www.genecards.org/cgi-bin/carddisp.pl?gene=TRPM8
CBL	Cbl Proto-Oncogene	Protein Coding	52	GC11P119206	4.5	https://www.genecards.org/cgi-bin/carddisp.pl?gene=CBL
PDE4D	Phosphodiesterase 4D	Protein Coding	49	GC05M058969	4.49	https://www.genecards.org/cgi-bin/carddisp.pl?gene=PDE4D
FBN2	Fibrillin 2	Protein Coding	43	GC05M128257	4.48	https://www.genecards.org/cgi-bin/carddisp.pl?gene=FBN2
DNAAF2	Dynein Axonemal Assembly Factor 2	Protein Coding	38	GC14M049625	4.47	https://www.genecards.org/cgi-bin/carddisp.pl?gene=DNAAF2
CCDC40	Coiled-Coil Domain Containing 40	Protein Coding	39	GC17P080037	4.46	https://www.genecards.org/cgi-bin/carddisp.pl?gene=CCDC40
IL23A	Interleukin 23 Subunit Alpha	Protein Coding	41	GC12P056335	4.46	https://www.genecards.org/cgi-bin/carddisp.pl?gene=IL23A
ACTA1	Actin Alpha 1, Skeletal Muscle	Protein Coding	48	GC01M229431	4.45	https://www.genecards.org/cgi-bin/carddisp.pl?gene=ACTA1
MIR486-1	MicroRNA 486-1	RNA Gene	16	GC08M041660	4.45	https://www.genecards.org/cgi-bin/carddisp.pl?gene=MIR486-1
SPI1	Spi-1 Proto-Oncogene	Protein Coding	45	GC11M056178	4.45	https://www.genecards.org/cgi-bin/carddisp.pl?gene=SPI1
HTR2C	5-Hydroxytryptamine Receptor 2C	Protein Coding	48	GC0XP114584	4.44	https://www.genecards.org/cgi-bin/carddisp.pl?gene=HTR2C
HYDIN	HYDIN Axonemal Central Pair Apparatus Protein	Protein Coding	39	GC16M070804	4.43	https://www.genecards.org/cgi-bin/carddisp.pl?gene=HYDIN
DNAH1	Dynein Axonemal Heavy Chain 1	Protein Coding	38	GC03P052350	4.42	https://www.genecards.org/cgi-bin/carddisp.pl?gene=DNAH1
FCGR3B	Fc Fragment Of IgG Receptor IIIb	Protein Coding	44	GC01M161623	4.41	https://www.genecards.org/cgi-bin/carddisp.pl?gene=FCGR3B
RSPH1	Radial Spoke Head Component 1	Protein Coding	40	GC21M042472	4.41	https://www.genecards.org/cgi-bin/carddisp.pl?gene=RSPH1
CCNO	Cyclin O	Protein Coding	43	GC05M055231	4.41	https://www.genecards.org/cgi-bin/carddisp.pl?gene=CCNO
CCN2	Cellular Communication Network Factor 2	Protein Coding	41	GC06M131948	4.41	https://www.genecards.org/cgi-bin/carddisp.pl?gene=CCN2
CLEC1A	C-Type Lectin Domain Family 1 Member A	Protein Coding	39	GC12M012783	4.4	https://www.genecards.org/cgi-bin/carddisp.pl?gene=CLEC1A
DNAI2	Dynein Axonemal Intermediate Chain 2	Protein Coding	41	GC17P074274	4.39	https://www.genecards.org/cgi-bin/carddisp.pl?gene=DNAI2
EDN3	Endothelin 3	Protein Coding	47	GC20P059300	4.39	https://www.genecards.org/cgi-bin/carddisp.pl?gene=EDN3
DNAL1	Dynein Axonemal Light Chain 1	Protein Coding	43	GC14P073644	4.38	https://www.genecards.org/cgi-bin/carddisp.pl?gene=DNAL1
LRRC6	Leucine Rich Repeat Containing 6	Protein Coding	39	GC08M132570	4.38	https://www.genecards.org/cgi-bin/carddisp.pl?gene=LRRC6
CALB2	Calbindin 2	Protein Coding	42	GC16P071392	4.37	https://www.genecards.org/cgi-bin/carddisp.pl?gene=CALB2
DNAH11	Dynein Axonemal Heavy Chain 11	Protein Coding	42	GC07P021543	4.37	https://www.genecards.org/cgi-bin/carddisp.pl?gene=DNAH11
DGCR5	DiGeorge Syndrome Critical Region Gene 5	RNA Gene	21	GC22P019272	4.37	https://www.genecards.org/cgi-bin/carddisp.pl?gene=DGCR5
NME8	NME/NM23 Family Member 8	Protein Coding	41	GC07P037889	4.36	https://www.genecards.org/cgi-bin/carddisp.pl?gene=NME8
NTRK1	Neurotrophic Receptor Tyrosine Kinase 1	Protein Coding	50	GC01P156786	4.35	https://www.genecards.org/cgi-bin/carddisp.pl?gene=NTRK1
LRRK2	Leucine Rich Repeat Kinase 2	Protein Coding	50	GC12P040196	4.34	https://www.genecards.org/cgi-bin/carddisp.pl?gene=LRRK2
BTK	Bruton Tyrosine Kinase	Protein Coding	54	GC0XM101349	4.33	https://www.genecards.org/cgi-bin/carddisp.pl?gene=BTK
FOXP2	Forkhead Box P2	Protein Coding	45	GC07P114086	4.32	https://www.genecards.org/cgi-bin/carddisp.pl?gene=FOXP2
BANCR	BRAF-Activated Non-Protein Coding RNA	RNA Gene	12	GC09M069296	4.32	https://www.genecards.org/cgi-bin/carddisp.pl?gene=BANCR
SPAG1	Sperm Associated Antigen 1	Protein Coding	40	GC08P100157	4.32	https://www.genecards.org/cgi-bin/carddisp.pl?gene=SPAG1
GC	GC Vitamin D Binding Protein	Protein Coding	44	GC04M071741	4.32	https://www.genecards.org/cgi-bin/carddisp.pl?gene=GC
CAMP	Cathelicidin Antimicrobial Peptide	Protein Coding	42	GC03P048229	4.32	https://www.genecards.org/cgi-bin/carddisp.pl?gene=CAMP
IL2RB	Interleukin 2 Receptor Subunit Beta	Protein Coding	49	GC22M037125	4.32	https://www.genecards.org/cgi-bin/carddisp.pl?gene=IL2RB
LTBP1	Latent Transforming Growth Factor Beta Binding Protein 1	Protein Coding	44	GC02P032946	4.31	https://www.genecards.org/cgi-bin/carddisp.pl?gene=LTBP1
CRYAB	Crystallin Alpha B	Protein Coding	46	GC11M111908	4.3	https://www.genecards.org/cgi-bin/carddisp.pl?gene=CRYAB
CTSC	Cathepsin C	Protein Coding	46	GC11M088211	4.29	https://www.genecards.org/cgi-bin/carddisp.pl?gene=CTSC
CCDC39	Coiled-Coil Domain Containing 39	Protein Coding	38	GC03M180614	4.29	https://www.genecards.org/cgi-bin/carddisp.pl?gene=CCDC39
FOXC2	Forkhead Box C2	Protein Coding	44	GC16P086567	4.28	https://www.genecards.org/cgi-bin/carddisp.pl?gene=FOXC2
ENPP1	Ectonucleotide Pyrophosphatase/Phosphodiesterase 1	Protein Coding	48	GC06P131808	4.28	https://www.genecards.org/cgi-bin/carddisp.pl?gene=ENPP1
SLC9A3	Solute Carrier Family 9 Member A3	Protein Coding	47	GC05M000472	4.28	https://www.genecards.org/cgi-bin/carddisp.pl?gene=SLC9A3
IRF7	Interferon Regulatory Factor 7	Protein Coding	48	GC11M000612	4.28	https://www.genecards.org/cgi-bin/carddisp.pl?gene=IRF7
CHRM3	Cholinergic Receptor Muscarinic 3	Protein Coding	49	GC01P239386	4.27	https://www.genecards.org/cgi-bin/carddisp.pl?gene=CHRM3
MIR30B	MicroRNA 30b	RNA Gene	18	GC08M134800	4.27	https://www.genecards.org/cgi-bin/carddisp.pl?gene=MIR30B
CHRM2	Cholinergic Receptor Muscarinic 2	Protein Coding	48	GC07P136868	4.26	https://www.genecards.org/cgi-bin/carddisp.pl?gene=CHRM2
DRC1	Dynein Regulatory Complex Subunit 1	Protein Coding	34	GC02P026401	4.25	https://www.genecards.org/cgi-bin/carddisp.pl?gene=DRC1
CDSN	Corneodesmosin	Protein Coding	41	GC06M031115	4.25	https://www.genecards.org/cgi-bin/carddisp.pl?gene=CDSN
BCL6	BCL6 Transcription Repressor	Protein Coding	46	GC03M187721	4.25	https://www.genecards.org/cgi-bin/carddisp.pl?gene=BCL6
MMP8	Matrix Metallopeptidase 8	Protein Coding	48	GC11M102617	4.24	https://www.genecards.org/cgi-bin/carddisp.pl?gene=MMP8
LRRC56	Leucine Rich Repeat Containing 56	Protein Coding	36	GC11P000520	4.24	https://www.genecards.org/cgi-bin/carddisp.pl?gene=LRRC56
HMGB1	High Mobility Group Box 1	Protein Coding	45	GC13M030456	4.23	https://www.genecards.org/cgi-bin/carddisp.pl?gene=HMGB1
JUP	Junction Plakoglobin	Protein Coding	48	GC17M041754	4.23	https://www.genecards.org/cgi-bin/carddisp.pl?gene=JUP
NQO1	NAD(P)H Quinone Dehydrogenase 1	Protein Coding	50	GC16M069706	4.23	https://www.genecards.org/cgi-bin/carddisp.pl?gene=NQO1
DNAAF5	Dynein Axonemal Assembly Factor 5	Protein Coding	37	GC07P000726	4.23	https://www.genecards.org/cgi-bin/carddisp.pl?gene=DNAAF5
CTSL	Cathepsin L	Protein Coding	48	GC09P087725	4.23	https://www.genecards.org/cgi-bin/carddisp.pl?gene=CTSL
MIR29A	MicroRNA 29a	RNA Gene	21	GC07M130876	4.22	https://www.genecards.org/cgi-bin/carddisp.pl?gene=MIR29A
SH2B3	SH2B Adaptor Protein 3	Protein Coding	47	GC12P111405	4.21	https://www.genecards.org/cgi-bin/carddisp.pl?gene=SH2B3
GP6	Glycoprotein VI Platelet	Protein Coding	46	GC19M055013	4.21	https://www.genecards.org/cgi-bin/carddisp.pl?gene=GP6
MIR16-1	MicroRNA 16-1	RNA Gene	20	GC13M050048	4.21	https://www.genecards.org/cgi-bin/carddisp.pl?gene=MIR16-1
IRF4	Interferon Regulatory Factor 4	Protein Coding	45	GC06P000391	4.21	https://www.genecards.org/cgi-bin/carddisp.pl?gene=IRF4
CFAP53	Cilia And Flagella Associated Protein 53	Protein Coding	36	GC18M050227	4.21	https://www.genecards.org/cgi-bin/carddisp.pl?gene=CFAP53
MAP2K2	Mitogen-Activated Protein Kinase Kinase 2	Protein Coding	54	GC19M004090	4.21	https://www.genecards.org/cgi-bin/carddisp.pl?gene=MAP2K2
RBP4	Retinol Binding Protein 4	Protein Coding	45	GC10M093591	4.21	https://www.genecards.org/cgi-bin/carddisp.pl?gene=RBP4
CR1	Complement C3b/C4b Receptor 1 (Knops Blood Group)	Protein Coding	46	GC01P207496	4.2	https://www.genecards.org/cgi-bin/carddisp.pl?gene=CR1
TRIM21	Tripartite Motif Containing 21	Protein Coding	44	GC11M004384	4.2	https://www.genecards.org/cgi-bin/carddisp.pl?gene=TRIM21
RSPH3	Radial Spoke Head 3	Protein Coding	38	GC06M158972	4.2	https://www.genecards.org/cgi-bin/carddisp.pl?gene=RSPH3
GAST	Gastrin	Protein Coding	41	GC17P041712	4.19	https://www.genecards.org/cgi-bin/carddisp.pl?gene=GAST
ITGAL	Integrin Subunit Alpha L	Protein Coding	47	GC16P030472	4.15	https://www.genecards.org/cgi-bin/carddisp.pl?gene=ITGAL
DKK1	Dickkopf WNT Signaling Pathway Inhibitor 1	Protein Coding	46	GC10P052314	4.14	https://www.genecards.org/cgi-bin/carddisp.pl?gene=DKK1
MIR34B	MicroRNA 34b	RNA Gene	20	GC11P111570	4.14	https://www.genecards.org/cgi-bin/carddisp.pl?gene=MIR34B
STAT4	Signal Transducer And Activator Of Transcription 4	Protein Coding	47	GC02M191029	4.12	https://www.genecards.org/cgi-bin/carddisp.pl?gene=STAT4
IL7R	Interleukin 7 Receptor	Protein Coding	48	GC05P035852	4.11	https://www.genecards.org/cgi-bin/carddisp.pl?gene=IL7R
COPA	Coatomer Protein Complex Subunit Alpha	Protein Coding	42	GC01M160288	4.1	https://www.genecards.org/cgi-bin/carddisp.pl?gene=COPA
AOC1	Amine Oxidase Copper Containing 1	Protein Coding	41	GC07P150824	4.1	https://www.genecards.org/cgi-bin/carddisp.pl?gene=AOC1
ERBB3	Erb-B2 Receptor Tyrosine Kinase 3	Protein Coding	54	GC12P056080	4.09	https://www.genecards.org/cgi-bin/carddisp.pl?gene=ERBB3
STK36	Serine/Threonine Kinase 36	Protein Coding	44	GC02P218672	4.08	https://www.genecards.org/cgi-bin/carddisp.pl?gene=STK36
HOTAIR	HOX Transcript Antisense RNA	RNA Gene	25	GC12M053962	4.08	https://www.genecards.org/cgi-bin/carddisp.pl?gene=HOTAIR
CYP1A2	Cytochrome P450 Family 1 Subfamily A Member 2	Protein Coding	46	GC15P074748	4.07	https://www.genecards.org/cgi-bin/carddisp.pl?gene=CYP1A2
CFAP298	Cilia And Flagella Associated Protein 298	Protein Coding	32	GC21M032593	4.06	https://www.genecards.org/cgi-bin/carddisp.pl?gene=CFAP298
ALPP	Alkaline Phosphatase, Placental	Protein Coding	46	GC02P232378	4.05	https://www.genecards.org/cgi-bin/carddisp.pl?gene=ALPP
PTX3	Pentraxin 3	Protein Coding	42	GC03P157436	4.05	https://www.genecards.org/cgi-bin/carddisp.pl?gene=PTX3
MCIDAS	Multiciliate Differentiation And DNA Synthesis Associated Cell Cycle Protein	Protein Coding	31	GC05M055219	4.05	https://www.genecards.org/cgi-bin/carddisp.pl?gene=MCIDAS
HDAC9	Histone Deacetylase 9	Protein Coding	48	GC07P018086	4.04	https://www.genecards.org/cgi-bin/carddisp.pl?gene=HDAC9
IL12A	Interleukin 12A	Protein Coding	46	GC03P159988	4.04	https://www.genecards.org/cgi-bin/carddisp.pl?gene=IL12A
MRAP	Melanocortin 2 Receptor Accessory Protein	Protein Coding	38	GC21P032291	4.04	https://www.genecards.org/cgi-bin/carddisp.pl?gene=MRAP
EGR2	Early Growth Response 2	Protein Coding	44	GC10M062811	4.04	https://www.genecards.org/cgi-bin/carddisp.pl?gene=EGR2
GAD1	Glutamate Decarboxylase 1	Protein Coding	52	GC02P170813	4.02	https://www.genecards.org/cgi-bin/carddisp.pl?gene=GAD1
NOX4	NADPH Oxidase 4	Protein Coding	44	GC11M089324	4	https://www.genecards.org/cgi-bin/carddisp.pl?gene=NOX4
MMP3	Matrix Metallopeptidase 3	Protein Coding	52	GC11M102835	4	https://www.genecards.org/cgi-bin/carddisp.pl?gene=MMP3
MAPK14	Mitogen-Activated Protein Kinase 14	Protein Coding	53	GC06P043356	3.99	https://www.genecards.org/cgi-bin/carddisp.pl?gene=MAPK14
FURIN	Furin, Paired Basic Amino Acid Cleaving Enzyme	Protein Coding	48	GC15P090868	3.98	https://www.genecards.org/cgi-bin/carddisp.pl?gene=FURIN
GALNS	Galactosamine (N-Acetyl)-6-Sulfatase	Protein Coding	46	GC16M088813	3.97	https://www.genecards.org/cgi-bin/carddisp.pl?gene=GALNS
PTGIR	Prostaglandin I2 Receptor	Protein Coding	48	GC19M046611	3.97	https://www.genecards.org/cgi-bin/carddisp.pl?gene=PTGIR
TRPV4	Transient Receptor Potential Cation Channel Subfamily V Member 4	Protein Coding	50	GC12M109783	3.97	https://www.genecards.org/cgi-bin/carddisp.pl?gene=TRPV4
ABO	ABO, Alpha 1-3-N-Acetylgalactosaminyltransferase And Alpha 1-3-Galactosyltransferase	Protein Coding	40	GC09M133250	3.96	https://www.genecards.org/cgi-bin/carddisp.pl?gene=ABO
LMBR1	Limb Development Membrane Protein 1	Protein Coding	41	GC07M156668	3.94	https://www.genecards.org/cgi-bin/carddisp.pl?gene=LMBR1
DNAH7	Dynein Axonemal Heavy Chain 7	Protein Coding	37	GC02M195737	3.93	https://www.genecards.org/cgi-bin/carddisp.pl?gene=DNAH7
CD1E	CD1e Molecule	Protein Coding	41	GC01P158354	3.91	https://www.genecards.org/cgi-bin/carddisp.pl?gene=CD1E
YAP1	Yes Associated Protein 1	Protein Coding	49	GC11P102110	3.91	https://www.genecards.org/cgi-bin/carddisp.pl?gene=YAP1
ABL1	ABL Proto-Oncogene 1, Non-Receptor Tyrosine Kinase	Protein Coding	54	GC09P130713	3.91	https://www.genecards.org/cgi-bin/carddisp.pl?gene=ABL1
DNAJC5	DnaJ Heat Shock Protein Family (Hsp40) Member C5	Protein Coding	45	GC20P063895	3.91	https://www.genecards.org/cgi-bin/carddisp.pl?gene=DNAJC5
ADRA2A	Adrenoceptor Alpha 2A	Protein Coding	48	GC10P111077	3.89	https://www.genecards.org/cgi-bin/carddisp.pl?gene=ADRA2A
LIFR	LIF Receptor Subunit Alpha	Protein Coding	48	GC05M038475	3.89	https://www.genecards.org/cgi-bin/carddisp.pl?gene=LIFR
S100A9	S100 Calcium Binding Protein A9	Protein Coding	45	GC01P153357	3.87	https://www.genecards.org/cgi-bin/carddisp.pl?gene=S100A9
PES1	Pescadillo Ribosomal Biogenesis Factor 1	Protein Coding	39	GC22M030576	3.87	https://www.genecards.org/cgi-bin/carddisp.pl?gene=PES1
SCN1A	Sodium Voltage-Gated Channel Alpha Subunit 1	Protein Coding	49	GC02M165989	3.84	https://www.genecards.org/cgi-bin/carddisp.pl?gene=SCN1A
CLCA4	Chloride Channel Accessory 4	Protein Coding	38	GC01P086547	3.83	https://www.genecards.org/cgi-bin/carddisp.pl?gene=CLCA4
LGALS3	Galectin 3	Protein Coding	46	GC14P055124	3.83	https://www.genecards.org/cgi-bin/carddisp.pl?gene=LGALS3
POLI	DNA Polymerase Iota	Protein Coding	43	GC18P054274	3.83	https://www.genecards.org/cgi-bin/carddisp.pl?gene=POLI
TAC3	Tachykinin Precursor 3	Protein Coding	46	GC12M057009	3.82	https://www.genecards.org/cgi-bin/carddisp.pl?gene=TAC3
TET2	Tet Methylcytosine Dioxygenase 2	Protein Coding	45	GC04P105145	3.81	https://www.genecards.org/cgi-bin/carddisp.pl?gene=TET2
SRSF2	Serine And Arginine Rich Splicing Factor 2	Protein Coding	41	GC17M076734	3.8	https://www.genecards.org/cgi-bin/carddisp.pl?gene=SRSF2
STAT2	Signal Transducer And Activator Of Transcription 2	Protein Coding	49	GC12M056341	3.79	https://www.genecards.org/cgi-bin/carddisp.pl?gene=STAT2
CYBA	Cytochrome B-245 Alpha Chain	Protein Coding	47	GC16M088643	3.77	https://www.genecards.org/cgi-bin/carddisp.pl?gene=CYBA
LTF	Lactotransferrin	Protein Coding	45	GC03M046435	3.77	https://www.genecards.org/cgi-bin/carddisp.pl?gene=LTF
DDIT3	DNA Damage Inducible Transcript 3	Protein Coding	46	GC12M057516	3.76	https://www.genecards.org/cgi-bin/carddisp.pl?gene=DDIT3
ACHE	Acetylcholinesterase (Cartwright Blood Group)	Protein Coding	47	GC07M100889	3.74	https://www.genecards.org/cgi-bin/carddisp.pl?gene=ACHE
DEFB1	Defensin Beta 1	Protein Coding	41	GC08M006870	3.73	https://www.genecards.org/cgi-bin/carddisp.pl?gene=DEFB1
INHA	Inhibin Subunit Alpha	Protein Coding	45	GC02P219569	3.71	https://www.genecards.org/cgi-bin/carddisp.pl?gene=INHA
TLR1	Toll Like Receptor 1	Protein Coding	49	GC04M038797	3.71	https://www.genecards.org/cgi-bin/carddisp.pl?gene=TLR1
DEFB4A	Defensin Beta 4A	Protein Coding	38	GC08P007895	3.71	https://www.genecards.org/cgi-bin/carddisp.pl?gene=DEFB4A
RUNX1	RUNX Family Transcription Factor 1	Protein Coding	50	GC21M034787	3.7	https://www.genecards.org/cgi-bin/carddisp.pl?gene=RUNX1
GAS5	Growth Arrest Specific 5	RNA Gene	22	GC01M174067	3.69	https://www.genecards.org/cgi-bin/carddisp.pl?gene=GAS5
COL5A2	Collagen Type V Alpha 2 Chain	Protein Coding	42	GC02M189031	3.68	https://www.genecards.org/cgi-bin/carddisp.pl?gene=COL5A2
SDHC	Succinate Dehydrogenase Complex Subunit C	Protein Coding	46	GC01P161314	3.68	https://www.genecards.org/cgi-bin/carddisp.pl?gene=SDHC
P2RX3	Purinergic Receptor P2X 3	Protein Coding	42	GC11P057356	3.68	https://www.genecards.org/cgi-bin/carddisp.pl?gene=P2RX3
MOG	Myelin Oligodendrocyte Glycoprotein	Protein Coding	47	GC06P032481	3.68	https://www.genecards.org/cgi-bin/carddisp.pl?gene=MOG
HRH4	Histamine Receptor H4	Protein Coding	44	GC18P024460	3.67	https://www.genecards.org/cgi-bin/carddisp.pl?gene=HRH4
MSR1	Macrophage Scavenger Receptor 1	Protein Coding	47	GC08M016107	3.67	https://www.genecards.org/cgi-bin/carddisp.pl?gene=MSR1
MAOB	Monoamine Oxidase B	Protein Coding	44	GC0XM043766	3.67	https://www.genecards.org/cgi-bin/carddisp.pl?gene=MAOB
AXL	AXL Receptor Tyrosine Kinase	Protein Coding	52	GC19P041219	3.67	https://www.genecards.org/cgi-bin/carddisp.pl?gene=AXL
EPHX1	Epoxide Hydrolase 1	Protein Coding	48	GC01P225810	3.66	https://www.genecards.org/cgi-bin/carddisp.pl?gene=EPHX1
VLDLR	Very Low Density Lipoprotein Receptor	Protein Coding	49	GC09P002611	3.66	https://www.genecards.org/cgi-bin/carddisp.pl?gene=VLDLR
TMPRSS2	Transmembrane Serine Protease 2	Protein Coding	43	GC21M041464	3.66	https://www.genecards.org/cgi-bin/carddisp.pl?gene=TMPRSS2
ITGAX	Integrin Subunit Alpha X	Protein Coding	45	GC16P031379	3.66	https://www.genecards.org/cgi-bin/carddisp.pl?gene=ITGAX
TOLLIP	Toll Interacting Protein	Protein Coding	45	GC11M001274	3.66	https://www.genecards.org/cgi-bin/carddisp.pl?gene=TOLLIP
SULT2B1	Sulfotransferase Family 2B Member 1	Protein Coding	47	GC19P048552	3.64	https://www.genecards.org/cgi-bin/carddisp.pl?gene=SULT2B1
ACVRL1	Activin A Receptor Like Type 1	Protein Coding	51	GC12P051906	3.64	https://www.genecards.org/cgi-bin/carddisp.pl?gene=ACVRL1
DDR1	Discoidin Domain Receptor Tyrosine Kinase 1	Protein Coding	48	GC06P032585	3.64	https://www.genecards.org/cgi-bin/carddisp.pl?gene=DDR1
SERPINB6	Serpin Family B Member 6	Protein Coding	44	GC06M002948	3.64	https://www.genecards.org/cgi-bin/carddisp.pl?gene=SERPINB6
RORA	RAR Related Orphan Receptor A	Protein Coding	49	GC15M060488	3.63	https://www.genecards.org/cgi-bin/carddisp.pl?gene=RORA
DCTN4	Dynactin Subunit 4	Protein Coding	40	GC05M150708	3.63	https://www.genecards.org/cgi-bin/carddisp.pl?gene=DCTN4
TSPO	Translocator Protein	Protein Coding	44	GC22P043151	3.6	https://www.genecards.org/cgi-bin/carddisp.pl?gene=TSPO
PI3	Peptidase Inhibitor 3	Protein Coding	41	GC20P045174	3.6	https://www.genecards.org/cgi-bin/carddisp.pl?gene=PI3
RNASE2	Ribonuclease A Family Member 2	Protein Coding	40	GC14P021126	3.6	https://www.genecards.org/cgi-bin/carddisp.pl?gene=RNASE2
PGR	Progesterone Receptor	Protein Coding	51	GC11M100943	3.59	https://www.genecards.org/cgi-bin/carddisp.pl?gene=PGR
IFNGR2	Interferon Gamma Receptor 2	Protein Coding	45	GC21P033402	3.57	https://www.genecards.org/cgi-bin/carddisp.pl?gene=IFNGR2
ETV5	ETS Variant Transcription Factor 5	Protein Coding	40	GC03M186046	3.57	https://www.genecards.org/cgi-bin/carddisp.pl?gene=ETV5
ARSH	Arylsulfatase Family Member H	Protein Coding	36	GC0XP003006	3.57	https://www.genecards.org/cgi-bin/carddisp.pl?gene=ARSH
ALDH2	Aldehyde Dehydrogenase 2 Family Member	Protein Coding	52	GC12P111766	3.57	https://www.genecards.org/cgi-bin/carddisp.pl?gene=ALDH2
SMARCA4	SWI/SNF Related, Matrix Associated, Actin Dependent Regulator Of Chromatin, Subfamily A, Member 4	Protein Coding	52	GC19P010932	3.55	https://www.genecards.org/cgi-bin/carddisp.pl?gene=SMARCA4
CDX2	Caudal Type Homeobox 2	Protein Coding	44	GC13M027962	3.55	https://www.genecards.org/cgi-bin/carddisp.pl?gene=CDX2
TNNT1	Troponin T1, Slow Skeletal Type	Protein Coding	44	GC19M055132	3.54	https://www.genecards.org/cgi-bin/carddisp.pl?gene=TNNT1
IL27	Interleukin 27	Protein Coding	40	GC16M028511	3.54	https://www.genecards.org/cgi-bin/carddisp.pl?gene=IL27
PLRG1	Pleiotropic Regulator 1	Protein Coding	39	GC04M154534	3.54	https://www.genecards.org/cgi-bin/carddisp.pl?gene=PLRG1
SLCO1B1	Solute Carrier Organic Anion Transporter Family Member 1B1	Protein Coding	48	GC12P021132	3.53	https://www.genecards.org/cgi-bin/carddisp.pl?gene=SLCO1B1
SMAD7	SMAD Family Member 7	Protein Coding	44	GC18M048919	3.53	https://www.genecards.org/cgi-bin/carddisp.pl?gene=SMAD7
CDH13	Cadherin 13	Protein Coding	43	GC16P082626	3.53	https://www.genecards.org/cgi-bin/carddisp.pl?gene=CDH13
TIMP3	TIMP Metallopeptidase Inhibitor 3	Protein Coding	46	GC22P032800	3.53	https://www.genecards.org/cgi-bin/carddisp.pl?gene=TIMP3
HSPB1	Heat Shock Protein Family B (Small) Member 1	Protein Coding	52	GC07P076302	3.52	https://www.genecards.org/cgi-bin/carddisp.pl?gene=HSPB1
UGT1A1	UDP Glucuronosyltransferase Family 1 Member A1	Protein Coding	49	GC02P233760	3.5	https://www.genecards.org/cgi-bin/carddisp.pl?gene=UGT1A1
TYR	Tyrosinase	Protein Coding	48	GC11P089177	3.5	https://www.genecards.org/cgi-bin/carddisp.pl?gene=TYR
PTGES	Prostaglandin E Synthase	Protein Coding	42	GC09M129738	3.5	https://www.genecards.org/cgi-bin/carddisp.pl?gene=PTGES
DPP4	Dipeptidyl Peptidase 4	Protein Coding	51	GC02M161992	3.49	https://www.genecards.org/cgi-bin/carddisp.pl?gene=DPP4
VCL	Vinculin	Protein Coding	49	GC10P073995	3.48	https://www.genecards.org/cgi-bin/carddisp.pl?gene=VCL
UBC	Ubiquitin C	Protein Coding	44	GC12M124911	3.47	https://www.genecards.org/cgi-bin/carddisp.pl?gene=UBC
LCN2	Lipocalin 2	Protein Coding	45	GC09P128149	3.47	https://www.genecards.org/cgi-bin/carddisp.pl?gene=LCN2
BIRC3	Baculoviral IAP Repeat Containing 3	Protein Coding	48	GC11P102317	3.45	https://www.genecards.org/cgi-bin/carddisp.pl?gene=BIRC3
OAS1	2'-5'-Oligoadenylate Synthetase 1	Protein Coding	46	GC12P112906	3.45	https://www.genecards.org/cgi-bin/carddisp.pl?gene=OAS1
CSF1R	Colony Stimulating Factor 1 Receptor	Protein Coding	53	GC05M150053	3.45	https://www.genecards.org/cgi-bin/carddisp.pl?gene=CSF1R
CANX	Calnexin	Protein Coding	46	GC05P179678	3.43	https://www.genecards.org/cgi-bin/carddisp.pl?gene=CANX
PNOC	Prepronociceptin	Protein Coding	38	GC08P028316	3.42	https://www.genecards.org/cgi-bin/carddisp.pl?gene=PNOC
S100A8	S100 Calcium Binding Protein A8	Protein Coding	44	GC01M153391	3.42	https://www.genecards.org/cgi-bin/carddisp.pl?gene=S100A8
MRC1	Mannose Receptor C-Type 1	Protein Coding	40	GC10P017809	3.42	https://www.genecards.org/cgi-bin/carddisp.pl?gene=MRC1
GNRH1	Gonadotropin Releasing Hormone 1	Protein Coding	43	GC08M025419	3.41	https://www.genecards.org/cgi-bin/carddisp.pl?gene=GNRH1
CEBPB	CCAAT Enhancer Binding Protein Beta	Protein Coding	45	GC20P050190	3.41	https://www.genecards.org/cgi-bin/carddisp.pl?gene=CEBPB
CR2	Complement C3d Receptor 2	Protein Coding	46	GC01P207454	3.4	https://www.genecards.org/cgi-bin/carddisp.pl?gene=CR2
AVP	Arginine Vasopressin	Protein Coding	46	GC20M003082	3.4	https://www.genecards.org/cgi-bin/carddisp.pl?gene=AVP
PTGER1	Prostaglandin E Receptor 1	Protein Coding	41	GC19M014444	3.4	https://www.genecards.org/cgi-bin/carddisp.pl?gene=PTGER1
PAH	Phenylalanine Hydroxylase	Protein Coding	50	GC12M102836	3.39	https://www.genecards.org/cgi-bin/carddisp.pl?gene=PAH
HMGCR	3-Hydroxy-3-Methylglutaryl-CoA Reductase	Protein Coding	46	GC05P075336	3.39	https://www.genecards.org/cgi-bin/carddisp.pl?gene=HMGCR
CPS1	Carbamoyl-Phosphate Synthase 1	Protein Coding	46	GC02P210477	3.39	https://www.genecards.org/cgi-bin/carddisp.pl?gene=CPS1
AGER	Advanced Glycosylation End-Product Specific Receptor	Protein Coding	45	GC06M032180	3.37	https://www.genecards.org/cgi-bin/carddisp.pl?gene=AGER
XIAP	X-Linked Inhibitor Of Apoptosis	Protein Coding	50	GC0XP123859	3.36	https://www.genecards.org/cgi-bin/carddisp.pl?gene=XIAP
CDH23	Cadherin Related 23	Protein Coding	43	GC10P071396	3.36	https://www.genecards.org/cgi-bin/carddisp.pl?gene=CDH23
HSPA4	Heat Shock Protein Family A (Hsp70) Member 4	Protein Coding	44	GC05P133051	3.36	https://www.genecards.org/cgi-bin/carddisp.pl?gene=HSPA4
NR1H2	Nuclear Receptor Subfamily 1 Group H Member 2	Protein Coding	49	GC19P050329	3.36	https://www.genecards.org/cgi-bin/carddisp.pl?gene=NR1H2
ENPP2	Ectonucleotide Pyrophosphatase/Phosphodiesterase 2	Protein Coding	45	GC08M119556	3.35	https://www.genecards.org/cgi-bin/carddisp.pl?gene=ENPP2
IFRD1	Interferon Related Developmental Regulator 1	Protein Coding	41	GC07P112422	3.34	https://www.genecards.org/cgi-bin/carddisp.pl?gene=IFRD1
RYR2	Ryanodine Receptor 2	Protein Coding	48	GC01P237042	3.34	https://www.genecards.org/cgi-bin/carddisp.pl?gene=RYR2
CTRL	Chymotrypsin Like	Protein Coding	41	GC16M067927	3.34	https://www.genecards.org/cgi-bin/carddisp.pl?gene=CTRL
MX2	MX Dynamin Like GTPase 2	Protein Coding	40	GC21P041361	3.34	https://www.genecards.org/cgi-bin/carddisp.pl?gene=MX2
RELA	RELA Proto-Oncogene, NF-KB Subunit	Protein Coding	51	GC11M065653	3.34	https://www.genecards.org/cgi-bin/carddisp.pl?gene=RELA
SOD3	Superoxide Dismutase 3	Protein Coding	40	GC04P024798	3.33	https://www.genecards.org/cgi-bin/carddisp.pl?gene=SOD3
FGF7	Fibroblast Growth Factor 7	Protein Coding	43	GC15P049423	3.33	https://www.genecards.org/cgi-bin/carddisp.pl?gene=FGF7
AICDA	Activation Induced Cytidine Deaminase	Protein Coding	48	GC12M008602	3.32	https://www.genecards.org/cgi-bin/carddisp.pl?gene=AICDA
STAU1	Staufen Double-Stranded RNA Binding Protein 1	Protein Coding	39	GC20M049113	3.31	https://www.genecards.org/cgi-bin/carddisp.pl?gene=STAU1
SLC17A5	Solute Carrier Family 17 Member 5	Protein Coding	45	GC06M073593	3.3	https://www.genecards.org/cgi-bin/carddisp.pl?gene=SLC17A5
MIR203A	MicroRNA 203a	RNA Gene	19	GC14P104199	3.3	https://www.genecards.org/cgi-bin/carddisp.pl?gene=MIR203A
PEPD	Peptidase D	Protein Coding	46	GC19M033386	3.28	https://www.genecards.org/cgi-bin/carddisp.pl?gene=PEPD
ADCYAP1	Adenylate Cyclase Activating Polypeptide 1	Protein Coding	42	GC18P000895	3.28	https://www.genecards.org/cgi-bin/carddisp.pl?gene=ADCYAP1
ELOVL4	ELOVL Fatty Acid Elongase 4	Protein Coding	46	GC06M079914	3.28	https://www.genecards.org/cgi-bin/carddisp.pl?gene=ELOVL4
CD55	CD55 Molecule (Cromer Blood Group)	Protein Coding	48	GC01P207321	3.27	https://www.genecards.org/cgi-bin/carddisp.pl?gene=CD55
BCL7B	BAF Chromatin Remodeling Complex Subunit BCL7B	Protein Coding	37	GC07M073536	3.26	https://www.genecards.org/cgi-bin/carddisp.pl?gene=BCL7B
TLR10	Toll Like Receptor 10	Protein Coding	42	GC04M038773	3.26	https://www.genecards.org/cgi-bin/carddisp.pl?gene=TLR10
P2RX7	Purinergic Receptor P2X 7	Protein Coding	46	GC12P122433	3.25	https://www.genecards.org/cgi-bin/carddisp.pl?gene=P2RX7
GP1BB	Glycoprotein Ib Platelet Subunit Beta	Protein Coding	44	GC22P019722	3.25	https://www.genecards.org/cgi-bin/carddisp.pl?gene=GP1BB
OXA1L	OXA1L Mitochondrial Inner Membrane Protein	Protein Coding	40	GC14P022766	3.25	https://www.genecards.org/cgi-bin/carddisp.pl?gene=OXA1L
FCRL5	Fc Receptor Like 5	Protein Coding	40	GC01M157477	3.25	https://www.genecards.org/cgi-bin/carddisp.pl?gene=FCRL5
PDGFA	Platelet Derived Growth Factor Subunit A	Protein Coding	45	GC07M000497	3.24	https://www.genecards.org/cgi-bin/carddisp.pl?gene=PDGFA
IL21	Interleukin 21	Protein Coding	44	GC04M122612	3.24	https://www.genecards.org/cgi-bin/carddisp.pl?gene=IL21
SHC1	SHC Adaptor Protein 1	Protein Coding	46	GC01M154962	3.23	https://www.genecards.org/cgi-bin/carddisp.pl?gene=SHC1
OPRL1	Opioid Related Nociceptin Receptor 1	Protein Coding	46	GC20P064080	3.23	https://www.genecards.org/cgi-bin/carddisp.pl?gene=OPRL1
SERPINE2	Serpin Family E Member 2	Protein Coding	42	GC02M223975	3.23	https://www.genecards.org/cgi-bin/carddisp.pl?gene=SERPINE2
SETD2	SET Domain Containing 2, Histone Lysine Methyltransferase	Protein Coding	47	GC03M047033	3.22	https://www.genecards.org/cgi-bin/carddisp.pl?gene=SETD2
IVNS1ABP	Influenza Virus NS1A Binding Protein	Protein Coding	40	GC01M185296	3.22	https://www.genecards.org/cgi-bin/carddisp.pl?gene=IVNS1ABP
NTF3	Neurotrophin 3	Protein Coding	45	GC12P005432	3.22	https://www.genecards.org/cgi-bin/carddisp.pl?gene=NTF3
CHRNA7	Cholinergic Receptor Nicotinic Alpha 7 Subunit	Protein Coding	46	GC15P031923	3.22	https://www.genecards.org/cgi-bin/carddisp.pl?gene=CHRNA7
CYP2A6	Cytochrome P450 Family 2 Subfamily A Member 6	Protein Coding	48	GC19M040843	3.21	https://www.genecards.org/cgi-bin/carddisp.pl?gene=CYP2A6
TNFRSF13B	TNF Receptor Superfamily Member 13B	Protein Coding	48	GC17M016929	3.2	https://www.genecards.org/cgi-bin/carddisp.pl?gene=TNFRSF13B
LEPR	Leptin Receptor	Protein Coding	50	GC01P065421	3.2	https://www.genecards.org/cgi-bin/carddisp.pl?gene=LEPR
BPI	Bactericidal Permeability Increasing Protein	Protein Coding	42	GC20P038304	3.19	https://www.genecards.org/cgi-bin/carddisp.pl?gene=BPI
PDE4B	Phosphodiesterase 4B	Protein Coding	45	GC01P065792	3.19	https://www.genecards.org/cgi-bin/carddisp.pl?gene=PDE4B
CARMIL2	Capping Protein Regulator And Myosin 1 Linker 2	Protein Coding	31	GC16P067644	3.19	https://www.genecards.org/cgi-bin/carddisp.pl?gene=CARMIL2
CSMD1	CUB And Sushi Multiple Domains 1	Protein Coding	38	GC08M002953	3.18	https://www.genecards.org/cgi-bin/carddisp.pl?gene=CSMD1
PLAUR	Plasminogen Activator, Urokinase Receptor	Protein Coding	46	GC19M043646	3.18	https://www.genecards.org/cgi-bin/carddisp.pl?gene=PLAUR
MCL1	MCL1 Apoptosis Regulator, BCL2 Family Member	Protein Coding	49	GC01M150643	3.18	https://www.genecards.org/cgi-bin/carddisp.pl?gene=MCL1
VCAN	Versican	Protein Coding	48	GC05P083471	3.18	https://www.genecards.org/cgi-bin/carddisp.pl?gene=VCAN
GRP	Gastrin Releasing Peptide	Protein Coding	42	GC18P059220	3.17	https://www.genecards.org/cgi-bin/carddisp.pl?gene=GRP
KCNIP4	Potassium Voltage-Gated Channel Interacting Protein 4	Protein Coding	40	GC04M020728	3.17	https://www.genecards.org/cgi-bin/carddisp.pl?gene=KCNIP4
ENO1	Enolase 1	Protein Coding	48	GC01M008861	3.16	https://www.genecards.org/cgi-bin/carddisp.pl?gene=ENO1
BDKRB1	Bradykinin Receptor B1	Protein Coding	43	GC14P096257	3.16	https://www.genecards.org/cgi-bin/carddisp.pl?gene=BDKRB1
CFLAR	CASP8 And FADD Like Apoptosis Regulator	Protein Coding	48	GC02P201117	3.15	https://www.genecards.org/cgi-bin/carddisp.pl?gene=CFLAR
ARG1	Arginase 1	Protein Coding	51	GC06P131553	3.15	https://www.genecards.org/cgi-bin/carddisp.pl?gene=ARG1
VDAC1	Voltage Dependent Anion Channel 1	Protein Coding	47	GC05M133975	3.15	https://www.genecards.org/cgi-bin/carddisp.pl?gene=VDAC1
RANBP2	RAN Binding Protein 2	Protein Coding	48	GC02P108719	3.14	https://www.genecards.org/cgi-bin/carddisp.pl?gene=RANBP2
MS4A1	Membrane Spanning 4-Domains A1	Protein Coding	48	GC11P060474	3.14	https://www.genecards.org/cgi-bin/carddisp.pl?gene=MS4A1
TRAIP	TRAF Interacting Protein	Protein Coding	41	GC03M049836	3.14	https://www.genecards.org/cgi-bin/carddisp.pl?gene=TRAIP
EIF4E	Eukaryotic Translation Initiation Factor 4E	Protein Coding	52	GC04M098871	3.13	https://www.genecards.org/cgi-bin/carddisp.pl?gene=EIF4E
MYB	MYB Proto-Oncogene, Transcription Factor	Protein Coding	51	GC06P135180	3.13	https://www.genecards.org/cgi-bin/carddisp.pl?gene=MYB
HSP90AA1	Heat Shock Protein 90 Alpha Family Class A Member 1	Protein Coding	49	GC14M102080	3.13	https://www.genecards.org/cgi-bin/carddisp.pl?gene=HSP90AA1
NUP98	Nucleoporin 98	Protein Coding	45	GC11M003671	3.13	https://www.genecards.org/cgi-bin/carddisp.pl?gene=NUP98
SLC22A2	Solute Carrier Family 22 Member 2	Protein Coding	45	GC06M160173	3.13	https://www.genecards.org/cgi-bin/carddisp.pl?gene=SLC22A2
MIR499A	MicroRNA 499a	RNA Gene	21	GC20P034990	3.12	https://www.genecards.org/cgi-bin/carddisp.pl?gene=MIR499A
TRIM25	Tripartite Motif Containing 25	Protein Coding	46	GC17M056836	3.11	https://www.genecards.org/cgi-bin/carddisp.pl?gene=TRIM25
NAT1	N-Acetyltransferase 1	Protein Coding	46	GC08P018181	3.11	https://www.genecards.org/cgi-bin/carddisp.pl?gene=NAT1
MUSK	Muscle Associated Receptor Tyrosine Kinase	Protein Coding	47	GC09P110668	3.1	https://www.genecards.org/cgi-bin/carddisp.pl?gene=MUSK
HAS1	Hyaluronan Synthase 1	Protein Coding	41	GC19M051714	3.09	https://www.genecards.org/cgi-bin/carddisp.pl?gene=HAS1
IFNAR1	Interferon Alpha And Beta Receptor Subunit 1	Protein Coding	46	GC21P033324	3.09	https://www.genecards.org/cgi-bin/carddisp.pl?gene=IFNAR1
HIRA	Histone Cell Cycle Regulator	Protein Coding	44	GC22M019318	3.09	https://www.genecards.org/cgi-bin/carddisp.pl?gene=HIRA
IL10RB	Interleukin 10 Receptor Subunit Beta	Protein Coding	46	GC21P033266	3.09	https://www.genecards.org/cgi-bin/carddisp.pl?gene=IL10RB
CADM1	Cell Adhesion Molecule 1	Protein Coding	44	GC11M115169	3.09	https://www.genecards.org/cgi-bin/carddisp.pl?gene=CADM1
HNRNPA2B1	Heterogeneous Nuclear Ribonucleoprotein A2/B1	Protein Coding	47	GC07M026174	3.08	https://www.genecards.org/cgi-bin/carddisp.pl?gene=HNRNPA2B1
BMI1	BMI1 Proto-Oncogene, Polycomb Ring Finger	Protein Coding	45	GC10P022326	3.08	https://www.genecards.org/cgi-bin/carddisp.pl?gene=BMI1
IL17RA	Interleukin 17 Receptor A	Protein Coding	46	GC22P017086	3.07	https://www.genecards.org/cgi-bin/carddisp.pl?gene=IL17RA
RREB1	Ras Responsive Element Binding Protein 1	Protein Coding	44	GC06P007107	3.07	https://www.genecards.org/cgi-bin/carddisp.pl?gene=RREB1
NEK9	NIMA Related Kinase 9	Protein Coding	46	GC14M075079	3.07	https://www.genecards.org/cgi-bin/carddisp.pl?gene=NEK9
DYNC2H1	Dynein Cytoplasmic 2 Heavy Chain 1	Protein Coding	40	GC11P103109	3.06	https://www.genecards.org/cgi-bin/carddisp.pl?gene=DYNC2H1
PIN1	Peptidylprolyl Cis/Trans Isomerase, NIMA-Interacting 1	Protein Coding	48	GC19P009835	3.06	https://www.genecards.org/cgi-bin/carddisp.pl?gene=PIN1
HCRT	Hypocretin Neuropeptide Precursor	Protein Coding	42	GC17M042185	3.06	https://www.genecards.org/cgi-bin/carddisp.pl?gene=HCRT
BMP4	Bone Morphogenetic Protein 4	Protein Coding	50	GC14M053949	3.05	https://www.genecards.org/cgi-bin/carddisp.pl?gene=BMP4
UFD1	Ubiquitin Recognition Factor In ER Associated Degradation 1	Protein Coding	36	GC22M019450	3.05	https://www.genecards.org/cgi-bin/carddisp.pl?gene=UFD1
CD46	CD46 Molecule	Protein Coding	48	GC01P207752	3.04	https://www.genecards.org/cgi-bin/carddisp.pl?gene=CD46
DEFA1	Defensin Alpha 1	Protein Coding	40	GC08M006977	3.04	https://www.genecards.org/cgi-bin/carddisp.pl?gene=DEFA1
MORC3	MORC Family CW-Type Zinc Finger 3	Protein Coding	38	GC21P036320	3.04	https://www.genecards.org/cgi-bin/carddisp.pl?gene=MORC3
SERPING1	Serpin Family G Member 1	Protein Coding	48	GC11P057597	3.04	https://www.genecards.org/cgi-bin/carddisp.pl?gene=SERPING1
LACTB	Lactamase Beta	Protein Coding	38	GC15P069710	3.02	https://www.genecards.org/cgi-bin/carddisp.pl?gene=LACTB
GABBR1	Gamma-Aminobutyric Acid Type B Receptor Subunit 1	Protein Coding	48	GC06M029555	3.01	https://www.genecards.org/cgi-bin/carddisp.pl?gene=GABBR1
AIF1	Allograft Inflammatory Factor 1	Protein Coding	41	GC06P032603	3.01	https://www.genecards.org/cgi-bin/carddisp.pl?gene=AIF1
EGR1	Early Growth Response 1	Protein Coding	45	GC05P138465	3.01	https://www.genecards.org/cgi-bin/carddisp.pl?gene=EGR1
CYP2E1	Cytochrome P450 Family 2 Subfamily E Member 1	Protein Coding	46	GC10P133520	3	https://www.genecards.org/cgi-bin/carddisp.pl?gene=CYP2E1
CNR2	Cannabinoid Receptor 2	Protein Coding	46	GC01M023870	3	https://www.genecards.org/cgi-bin/carddisp.pl?gene=CNR2
PSENEN	Presenilin Enhancer, Gamma-Secretase Subunit	Protein Coding	46	GC19P037293	2.99	https://www.genecards.org/cgi-bin/carddisp.pl?gene=PSENEN
RAC1	Rac Family Small GTPase 1	Protein Coding	51	GC07P006380	2.99	https://www.genecards.org/cgi-bin/carddisp.pl?gene=RAC1
PYY	Peptide YY	Protein Coding	44	GC17M043952	2.99	https://www.genecards.org/cgi-bin/carddisp.pl?gene=PYY
SPTAN1	Spectrin Alpha, Non-Erythrocytic 1	Protein Coding	49	GC09P128552	2.99	https://www.genecards.org/cgi-bin/carddisp.pl?gene=SPTAN1
RTN4	Reticulon 4	Protein Coding	46	GC02M054934	2.98	https://www.genecards.org/cgi-bin/carddisp.pl?gene=RTN4
TRB	T Cell Receptor Beta Locus	Protein Coding	18	GC07P144641	2.97	https://www.genecards.org/cgi-bin/carddisp.pl?gene=TRB
EIF2S1	Eukaryotic Translation Initiation Factor 2 Subunit Alpha	Protein Coding	46	GC14P067359	2.97	https://www.genecards.org/cgi-bin/carddisp.pl?gene=EIF2S1
ADH1B	Alcohol Dehydrogenase 1B (Class I), Beta Polypeptide	Protein Coding	44	GC04M099304	2.96	https://www.genecards.org/cgi-bin/carddisp.pl?gene=ADH1B
GSTM3	Glutathione S-Transferase Mu 3	Protein Coding	46	GC01M109733	2.96	https://www.genecards.org/cgi-bin/carddisp.pl?gene=GSTM3
HRH3	Histamine Receptor H3	Protein Coding	44	GC20M062214	2.95	https://www.genecards.org/cgi-bin/carddisp.pl?gene=HRH3
GNLY	Granulysin	Protein Coding	40	GC02P085685	2.95	https://www.genecards.org/cgi-bin/carddisp.pl?gene=GNLY
SIK3	SIK Family Kinase 3	Protein Coding	43	GC11M116843	2.94	https://www.genecards.org/cgi-bin/carddisp.pl?gene=SIK3
NXF1	Nuclear RNA Export Factor 1	Protein Coding	42	GC11M063018	2.94	https://www.genecards.org/cgi-bin/carddisp.pl?gene=NXF1
MKI67	Marker Of Proliferation Ki-67	Protein Coding	45	GC10M128096	2.93	https://www.genecards.org/cgi-bin/carddisp.pl?gene=MKI67
IFNGR1	Interferon Gamma Receptor 1	Protein Coding	50	GC06M137197	2.93	https://www.genecards.org/cgi-bin/carddisp.pl?gene=IFNGR1
ADRA2B	Adrenoceptor Alpha 2B	Protein Coding	48	GC02M096112	2.93	https://www.genecards.org/cgi-bin/carddisp.pl?gene=ADRA2B
ANXA2	Annexin A2	Protein Coding	49	GC15M060347	2.92	https://www.genecards.org/cgi-bin/carddisp.pl?gene=ANXA2
CPSF4	Cleavage And Polyadenylation Specific Factor 4	Protein Coding	41	GC07P099438	2.92	https://www.genecards.org/cgi-bin/carddisp.pl?gene=CPSF4
PGM3	Phosphoglucomutase 3	Protein Coding	44	GC06M083161	2.91	https://www.genecards.org/cgi-bin/carddisp.pl?gene=PGM3
ITGA3	Integrin Subunit Alpha 3	Protein Coding	48	GC17P050055	2.91	https://www.genecards.org/cgi-bin/carddisp.pl?gene=ITGA3
SEC24C	SEC24 Homolog C, COPII Coat Complex Component	Protein Coding	46	GC10P073744	2.91	https://www.genecards.org/cgi-bin/carddisp.pl?gene=SEC24C
IFNAR2	Interferon Alpha And Beta Receptor Subunit 2	Protein Coding	49	GC21P033229	2.9	https://www.genecards.org/cgi-bin/carddisp.pl?gene=IFNAR2
CLCN3	Chloride Voltage-Gated Channel 3	Protein Coding	43	GC04P169612	2.9	https://www.genecards.org/cgi-bin/carddisp.pl?gene=CLCN3
SLC22A4	Solute Carrier Family 22 Member 4	Protein Coding	44	GC05P132294	2.9	https://www.genecards.org/cgi-bin/carddisp.pl?gene=SLC22A4
POR	Cytochrome P450 Oxidoreductase	Protein Coding	50	GC07P075899	2.9	https://www.genecards.org/cgi-bin/carddisp.pl?gene=POR
RTRAF	RNA Transcription, Translation And Transport Factor	Protein Coding	29	GC14P051992	2.89	https://www.genecards.org/cgi-bin/carddisp.pl?gene=RTRAF
CD34	CD34 Molecule	Protein Coding	45	GC01M207880	2.89	https://www.genecards.org/cgi-bin/carddisp.pl?gene=CD34
ANPEP	Alanyl Aminopeptidase, Membrane	Protein Coding	49	GC15M089784	2.89	https://www.genecards.org/cgi-bin/carddisp.pl?gene=ANPEP
FOXJ1	Forkhead Box J1	Protein Coding	36	GC17M076136	2.88	https://www.genecards.org/cgi-bin/carddisp.pl?gene=FOXJ1
SLC22A5	Solute Carrier Family 22 Member 5	Protein Coding	47	GC05P132369	2.88	https://www.genecards.org/cgi-bin/carddisp.pl?gene=SLC22A5
TNFSF11	TNF Superfamily Member 11	Protein Coding	49	GC13P042562	2.87	https://www.genecards.org/cgi-bin/carddisp.pl?gene=TNFSF11
CHD7	Chromodomain Helicase DNA Binding Protein 7	Protein Coding	47	GC08P060678	2.86	https://www.genecards.org/cgi-bin/carddisp.pl?gene=CHD7
COX5A	Cytochrome C Oxidase Subunit 5A	Protein Coding	44	GC15M074919	2.85	https://www.genecards.org/cgi-bin/carddisp.pl?gene=COX5A
ECE1	Endothelin Converting Enzyme 1	Protein Coding	48	GC01M021217	2.84	https://www.genecards.org/cgi-bin/carddisp.pl?gene=ECE1
GATA4	GATA Binding Protein 4	Protein Coding	49	GC08P011676	2.84	https://www.genecards.org/cgi-bin/carddisp.pl?gene=GATA4
COX4I2	Cytochrome C Oxidase Subunit 4I2	Protein Coding	42	GC20P031637	2.83	https://www.genecards.org/cgi-bin/carddisp.pl?gene=COX4I2
EPO	Erythropoietin	Protein Coding	43	GC07P100720	2.83	https://www.genecards.org/cgi-bin/carddisp.pl?gene=EPO
PDE5A	Phosphodiesterase 5A	Protein Coding	46	GC04M119494	2.83	https://www.genecards.org/cgi-bin/carddisp.pl?gene=PDE5A
KPNA3	Karyopherin Subunit Alpha 3	Protein Coding	42	GC13M049699	2.83	https://www.genecards.org/cgi-bin/carddisp.pl?gene=KPNA3
CHRM1	Cholinergic Receptor Muscarinic 1	Protein Coding	47	GC11M063030	2.83	https://www.genecards.org/cgi-bin/carddisp.pl?gene=CHRM1
RAP1A	RAP1A, Member Of RAS Oncogene Family	Protein Coding	48	GC01P111542	2.82	https://www.genecards.org/cgi-bin/carddisp.pl?gene=RAP1A
XPO1	Exportin 1	Protein Coding	46	GC02M061445	2.82	https://www.genecards.org/cgi-bin/carddisp.pl?gene=XPO1
CHRNA5	Cholinergic Receptor Nicotinic Alpha 5 Subunit	Protein Coding	46	GC15P078565	2.81	https://www.genecards.org/cgi-bin/carddisp.pl?gene=CHRNA5
DNAJC3	DnaJ Heat Shock Protein Family (Hsp40) Member C3	Protein Coding	41	GC13P095677	2.81	https://www.genecards.org/cgi-bin/carddisp.pl?gene=DNAJC3
ENPP3	Ectonucleotide Pyrophosphatase/Phosphodiesterase 3	Protein Coding	44	GC06P131617	2.81	https://www.genecards.org/cgi-bin/carddisp.pl?gene=ENPP3
ISG15	ISG15 Ubiquitin Like Modifier	Protein Coding	48	GC01P001001	2.81	https://www.genecards.org/cgi-bin/carddisp.pl?gene=ISG15
NFIA	Nuclear Factor I A	Protein Coding	46	GC01P060865	2.8	https://www.genecards.org/cgi-bin/carddisp.pl?gene=NFIA
RRP1B	Ribosomal RNA Processing 1B	Protein Coding	37	GC21P043659	2.8	https://www.genecards.org/cgi-bin/carddisp.pl?gene=RRP1B
CALR	Calreticulin	Protein Coding	52	GC19P012938	2.79	https://www.genecards.org/cgi-bin/carddisp.pl?gene=CALR
JAK1	Janus Kinase 1	Protein Coding	51	GC01M064833	2.79	https://www.genecards.org/cgi-bin/carddisp.pl?gene=JAK1
PRKCA	Protein Kinase C Alpha	Protein Coding	52	GC17P066302	2.78	https://www.genecards.org/cgi-bin/carddisp.pl?gene=PRKCA
SLC25A6	Solute Carrier Family 25 Member 6	Protein Coding	44	GC0XM001386	2.78	https://www.genecards.org/cgi-bin/carddisp.pl?gene=SLC25A6
P2RY2	Purinergic Receptor P2Y2	Protein Coding	46	GC11P073217	2.78	https://www.genecards.org/cgi-bin/carddisp.pl?gene=P2RY2
SMU1	SMU1 DNA Replication Regulator And Spliceosomal Factor	Protein Coding	38	GC09M033041	2.78	https://www.genecards.org/cgi-bin/carddisp.pl?gene=SMU1
SULT1A3	Sulfotransferase Family 1A Member 3	Protein Coding	37	GC16P030199	2.78	https://www.genecards.org/cgi-bin/carddisp.pl?gene=SULT1A3
PLA2G4A	Phospholipase A2 Group IVA	Protein Coding	49	GC01P186798	2.77	https://www.genecards.org/cgi-bin/carddisp.pl?gene=PLA2G4A
CHD6	Chromodomain Helicase DNA Binding Protein 6	Protein Coding	39	GC20M041402	2.77	https://www.genecards.org/cgi-bin/carddisp.pl?gene=CHD6
PSORS1C1	Psoriasis Susceptibility 1 Candidate 1	Protein Coding	30	GC06P031114	2.76	https://www.genecards.org/cgi-bin/carddisp.pl?gene=PSORS1C1
PPL	Periplakin	Protein Coding	41	GC16M004872	2.76	https://www.genecards.org/cgi-bin/carddisp.pl?gene=PPL
TACR3	Tachykinin Receptor 3	Protein Coding	49	GC04M103586	2.76	https://www.genecards.org/cgi-bin/carddisp.pl?gene=TACR3
DAG1	Dystroglycan 1	Protein Coding	48	GC03P049482	2.76	https://www.genecards.org/cgi-bin/carddisp.pl?gene=DAG1
ABCG2	ATP Binding Cassette Subfamily G Member 2 (Junior Blood Group)	Protein Coding	52	GC04M088090	2.72	https://www.genecards.org/cgi-bin/carddisp.pl?gene=ABCG2
SULT1A1	Sulfotransferase Family 1A Member 1	Protein Coding	44	GC16M028606	2.71	https://www.genecards.org/cgi-bin/carddisp.pl?gene=SULT1A1
MUC16	Mucin 16, Cell Surface Associated	Protein Coding	37	GC19M008848	2.7	https://www.genecards.org/cgi-bin/carddisp.pl?gene=MUC16
TMEM79	Transmembrane Protein 79	Protein Coding	37	GC01P156252	2.7	https://www.genecards.org/cgi-bin/carddisp.pl?gene=TMEM79
CD1B	CD1b Molecule	Protein Coding	41	GC01M158297	2.69	https://www.genecards.org/cgi-bin/carddisp.pl?gene=CD1B
HADHA	Hydroxyacyl-CoA Dehydrogenase Trifunctional Multienzyme Complex Subunit Alpha	Protein Coding	47	GC02M026190	2.69	https://www.genecards.org/cgi-bin/carddisp.pl?gene=HADHA
HSPA1A	Heat Shock Protein Family A (Hsp70) Member 1A	Protein Coding	45	GC06P032625	2.68	https://www.genecards.org/cgi-bin/carddisp.pl?gene=HSPA1A
MIR196A2	MicroRNA 196a-2	RNA Gene	20	GC12P054113	2.68	https://www.genecards.org/cgi-bin/carddisp.pl?gene=MIR196A2
EZR	Ezrin	Protein Coding	46	GC06M158765	2.68	https://www.genecards.org/cgi-bin/carddisp.pl?gene=EZR
ANXA1	Annexin A1	Protein Coding	50	GC09P073151	2.68	https://www.genecards.org/cgi-bin/carddisp.pl?gene=ANXA1
SAG	S-Antigen Visual Arrestin	Protein Coding	47	GC02P233309	2.67	https://www.genecards.org/cgi-bin/carddisp.pl?gene=SAG
CA9	Carbonic Anhydrase 9	Protein Coding	46	GC09P035673	2.67	https://www.genecards.org/cgi-bin/carddisp.pl?gene=CA9
GJA1	Gap Junction Protein Alpha 1	Protein Coding	52	GC06P121436	2.67	https://www.genecards.org/cgi-bin/carddisp.pl?gene=GJA1
APOB	Apolipoprotein B	Protein Coding	46	GC02M020956	2.67	https://www.genecards.org/cgi-bin/carddisp.pl?gene=APOB
TNFSF4	TNF Superfamily Member 4	Protein Coding	42	GC01M173183	2.66	https://www.genecards.org/cgi-bin/carddisp.pl?gene=TNFSF4
MLN	Motilin	Protein Coding	36	GC06M033794	2.66	https://www.genecards.org/cgi-bin/carddisp.pl?gene=MLN
PLCG1	Phospholipase C Gamma 1	Protein Coding	49	GC20P041136	2.65	https://www.genecards.org/cgi-bin/carddisp.pl?gene=PLCG1
IDO1	Indoleamine 2,3-Dioxygenase 1	Protein Coding	46	GC08P039891	2.64	https://www.genecards.org/cgi-bin/carddisp.pl?gene=IDO1
HNF1A-AS1	HNF1A Antisense RNA 1	RNA Gene	18	GC12M120991	2.64	https://www.genecards.org/cgi-bin/carddisp.pl?gene=HNF1A-AS1
MAPK10	Mitogen-Activated Protein Kinase 10	Protein Coding	52	GC04M085990	2.64	https://www.genecards.org/cgi-bin/carddisp.pl?gene=MAPK10
AGTR2	Angiotensin II Receptor Type 2	Protein Coding	45	GC0XP116170	2.63	https://www.genecards.org/cgi-bin/carddisp.pl?gene=AGTR2
TFAP2A	Transcription Factor AP-2 Alpha	Protein Coding	48	GC06M010393	2.62	https://www.genecards.org/cgi-bin/carddisp.pl?gene=TFAP2A
CYP26A1	Cytochrome P450 Family 26 Subfamily A Member 1	Protein Coding	45	GC10P093073	2.62	https://www.genecards.org/cgi-bin/carddisp.pl?gene=CYP26A1
MIF	Macrophage Migration Inhibitory Factor	Protein Coding	50	GC22P023894	2.62	https://www.genecards.org/cgi-bin/carddisp.pl?gene=MIF
DPP6	Dipeptidyl Peptidase Like 6	Protein Coding	44	GC07P153887	2.61	https://www.genecards.org/cgi-bin/carddisp.pl?gene=DPP6
CASP10	Caspase 10	Protein Coding	49	GC02P201182	2.61	https://www.genecards.org/cgi-bin/carddisp.pl?gene=CASP10
TNC	Tenascin C	Protein Coding	49	GC09M115019	2.6	https://www.genecards.org/cgi-bin/carddisp.pl?gene=TNC
E2F1	E2F Transcription Factor 1	Protein Coding	45	GC20M033675	2.6	https://www.genecards.org/cgi-bin/carddisp.pl?gene=E2F1
FGF10	Fibroblast Growth Factor 10	Protein Coding	48	GC05M044340	2.59	https://www.genecards.org/cgi-bin/carddisp.pl?gene=FGF10
TGM3	Transglutaminase 3	Protein Coding	43	GC20P002276	2.59	https://www.genecards.org/cgi-bin/carddisp.pl?gene=TGM3
CXCL13	C-X-C Motif Chemokine Ligand 13	Protein Coding	42	GC04P077511	2.58	https://www.genecards.org/cgi-bin/carddisp.pl?gene=CXCL13
THBS1	Thrombospondin 1	Protein Coding	46	GC15P039581	2.57	https://www.genecards.org/cgi-bin/carddisp.pl?gene=THBS1
TFF2	Trefoil Factor 2	Protein Coding	42	GC21M042346	2.57	https://www.genecards.org/cgi-bin/carddisp.pl?gene=TFF2
SPINK1	Serine Peptidase Inhibitor, Kazal Type 1	Protein Coding	45	GC05M147825	2.56	https://www.genecards.org/cgi-bin/carddisp.pl?gene=SPINK1
B3GAT1	Beta-1,3-Glucuronyltransferase 1	Protein Coding	44	GC11M134378	2.55	https://www.genecards.org/cgi-bin/carddisp.pl?gene=B3GAT1
SERPINF2	Serpin Family F Member 2	Protein Coding	45	GC17P001742	2.55	https://www.genecards.org/cgi-bin/carddisp.pl?gene=SERPINF2
CEBPA	CCAAT Enhancer Binding Protein Alpha	Protein Coding	47	GC19M033299	2.54	https://www.genecards.org/cgi-bin/carddisp.pl?gene=CEBPA
C5	Complement C5	Protein Coding	48	GC09M120952	2.53	https://www.genecards.org/cgi-bin/carddisp.pl?gene=C5
FCAR	Fc Fragment Of IgA Receptor	Protein Coding	42	GC19P055170	2.53	https://www.genecards.org/cgi-bin/carddisp.pl?gene=FCAR
BIRC2	Baculoviral IAP Repeat Containing 2	Protein Coding	47	GC11P102347	2.52	https://www.genecards.org/cgi-bin/carddisp.pl?gene=BIRC2
IVL	Involucrin	Protein Coding	38	GC01P152881	2.52	https://www.genecards.org/cgi-bin/carddisp.pl?gene=IVL
IRAK4	Interleukin 1 Receptor Associated Kinase 4	Protein Coding	49	GC12P043758	2.52	https://www.genecards.org/cgi-bin/carddisp.pl?gene=IRAK4
PRF1	Perforin 1	Protein Coding	47	GC10M070597	2.51	https://www.genecards.org/cgi-bin/carddisp.pl?gene=PRF1
PDE3A	Phosphodiesterase 3A	Protein Coding	49	GC12P020294	2.51	https://www.genecards.org/cgi-bin/carddisp.pl?gene=PDE3A
CCR8	C-C Motif Chemokine Receptor 8	Protein Coding	45	GC03P039330	2.49	https://www.genecards.org/cgi-bin/carddisp.pl?gene=CCR8
ANGPT1	Angiopoietin 1	Protein Coding	47	GC08M107246	2.47	https://www.genecards.org/cgi-bin/carddisp.pl?gene=ANGPT1
NR1I2	Nuclear Receptor Subfamily 1 Group I Member 2	Protein Coding	46	GC03P119780	2.45	https://www.genecards.org/cgi-bin/carddisp.pl?gene=NR1I2
CTNNA1	Catenin Alpha 1	Protein Coding	49	GC05P138613	2.45	https://www.genecards.org/cgi-bin/carddisp.pl?gene=CTNNA1
CD27	CD27 Molecule	Protein Coding	46	GC12P006445	2.44	https://www.genecards.org/cgi-bin/carddisp.pl?gene=CD27
C1QBP	Complement C1q Binding Protein	Protein Coding	47	GC17M005432	2.43	https://www.genecards.org/cgi-bin/carddisp.pl?gene=C1QBP
UBAC2	UBA Domain Containing 2	Protein Coding	38	GC13P099200	2.42	https://www.genecards.org/cgi-bin/carddisp.pl?gene=UBAC2
CXCR5	C-X-C Motif Chemokine Receptor 5	Protein Coding	42	GC11P118886	2.41	https://www.genecards.org/cgi-bin/carddisp.pl?gene=CXCR5
SGK1	Serum/Glucocorticoid Regulated Kinase 1	Protein Coding	50	GC06M134169	2.41	https://www.genecards.org/cgi-bin/carddisp.pl?gene=SGK1
GYPA	Glycophorin A (MNS Blood Group)	Protein Coding	44	GC04M144109	2.4	https://www.genecards.org/cgi-bin/carddisp.pl?gene=GYPA
FCGR1A	Fc Fragment Of IgG Receptor Ia	Protein Coding	42	GC01P149754	2.4	https://www.genecards.org/cgi-bin/carddisp.pl?gene=FCGR1A
ABCC2	ATP Binding Cassette Subfamily C Member 2	Protein Coding	49	GC10P099782	2.4	https://www.genecards.org/cgi-bin/carddisp.pl?gene=ABCC2
TREM1	Triggering Receptor Expressed On Myeloid Cells 1	Protein Coding	43	GC06M041267	2.4	https://www.genecards.org/cgi-bin/carddisp.pl?gene=TREM1
TAP1	Transporter 1, ATP Binding Cassette Subfamily B Member	Protein Coding	49	GC06M032867	2.4	https://www.genecards.org/cgi-bin/carddisp.pl?gene=TAP1
ERAP1	Endoplasmic Reticulum Aminopeptidase 1	Protein Coding	45	GC05M096760	2.39	https://www.genecards.org/cgi-bin/carddisp.pl?gene=ERAP1
CSF3R	Colony Stimulating Factor 3 Receptor	Protein Coding	48	GC01M036466	2.38	https://www.genecards.org/cgi-bin/carddisp.pl?gene=CSF3R
SPTLC1	Serine Palmitoyltransferase Long Chain Base Subunit 1	Protein Coding	48	GC09M092031	2.37	https://www.genecards.org/cgi-bin/carddisp.pl?gene=SPTLC1
CD68	CD68 Molecule	Protein Coding	41	GC17P007579	2.37	https://www.genecards.org/cgi-bin/carddisp.pl?gene=CD68
HHIP	Hedgehog Interacting Protein	Protein Coding	43	GC04P144645	2.37	https://www.genecards.org/cgi-bin/carddisp.pl?gene=HHIP
NPTN	Neuroplastin	Protein Coding	41	GC15M073560	2.37	https://www.genecards.org/cgi-bin/carddisp.pl?gene=NPTN
ANK1	Ankyrin 1	Protein Coding	45	GC08M041653	2.37	https://www.genecards.org/cgi-bin/carddisp.pl?gene=ANK1
TOP2A	DNA Topoisomerase II Alpha	Protein Coding	52	GC17M040388	2.35	https://www.genecards.org/cgi-bin/carddisp.pl?gene=TOP2A
LEPQTL1	Leptin, Serum Levels Of	Genetic Locus	4	GC02U903086	2.35	https://www.genecards.org/cgi-bin/carddisp.pl?gene=LEPQTL1
OXT	Oxytocin/Neurophysin I Prepropeptide	Protein Coding	41	GC20P003068	2.34	https://www.genecards.org/cgi-bin/carddisp.pl?gene=OXT
CTNNA3	Catenin Alpha 3	Protein Coding	41	GC10M065912	2.34	https://www.genecards.org/cgi-bin/carddisp.pl?gene=CTNNA3
PRSS1	Serine Protease 1	Protein Coding	46	GC07P144468	2.34	https://www.genecards.org/cgi-bin/carddisp.pl?gene=PRSS1
DAB2	DAB Adaptor Protein 2	Protein Coding	44	GC05M039371	2.34	https://www.genecards.org/cgi-bin/carddisp.pl?gene=DAB2
NFKBIZ	NFKB Inhibitor Zeta	Protein Coding	37	GC03P101827	2.34	https://www.genecards.org/cgi-bin/carddisp.pl?gene=NFKBIZ
TCF3	Transcription Factor 3	Protein Coding	47	GC19M001609	2.33	https://www.genecards.org/cgi-bin/carddisp.pl?gene=TCF3
PTK2	Protein Tyrosine Kinase 2	Protein Coding	49	GC08M140657	2.32	https://www.genecards.org/cgi-bin/carddisp.pl?gene=PTK2
THRA	Thyroid Hormone Receptor Alpha	Protein Coding	49	GC17P040058	2.32	https://www.genecards.org/cgi-bin/carddisp.pl?gene=THRA
EP300	E1A Binding Protein P300	Protein Coding	52	GC22P041091	2.29	https://www.genecards.org/cgi-bin/carddisp.pl?gene=EP300
NME7	NME/NM23 Family Member 7	Protein Coding	44	GC01M169101	2.29	https://www.genecards.org/cgi-bin/carddisp.pl?gene=NME7
RHOA	Ras Homolog Family Member A	Protein Coding	47	GC03M049359	2.29	https://www.genecards.org/cgi-bin/carddisp.pl?gene=RHOA
CSF2RA	Colony Stimulating Factor 2 Receptor Alpha Subunit	Protein Coding	46	GC0XP001264	2.29	https://www.genecards.org/cgi-bin/carddisp.pl?gene=CSF2RA
ADAM12	ADAM Metallopeptidase Domain 12	Protein Coding	47	GC10M126012	2.28	https://www.genecards.org/cgi-bin/carddisp.pl?gene=ADAM12
WDR66	WD Repeat Domain 66	Protein Coding	37	GC12P122451	2.27	https://www.genecards.org/cgi-bin/carddisp.pl?gene=WDR66
EPHX2	Epoxide Hydrolase 2	Protein Coding	48	GC08P027490	2.27	https://www.genecards.org/cgi-bin/carddisp.pl?gene=EPHX2
MUC4	Mucin 4, Cell Surface Associated	Protein Coding	40	GC03M195746	2.27	https://www.genecards.org/cgi-bin/carddisp.pl?gene=MUC4
PDE11A	Phosphodiesterase 11A	Protein Coding	46	GC02M177624	2.26	https://www.genecards.org/cgi-bin/carddisp.pl?gene=PDE11A
GHRH	Growth Hormone Releasing Hormone	Protein Coding	41	GC20M037251	2.25	https://www.genecards.org/cgi-bin/carddisp.pl?gene=GHRH
CTSB	Cathepsin B	Protein Coding	52	GC08M011842	2.24	https://www.genecards.org/cgi-bin/carddisp.pl?gene=CTSB
BSG	Basigin (Ok Blood Group)	Protein Coding	45	GC19P000571	2.24	https://www.genecards.org/cgi-bin/carddisp.pl?gene=BSG
RAC2	Rac Family Small GTPase 2	Protein Coding	52	GC22M037227	2.24	https://www.genecards.org/cgi-bin/carddisp.pl?gene=RAC2
PSMC4	Proteasome 26S Subunit, ATPase 4	Protein Coding	41	GC19P039972	2.24	https://www.genecards.org/cgi-bin/carddisp.pl?gene=PSMC4
IKBKG	Inhibitor Of Nuclear Factor Kappa B Kinase Regulatory Subunit Gamma	Protein Coding	49	GC0XP154541	2.24	https://www.genecards.org/cgi-bin/carddisp.pl?gene=IKBKG
CNTROB	Centrobin, Centriole Duplication And Spindle Assembly Protein	Protein Coding	37	GC17P007932	2.23	https://www.genecards.org/cgi-bin/carddisp.pl?gene=CNTROB
CLCN2	Chloride Voltage-Gated Channel 2	Protein Coding	46	GC03M184346	2.23	https://www.genecards.org/cgi-bin/carddisp.pl?gene=CLCN2
ANGPT2	Angiopoietin 2	Protein Coding	46	GC08M006499	2.23	https://www.genecards.org/cgi-bin/carddisp.pl?gene=ANGPT2
PPARA	Peroxisome Proliferator Activated Receptor Alpha	Protein Coding	47	GC22P046150	2.23	https://www.genecards.org/cgi-bin/carddisp.pl?gene=PPARA
TRAF3IP2	TRAF3 Interacting Protein 2	Protein Coding	45	GC06M111555	2.23	https://www.genecards.org/cgi-bin/carddisp.pl?gene=TRAF3IP2
ACAA1	Acetyl-CoA Acyltransferase 1	Protein Coding	44	GC03M038103	2.22	https://www.genecards.org/cgi-bin/carddisp.pl?gene=ACAA1
SLC9A3R1	SLC9A3 Regulator 1	Protein Coding	47	GC17P074749	2.22	https://www.genecards.org/cgi-bin/carddisp.pl?gene=SLC9A3R1
ALDH18A1	Aldehyde Dehydrogenase 18 Family Member A1	Protein Coding	46	GC10M095605	2.21	https://www.genecards.org/cgi-bin/carddisp.pl?gene=ALDH18A1
RIPPLY1	Ripply Transcriptional Repressor 1	Protein Coding	31	GC0XM106900	2.21	https://www.genecards.org/cgi-bin/carddisp.pl?gene=RIPPLY1
IL17RC	Interleukin 17 Receptor C	Protein Coding	41	GC03P009917	2.21	https://www.genecards.org/cgi-bin/carddisp.pl?gene=IL17RC
AGPS	Alkylglycerone Phosphate Synthase	Protein Coding	44	GC02P177392	2.21	https://www.genecards.org/cgi-bin/carddisp.pl?gene=AGPS
SPEF2	Sperm Flagellar 2	Protein Coding	35	GC05P035654	2.19	https://www.genecards.org/cgi-bin/carddisp.pl?gene=SPEF2
SPAG17	Sperm Associated Antigen 17	Protein Coding	36	GC01M117953	2.19	https://www.genecards.org/cgi-bin/carddisp.pl?gene=SPAG17
UGT1A6	UDP Glucuronosyltransferase Family 1 Member A6	Protein Coding	42	GC02P233691	2.19	https://www.genecards.org/cgi-bin/carddisp.pl?gene=UGT1A6
HTR1D	5-Hydroxytryptamine Receptor 1D	Protein Coding	47	GC01M023191	2.19	https://www.genecards.org/cgi-bin/carddisp.pl?gene=HTR1D
DNASE1	Deoxyribonuclease 1	Protein Coding	42	GC16P003611	2.18	https://www.genecards.org/cgi-bin/carddisp.pl?gene=DNASE1
TMEM173	Transmembrane Protein 173	Protein Coding	44	GC05M139475	2.17	https://www.genecards.org/cgi-bin/carddisp.pl?gene=TMEM173
DPCD	Deleted In Primary Ciliary Dyskinesia Homolog (Mouse)	Protein Coding	35	GC10P101571	2.17	https://www.genecards.org/cgi-bin/carddisp.pl?gene=DPCD
PTGFR	Prostaglandin F Receptor	Protein Coding	46	GC01P078303	2.17	https://www.genecards.org/cgi-bin/carddisp.pl?gene=PTGFR
MIR132	MicroRNA 132	RNA Gene	20	GC17M002049	2.16	https://www.genecards.org/cgi-bin/carddisp.pl?gene=MIR132
REG3A	Regenerating Family Member 3 Alpha	Protein Coding	40	GC02M079157	2.16	https://www.genecards.org/cgi-bin/carddisp.pl?gene=REG3A
AHR	Aryl Hydrocarbon Receptor	Protein Coding	50	GC07P016916	2.16	https://www.genecards.org/cgi-bin/carddisp.pl?gene=AHR
PRKG2	Protein Kinase CGMP-Dependent 2	Protein Coding	46	GC04M081087	2.16	https://www.genecards.org/cgi-bin/carddisp.pl?gene=PRKG2
AFP	Alpha Fetoprotein	Protein Coding	47	GC04P073431	2.16	https://www.genecards.org/cgi-bin/carddisp.pl?gene=AFP
LYN	LYN Proto-Oncogene, Src Family Tyrosine Kinase	Protein Coding	51	GC08P055879	2.16	https://www.genecards.org/cgi-bin/carddisp.pl?gene=LYN
ICOS	Inducible T Cell Costimulator	Protein Coding	44	GC02P203937	2.15	https://www.genecards.org/cgi-bin/carddisp.pl?gene=ICOS
GNAI1	G Protein Subunit Alpha I1	Protein Coding	46	GC07P079769	2.15	https://www.genecards.org/cgi-bin/carddisp.pl?gene=GNAI1
SGCE	Sarcoglycan Epsilon	Protein Coding	42	GC07M094585	2.15	https://www.genecards.org/cgi-bin/carddisp.pl?gene=SGCE
PLCZ1	Phospholipase C Zeta 1	Protein Coding	43	GC12M018604	2.15	https://www.genecards.org/cgi-bin/carddisp.pl?gene=PLCZ1
MIR142	MicroRNA 142	RNA Gene	19	GC17M058331	2.15	https://www.genecards.org/cgi-bin/carddisp.pl?gene=MIR142
SPAG16	Sperm Associated Antigen 16	Protein Coding	37	GC02P213284	2.14	https://www.genecards.org/cgi-bin/carddisp.pl?gene=SPAG16
ROPN1L	Rhophilin Associated Tail Protein 1 Like	Protein Coding	37	GC05P010441	2.13	https://www.genecards.org/cgi-bin/carddisp.pl?gene=ROPN1L
DNAH10	Dynein Axonemal Heavy Chain 10	Protein Coding	36	GC12P123762	2.13	https://www.genecards.org/cgi-bin/carddisp.pl?gene=DNAH10
SLC9A3R2	SLC9A3 Regulator 2	Protein Coding	41	GC16P002343	2.13	https://www.genecards.org/cgi-bin/carddisp.pl?gene=SLC9A3R2
NCF4	Neutrophil Cytosolic Factor 4	Protein Coding	49	GC22P036860	2.12	https://www.genecards.org/cgi-bin/carddisp.pl?gene=NCF4
SPAG6	Sperm Associated Antigen 6	Protein Coding	37	GC10P022345	2.12	https://www.genecards.org/cgi-bin/carddisp.pl?gene=SPAG6
AK7	Adenylate Kinase 7	Protein Coding	40	GC14P096392	2.12	https://www.genecards.org/cgi-bin/carddisp.pl?gene=AK7
LCK	LCK Proto-Oncogene, Src Family Tyrosine Kinase	Protein Coding	54	GC01P032251	2.12	https://www.genecards.org/cgi-bin/carddisp.pl?gene=LCK
GPX7	Glutathione Peroxidase 7	Protein Coding	44	GC01P052602	2.11	https://www.genecards.org/cgi-bin/carddisp.pl?gene=GPX7
NCF2	Neutrophil Cytosolic Factor 2	Protein Coding	48	GC01M183524	2.11	https://www.genecards.org/cgi-bin/carddisp.pl?gene=NCF2
GUCA2A	Guanylate Cyclase Activator 2A	Protein Coding	38	GC01M042162	2.11	https://www.genecards.org/cgi-bin/carddisp.pl?gene=GUCA2A
MYD88	MYD88 Innate Immune Signal Transduction Adaptor	Protein Coding	51	GC03P038179	2.11	https://www.genecards.org/cgi-bin/carddisp.pl?gene=MYD88
CFAP221	Cilia And Flagella Associated Protein 221	Protein Coding	28	GC02P119544	2.1	https://www.genecards.org/cgi-bin/carddisp.pl?gene=CFAP221
MPP5	Membrane Palmitoylated Protein 5	Protein Coding	40	GC14P067241	2.09	https://www.genecards.org/cgi-bin/carddisp.pl?gene=MPP5
DNAH6	Dynein Axonemal Heavy Chain 6	Protein Coding	34	GC02P084459	2.09	https://www.genecards.org/cgi-bin/carddisp.pl?gene=DNAH6
DNAH14	Dynein Axonemal Heavy Chain 14	Protein Coding	33	GC01P224896	2.09	https://www.genecards.org/cgi-bin/carddisp.pl?gene=DNAH14
PLA2G10	Phospholipase A2 Group X	Protein Coding	45	GC16M014672	2.09	https://www.genecards.org/cgi-bin/carddisp.pl?gene=PLA2G10
CFAP54	Cilia And Flagella Associated Protein 54	Protein Coding	25	GC12P096489	2.08	https://www.genecards.org/cgi-bin/carddisp.pl?gene=CFAP54
G6PC3	Glucose-6-Phosphatase Catalytic Subunit 3	Protein Coding	43	GC17P044070	2.08	https://www.genecards.org/cgi-bin/carddisp.pl?gene=G6PC3
IL6ST	Interleukin 6 Signal Transducer	Protein Coding	47	GC05M055935	2.08	https://www.genecards.org/cgi-bin/carddisp.pl?gene=IL6ST
H2AC1	H2A Clustered Histone 1	Protein Coding	32	GC06M025816	2.07	https://www.genecards.org/cgi-bin/carddisp.pl?gene=H2AC1
PCDH15	Protocadherin Related 15	Protein Coding	41	GC10M053802	2.07	https://www.genecards.org/cgi-bin/carddisp.pl?gene=PCDH15
DERL1	Derlin 1	Protein Coding	37	GC08M123013	2.07	https://www.genecards.org/cgi-bin/carddisp.pl?gene=DERL1
HBEGF	Heparin Binding EGF Like Growth Factor	Protein Coding	44	GC05M140332	2.07	https://www.genecards.org/cgi-bin/carddisp.pl?gene=HBEGF
TCTE3	T-Complex-Associated-Testis-Expressed 3	Protein Coding	37	GC06M169739	2.06	https://www.genecards.org/cgi-bin/carddisp.pl?gene=TCTE3
ITGA1	Integrin Subunit Alpha 1	Protein Coding	43	GC05P052788	2.06	https://www.genecards.org/cgi-bin/carddisp.pl?gene=ITGA1
RAMP1	Receptor Activity Modifying Protein 1	Protein Coding	44	GC02P237858	2.06	https://www.genecards.org/cgi-bin/carddisp.pl?gene=RAMP1
RUNX3	RUNX Family Transcription Factor 3	Protein Coding	44	GC01M024899	2.06	https://www.genecards.org/cgi-bin/carddisp.pl?gene=RUNX3
GREM1	Gremlin 1, DAN Family BMP Antagonist	Protein Coding	45	GC15P032717	2.05	https://www.genecards.org/cgi-bin/carddisp.pl?gene=GREM1
TTLL1	Tubulin Tyrosine Ligase Like 1	Protein Coding	38	GC22M043039	2.05	https://www.genecards.org/cgi-bin/carddisp.pl?gene=TTLL1
CSF2RB	Colony Stimulating Factor 2 Receptor Beta Common Subunit	Protein Coding	49	GC22P036913	2.05	https://www.genecards.org/cgi-bin/carddisp.pl?gene=CSF2RB
ASXL1	ASXL Transcriptional Regulator 1	Protein Coding	45	GC20P032359	2.05	https://www.genecards.org/cgi-bin/carddisp.pl?gene=ASXL1
CD160	CD160 Molecule	Protein Coding	41	GC01P145719	2.05	https://www.genecards.org/cgi-bin/carddisp.pl?gene=CD160
DDX1	DEAD-Box Helicase 1	Protein Coding	42	GC02P015591	2.03	https://www.genecards.org/cgi-bin/carddisp.pl?gene=DDX1
TNXA	Tenascin XA (Pseudogene)	Pseudogene	26	GC06M032236	2.02	https://www.genecards.org/cgi-bin/carddisp.pl?gene=TNXA
ATG5	Autophagy Related 5	Protein Coding	45	GC06M106045	2.02	https://www.genecards.org/cgi-bin/carddisp.pl?gene=ATG5
LOC111674463	CFTR Promoter Region	Biological Region	2	GC07U904759	2.01	https://www.genecards.org/cgi-bin/carddisp.pl?gene=LOC111674463
PRDX6	Peroxiredoxin 6	Protein Coding	48	GC01P173477	2.01	https://www.genecards.org/cgi-bin/carddisp.pl?gene=PRDX6
SMAD1	SMAD Family Member 1	Protein Coding	45	GC04P145481	2.01	https://www.genecards.org/cgi-bin/carddisp.pl?gene=SMAD1
FCGR2B	Fc Fragment Of IgG Receptor IIb	Protein Coding	48	GC01P161663	2.01	https://www.genecards.org/cgi-bin/carddisp.pl?gene=FCGR2B
SDAD1	SDA1 Domain Containing 1	Protein Coding	35	GC04M075940	2	https://www.genecards.org/cgi-bin/carddisp.pl?gene=SDAD1
DPY19L2	Dpy-19 Like 2	Protein Coding	40	GC12M063558	2	https://www.genecards.org/cgi-bin/carddisp.pl?gene=DPY19L2
MUC2	Mucin 2, Oligomeric Mucus/Gel-Forming	Protein Coding	41	GC11P001074	2	https://www.genecards.org/cgi-bin/carddisp.pl?gene=MUC2
CDK2	Cyclin Dependent Kinase 2	Protein Coding	54	GC12P055966	2	https://www.genecards.org/cgi-bin/carddisp.pl?gene=CDK2
ERLIN1	ER Lipid Raft Associated 1	Protein Coding	42	GC10M100150	1.99	https://www.genecards.org/cgi-bin/carddisp.pl?gene=ERLIN1
DNALI1	Dynein Axonemal Light Intermediate Chain 1	Protein Coding	39	GC01P037560	1.99	https://www.genecards.org/cgi-bin/carddisp.pl?gene=DNALI1
MIR375	MicroRNA 375	RNA Gene	18	GC02M219001	1.99	https://www.genecards.org/cgi-bin/carddisp.pl?gene=MIR375
TEKT2	Tektin 2	Protein Coding	37	GC01P036084	1.98	https://www.genecards.org/cgi-bin/carddisp.pl?gene=TEKT2
JAK3	Janus Kinase 3	Protein Coding	53	GC19M017824	1.98	https://www.genecards.org/cgi-bin/carddisp.pl?gene=JAK3
CRLF2	Cytokine Receptor Like Factor 2	Protein Coding	41	GC0XM001190	1.98	https://www.genecards.org/cgi-bin/carddisp.pl?gene=CRLF2
CHUK	Component Of Inhibitor Of Nuclear Factor Kappa B Kinase Complex	Protein Coding	53	GC10M100188	1.98	https://www.genecards.org/cgi-bin/carddisp.pl?gene=CHUK
DNAH2	Dynein Axonemal Heavy Chain 2	Protein Coding	37	GC17P007717	1.98	https://www.genecards.org/cgi-bin/carddisp.pl?gene=DNAH2
TEKT1	Tektin 1	Protein Coding	37	GC17M006789	1.97	https://www.genecards.org/cgi-bin/carddisp.pl?gene=TEKT1
IFT46	Intraflagellar Transport 46	Protein Coding	34	GC11M118544	1.97	https://www.genecards.org/cgi-bin/carddisp.pl?gene=IFT46
CFAP161	Cilia And Flagella Associated Protein 161	Protein Coding	24	GC15P081008	1.97	https://www.genecards.org/cgi-bin/carddisp.pl?gene=CFAP161
GOPC	Golgi Associated PDZ And Coiled-Coil Motif Containing	Protein Coding	43	GC06M117560	1.97	https://www.genecards.org/cgi-bin/carddisp.pl?gene=GOPC
PSMB3	Proteasome Subunit Beta 3	Protein Coding	42	GC17P038752	1.97	https://www.genecards.org/cgi-bin/carddisp.pl?gene=PSMB3
HCP5	HLA Complex P5	RNA Gene	29	GC06P031400	1.97	https://www.genecards.org/cgi-bin/carddisp.pl?gene=HCP5
TXNDC2	Thioredoxin Domain Containing 2	Protein Coding	37	GC18P009885	1.97	https://www.genecards.org/cgi-bin/carddisp.pl?gene=TXNDC2
PXDNL	Peroxidasin Like	Protein Coding	36	GC08M051319	1.97	https://www.genecards.org/cgi-bin/carddisp.pl?gene=PXDNL
TTLL9	Tubulin Tyrosine Ligase Like 9	Protein Coding	36	GC20P031870	1.97	https://www.genecards.org/cgi-bin/carddisp.pl?gene=TTLL9
SPEM1	Spermatid Maturation 1	Protein Coding	33	GC17P007502	1.97	https://www.genecards.org/cgi-bin/carddisp.pl?gene=SPEM1
CFAP52	Cilia And Flagella Associated Protein 52	Protein Coding	33	GC17P009576	1.97	https://www.genecards.org/cgi-bin/carddisp.pl?gene=CFAP52
RSPH6A	Radial Spoke Head 6 Homolog A	Protein Coding	33	GC19M045795	1.97	https://www.genecards.org/cgi-bin/carddisp.pl?gene=RSPH6A
DRC3	Dynein Regulatory Complex Subunit 3	Protein Coding	28	GC17P017973	1.97	https://www.genecards.org/cgi-bin/carddisp.pl?gene=DRC3
RAB11B	RAB11B, Member RAS Oncogene Family	Protein Coding	43	GC19P008393	1.95	https://www.genecards.org/cgi-bin/carddisp.pl?gene=RAB11B
PLN	Phospholamban	Protein Coding	45	GC06P118548	1.95	https://www.genecards.org/cgi-bin/carddisp.pl?gene=PLN
CALM1	Calmodulin 1	Protein Coding	46	GC14P090396	1.95	https://www.genecards.org/cgi-bin/carddisp.pl?gene=CALM1
IL2RG	Interleukin 2 Receptor Subunit Gamma	Protein Coding	49	GC0XM071108	1.94	https://www.genecards.org/cgi-bin/carddisp.pl?gene=IL2RG
MIR34C	MicroRNA 34c	RNA Gene	20	GC11P111571	1.94	https://www.genecards.org/cgi-bin/carddisp.pl?gene=MIR34C
CNTF	Ciliary Neurotrophic Factor	Protein Coding	44	GC11P058622	1.93	https://www.genecards.org/cgi-bin/carddisp.pl?gene=CNTF
RNF5	Ring Finger Protein 5	Protein Coding	41	GC06P032660	1.93	https://www.genecards.org/cgi-bin/carddisp.pl?gene=RNF5
HSPH1	Heat Shock Protein Family H (Hsp110) Member 1	Protein Coding	44	GC13M031134	1.93	https://www.genecards.org/cgi-bin/carddisp.pl?gene=HSPH1
PSMB4	Proteasome Subunit Beta 4	Protein Coding	45	GC01P151372	1.93	https://www.genecards.org/cgi-bin/carddisp.pl?gene=PSMB4
GUCY2C	Guanylate Cyclase 2C	Protein Coding	47	GC12M014612	1.92	https://www.genecards.org/cgi-bin/carddisp.pl?gene=GUCY2C
KLF6	Kruppel Like Factor 6	Protein Coding	45	GC10M003779	1.92	https://www.genecards.org/cgi-bin/carddisp.pl?gene=KLF6
TRPC1	Transient Receptor Potential Cation Channel Subfamily C Member 1	Protein Coding	41	GC03P142724	1.92	https://www.genecards.org/cgi-bin/carddisp.pl?gene=TRPC1
LOC113523647	CFTR +21.5 Kb DNase I Hypersensitive Site	Biological Region	2	GC07U904866	1.92	https://www.genecards.org/cgi-bin/carddisp.pl?gene=LOC113523647
LOC113604967	DNase I Hypersensitive Site 83.7 Kb Downstream Of CFTR	Biological Region	2	GC07U904871	1.92	https://www.genecards.org/cgi-bin/carddisp.pl?gene=LOC113604967
LOC113633875	CFTR Intron 18a DNase I Hypersensitive Site	Biological Region	2	GC07U904873	1.92	https://www.genecards.org/cgi-bin/carddisp.pl?gene=LOC113633875
LOC113633876	CFTR Intron 18b DNase I Hypersensitive Site	Biological Region	2	GC07U904874	1.92	https://www.genecards.org/cgi-bin/carddisp.pl?gene=LOC113633876
LOC113633877	CFTR Intron 19 DNase I Hypersensitive Site	Biological Region	2	GC07U904875	1.92	https://www.genecards.org/cgi-bin/carddisp.pl?gene=LOC113633877
LOC108491823	CTTNBP2 Intron Enhancer-Blocking Element 7-1-1	Biological Region	2	GC07U904683	1.92	https://www.genecards.org/cgi-bin/carddisp.pl?gene=LOC108491823
LOC111674464	CFTR Intron 1 Enhancer	Biological Region	2	GC07U904773	1.92	https://www.genecards.org/cgi-bin/carddisp.pl?gene=LOC111674464
LOC111674465	DNase I Hypersensitive Site -80 Kb Upstream Of CFTR	Biological Region	2	GC07U904775	1.92	https://www.genecards.org/cgi-bin/carddisp.pl?gene=LOC111674465
LOC111674466	DNase I Hypersensitive Site -20.9 Kb Upstream Of CFTR	Biological Region	2	GC07U904761	1.92	https://www.genecards.org/cgi-bin/carddisp.pl?gene=LOC111674466
LOC111674470	DNase I Hypersensitive Region 15.6 Kb Downstream Of CFTR	Biological Region	2	GC07U904788	1.92	https://www.genecards.org/cgi-bin/carddisp.pl?gene=LOC111674470
LOC111674471	DNase I Hypersensitive Region 5.4 To 7.4 Kb Downstream Of CFTR	Biological Region	2	GC07U904786	1.92	https://www.genecards.org/cgi-bin/carddisp.pl?gene=LOC111674471
LOC111674473	DNase I Hypersensitive Sites In Intron 10ab Of CFTR	Biological Region	2	GC07U904776	1.92	https://www.genecards.org/cgi-bin/carddisp.pl?gene=LOC111674473
LOC111674474	DNase I Hypersensitive Site In Intron 10c Of CFTR	Biological Region	2	GC07U904768	1.92	https://www.genecards.org/cgi-bin/carddisp.pl?gene=LOC111674474
LOC111674475	CFTR Intron 11 Enhancer	Biological Region	2	GC07U904779	1.92	https://www.genecards.org/cgi-bin/carddisp.pl?gene=LOC111674475
LOC111674476	CFTR -35 Kb Upstream Enhancer	Biological Region	2	GC07U904781	1.92	https://www.genecards.org/cgi-bin/carddisp.pl?gene=LOC111674476
LOC111674477	CFTR Intron 23 Enhancer	Biological Region	2	GC07U904785	1.92	https://www.genecards.org/cgi-bin/carddisp.pl?gene=LOC111674477
LOC111674478	CFTR -44 Kb Upstream Enhancer	Biological Region	2	GC07U904782	1.92	https://www.genecards.org/cgi-bin/carddisp.pl?gene=LOC111674478
LOC111674479	CFTR +36.6 Kb Downstream Enhancer	Biological Region	2	GC07U904769	1.92	https://www.genecards.org/cgi-bin/carddisp.pl?gene=LOC111674479
LBP	Lipopolysaccharide Binding Protein	Protein Coding	45	GC20P038346	1.92	https://www.genecards.org/cgi-bin/carddisp.pl?gene=LBP
ETS1	ETS Proto-Oncogene 1, Transcription Factor	Protein Coding	50	GC11M128458	1.91	https://www.genecards.org/cgi-bin/carddisp.pl?gene=ETS1
HSPB2	Heat Shock Protein Family B (Small) Member 2	Protein Coding	42	GC11P111913	1.9	https://www.genecards.org/cgi-bin/carddisp.pl?gene=HSPB2
EVPL	Envoplakin	Protein Coding	37	GC17M076004	1.9	https://www.genecards.org/cgi-bin/carddisp.pl?gene=EVPL
IL22	Interleukin 22	Protein Coding	42	GC12M068248	1.89	https://www.genecards.org/cgi-bin/carddisp.pl?gene=IL22
UGT2B7	UDP Glucuronosyltransferase Family 2 Member B7	Protein Coding	45	GC04P069051	1.89	https://www.genecards.org/cgi-bin/carddisp.pl?gene=UGT2B7
PIDD1	P53-Induced Death Domain Protein 1	Protein Coding	37	GC11M000800	1.87	https://www.genecards.org/cgi-bin/carddisp.pl?gene=PIDD1
ADAMTSL1	ADAMTS Like 1	Protein Coding	42	GC09P017906	1.85	https://www.genecards.org/cgi-bin/carddisp.pl?gene=ADAMTSL1
SERPINB2	Serpin Family B Member 2	Protein Coding	45	GC18P063871	1.85	https://www.genecards.org/cgi-bin/carddisp.pl?gene=SERPINB2
SAMHD1	SAM And HD Domain Containing Deoxynucleoside Triphosphate Triphosphohydrolase 1	Protein Coding	44	GC20M036890	1.85	https://www.genecards.org/cgi-bin/carddisp.pl?gene=SAMHD1
HLA-DOA	Major Histocompatibility Complex, Class II, DO Alpha	Protein Coding	41	GC06M033004	1.84	https://www.genecards.org/cgi-bin/carddisp.pl?gene=HLA-DOA
IRS2	Insulin Receptor Substrate 2	Protein Coding	45	GC13M109752	1.84	https://www.genecards.org/cgi-bin/carddisp.pl?gene=IRS2
LPIN2	Lipin 2	Protein Coding	44	GC18M002906	1.84	https://www.genecards.org/cgi-bin/carddisp.pl?gene=LPIN2
PSMB1	Proteasome Subunit Beta 1	Protein Coding	44	GC06M170535	1.84	https://www.genecards.org/cgi-bin/carddisp.pl?gene=PSMB1
PRSS8	Serine Protease 8	Protein Coding	45	GC16M031132	1.83	https://www.genecards.org/cgi-bin/carddisp.pl?gene=PRSS8
ADH5	Alcohol Dehydrogenase 5 (Class III), Chi Polypeptide	Protein Coding	47	GC04M099070	1.83	https://www.genecards.org/cgi-bin/carddisp.pl?gene=ADH5
CFM1	Cystic Fibrosis Modifier 1	Genetic Locus	6	GC19U990157	1.82	https://www.genecards.org/cgi-bin/carddisp.pl?gene=CFM1
CCNB1	Cyclin B1	Protein Coding	49	GC05P069167	1.82	https://www.genecards.org/cgi-bin/carddisp.pl?gene=CCNB1
CD38	CD38 Molecule	Protein Coding	46	GC04P015779	1.81	https://www.genecards.org/cgi-bin/carddisp.pl?gene=CD38
COL18A1	Collagen Type XVIII Alpha 1 Chain	Protein Coding	46	GC21P045405	1.81	https://www.genecards.org/cgi-bin/carddisp.pl?gene=COL18A1
ITGAV	Integrin Subunit Alpha V	Protein Coding	48	GC02P186589	1.81	https://www.genecards.org/cgi-bin/carddisp.pl?gene=ITGAV
AQP5	Aquaporin 5	Protein Coding	47	GC12P049961	1.79	https://www.genecards.org/cgi-bin/carddisp.pl?gene=AQP5
CDC5L	Cell Division Cycle 5 Like	Protein Coding	40	GC06P044387	1.79	https://www.genecards.org/cgi-bin/carddisp.pl?gene=CDC5L
PRKCSH	Protein Kinase C Substrate 80K-H	Protein Coding	45	GC19P011435	1.78	https://www.genecards.org/cgi-bin/carddisp.pl?gene=PRKCSH
DDR2	Discoidin Domain Receptor Tyrosine Kinase 2	Protein Coding	53	GC01P162631	1.78	https://www.genecards.org/cgi-bin/carddisp.pl?gene=DDR2
CD9	CD9 Molecule	Protein Coding	45	GC12P006313	1.77	https://www.genecards.org/cgi-bin/carddisp.pl?gene=CD9
PECAM1	Platelet And Endothelial Cell Adhesion Molecule 1	Protein Coding	42	GC17M064319	1.77	https://www.genecards.org/cgi-bin/carddisp.pl?gene=PECAM1
LY96	Lymphocyte Antigen 96	Protein Coding	44	GC08P073991	1.76	https://www.genecards.org/cgi-bin/carddisp.pl?gene=LY96
MKKS	McKusick-Kaufman Syndrome	Protein Coding	41	GC20M010402	1.76	https://www.genecards.org/cgi-bin/carddisp.pl?gene=MKKS
EHD1	EH Domain Containing 1	Protein Coding	43	GC11M064870	1.76	https://www.genecards.org/cgi-bin/carddisp.pl?gene=EHD1
NR0B2	Nuclear Receptor Subfamily 0 Group B Member 2	Protein Coding	43	GC01M026922	1.76	https://www.genecards.org/cgi-bin/carddisp.pl?gene=NR0B2
EPAS1	Endothelial PAS Domain Protein 1	Protein Coding	49	GC02P046293	1.76	https://www.genecards.org/cgi-bin/carddisp.pl?gene=EPAS1
CDIPT	CDP-Diacylglycerol--Inositol 3-Phosphatidyltransferase	Protein Coding	42	GC16M029869	1.76	https://www.genecards.org/cgi-bin/carddisp.pl?gene=CDIPT
PMEL	Premelanosome Protein	Protein Coding	38	GC12M055954	1.75	https://www.genecards.org/cgi-bin/carddisp.pl?gene=PMEL
ILK	Integrin Linked Kinase	Protein Coding	48	GC11P006581	1.75	https://www.genecards.org/cgi-bin/carddisp.pl?gene=ILK
NCOA2	Nuclear Receptor Coactivator 2	Protein Coding	46	GC08M070109	1.74	https://www.genecards.org/cgi-bin/carddisp.pl?gene=NCOA2
TIMP2	TIMP Metallopeptidase Inhibitor 2	Protein Coding	45	GC17M078852	1.74	https://www.genecards.org/cgi-bin/carddisp.pl?gene=TIMP2
GPX3	Glutathione Peroxidase 3	Protein Coding	46	GC05P150997	1.73	https://www.genecards.org/cgi-bin/carddisp.pl?gene=GPX3
FCER1G	Fc Fragment Of IgE Receptor Ig	Protein Coding	44	GC01P161215	1.73	https://www.genecards.org/cgi-bin/carddisp.pl?gene=FCER1G
IL24	Interleukin 24	Protein Coding	44	GC01P206897	1.73	https://www.genecards.org/cgi-bin/carddisp.pl?gene=IL24
SNAP25	Synaptosome Associated Protein 25	Protein Coding	50	GC20P010218	1.73	https://www.genecards.org/cgi-bin/carddisp.pl?gene=SNAP25
LMBRD1	LMBR1 Domain Containing 1	Protein Coding	40	GC06M069675	1.72	https://www.genecards.org/cgi-bin/carddisp.pl?gene=LMBRD1
VEGFC	Vascular Endothelial Growth Factor C	Protein Coding	48	GC04M176683	1.72	https://www.genecards.org/cgi-bin/carddisp.pl?gene=VEGFC
RNU5A-1	RNA, U5A Small Nuclear 1	RNA Gene	16	GC15P065296	1.72	https://www.genecards.org/cgi-bin/carddisp.pl?gene=RNU5A-1
PRPF19	Pre-MRNA Processing Factor 19	Protein Coding	38	GC11M060890	1.71	https://www.genecards.org/cgi-bin/carddisp.pl?gene=PRPF19
AQP2	Aquaporin 2	Protein Coding	48	GC12P049950	1.71	https://www.genecards.org/cgi-bin/carddisp.pl?gene=AQP2
ASIC1	Acid Sensing Ion Channel Subunit 1	Protein Coding	44	GC12P050057	1.7	https://www.genecards.org/cgi-bin/carddisp.pl?gene=ASIC1
PDE4C	Phosphodiesterase 4C	Protein Coding	45	GC19M018209	1.69	https://www.genecards.org/cgi-bin/carddisp.pl?gene=PDE4C
EPCAM	Epithelial Cell Adhesion Molecule	Protein Coding	48	GC02P047345	1.69	https://www.genecards.org/cgi-bin/carddisp.pl?gene=EPCAM
IAPP	Islet Amyloid Polypeptide	Protein Coding	41	GC12P021354	1.68	https://www.genecards.org/cgi-bin/carddisp.pl?gene=IAPP
PLG	Plasminogen	Protein Coding	49	GC06P160702	1.68	https://www.genecards.org/cgi-bin/carddisp.pl?gene=PLG
CISH	Cytokine Inducible SH2 Containing Protein	Protein Coding	46	GC03M050618	1.67	https://www.genecards.org/cgi-bin/carddisp.pl?gene=CISH
MMP14	Matrix Metallopeptidase 14	Protein Coding	52	GC14P024724	1.67	https://www.genecards.org/cgi-bin/carddisp.pl?gene=MMP14
MIR147A	MicroRNA 147a	RNA Gene	15	GC09M120244	1.67	https://www.genecards.org/cgi-bin/carddisp.pl?gene=MIR147A
TFAM	Transcription Factor A, Mitochondrial	Protein Coding	45	GC10P058385	1.65	https://www.genecards.org/cgi-bin/carddisp.pl?gene=TFAM
SI	Sucrase-Isomaltase	Protein Coding	45	GC03M164978	1.64	https://www.genecards.org/cgi-bin/carddisp.pl?gene=SI
DDX39B	DExD-Box Helicase 39B	Protein Coding	40	GC06M031530	1.64	https://www.genecards.org/cgi-bin/carddisp.pl?gene=DDX39B
GUSB	Glucuronidase Beta	Protein Coding	48	GC07M065960	1.64	https://www.genecards.org/cgi-bin/carddisp.pl?gene=GUSB
OSM	Oncostatin M	Protein Coding	44	GC22M030262	1.64	https://www.genecards.org/cgi-bin/carddisp.pl?gene=OSM
GGT1	Gamma-Glutamyltransferase 1	Protein Coding	47	GC22P024583	1.64	https://www.genecards.org/cgi-bin/carddisp.pl?gene=GGT1
EPC2	Enhancer Of Polycomb Homolog 2	Protein Coding	37	GC02P148644	1.63	https://www.genecards.org/cgi-bin/carddisp.pl?gene=EPC2
RLN1	Relaxin 1	Protein Coding	36	GC09M005324	1.63	https://www.genecards.org/cgi-bin/carddisp.pl?gene=RLN1
MIR183	MicroRNA 183	RNA Gene	17	GC07M129787	1.63	https://www.genecards.org/cgi-bin/carddisp.pl?gene=MIR183
RNU6-1	RNA, U6 Small Nuclear 1	RNA Gene	18	GC15M067839	1.62	https://www.genecards.org/cgi-bin/carddisp.pl?gene=RNU6-1
LGALS7	Galectin 7	Protein Coding	39	GC19M038770	1.62	https://www.genecards.org/cgi-bin/carddisp.pl?gene=LGALS7
SRF	Serum Response Factor	Protein Coding	43	GC06P043171	1.62	https://www.genecards.org/cgi-bin/carddisp.pl?gene=SRF
GPRC6A	G Protein-Coupled Receptor Class C Group 6 Member A	Protein Coding	38	GC06M116793	1.61	https://www.genecards.org/cgi-bin/carddisp.pl?gene=GPRC6A
AFF2	AF4/FMR2 Family Member 2	Protein Coding	43	GC0XP148500	1.61	https://www.genecards.org/cgi-bin/carddisp.pl?gene=AFF2
RGL3	Ral Guanine Nucleotide Dissociation Stimulator Like 3	Protein Coding	36	GC19M011384	1.61	https://www.genecards.org/cgi-bin/carddisp.pl?gene=RGL3
ZNF319	Zinc Finger Protein 319	Protein Coding	34	GC16M058028	1.61	https://www.genecards.org/cgi-bin/carddisp.pl?gene=ZNF319
CIAO3	Cytosolic Iron-Sulfur Assembly Component 3	Protein Coding	29	GC16M001037	1.61	https://www.genecards.org/cgi-bin/carddisp.pl?gene=CIAO3
CHRNB2	Cholinergic Receptor Nicotinic Beta 2 Subunit	Protein Coding	46	GC01P154540	1.6	https://www.genecards.org/cgi-bin/carddisp.pl?gene=CHRNB2
MIR192	MicroRNA 192	RNA Gene	20	GC11M064891	1.59	https://www.genecards.org/cgi-bin/carddisp.pl?gene=MIR192
CTTN	Cortactin	Protein Coding	44	GC11P070398	1.59	https://www.genecards.org/cgi-bin/carddisp.pl?gene=CTTN
BMPR1B	Bone Morphogenetic Protein Receptor Type 1B	Protein Coding	51	GC04P094757	1.58	https://www.genecards.org/cgi-bin/carddisp.pl?gene=BMPR1B
GAPDH	Glyceraldehyde-3-Phosphate Dehydrogenase	Protein Coding	49	GC12P006553	1.57	https://www.genecards.org/cgi-bin/carddisp.pl?gene=GAPDH
RPS6KB1	Ribosomal Protein S6 Kinase B1	Protein Coding	50	GC17P059893	1.57	https://www.genecards.org/cgi-bin/carddisp.pl?gene=RPS6KB1
CD58	CD58 Molecule	Protein Coding	42	GC01M116514	1.56	https://www.genecards.org/cgi-bin/carddisp.pl?gene=CD58
TAS2R1	Taste 2 Receptor Member 1	Protein Coding	37	GC05M009630	1.56	https://www.genecards.org/cgi-bin/carddisp.pl?gene=TAS2R1
HSPA1B	Heat Shock Protein Family A (Hsp70) Member 1B	Protein Coding	42	GC06P032624	1.56	https://www.genecards.org/cgi-bin/carddisp.pl?gene=HSPA1B
MUCL3	Mucin Like 3	Protein Coding	27	GC06P032757	1.56	https://www.genecards.org/cgi-bin/carddisp.pl?gene=MUCL3
BMPR2	Bone Morphogenetic Protein Receptor Type 2	Protein Coding	50	GC02P202376	1.55	https://www.genecards.org/cgi-bin/carddisp.pl?gene=BMPR2
AVPR1B	Arginine Vasopressin Receptor 1B	Protein Coding	45	GC01M206109	1.55	https://www.genecards.org/cgi-bin/carddisp.pl?gene=AVPR1B
KCNJ5	Potassium Inwardly Rectifying Channel Subfamily J Member 5	Protein Coding	49	GC11P128891	1.55	https://www.genecards.org/cgi-bin/carddisp.pl?gene=KCNJ5
IL15RA	Interleukin 15 Receptor Subunit Alpha	Protein Coding	42	GC10M005943	1.55	https://www.genecards.org/cgi-bin/carddisp.pl?gene=IL15RA
PPP2R1B	Protein Phosphatase 2 Scaffold Subunit Abeta	Protein Coding	49	GC11M111695	1.55	https://www.genecards.org/cgi-bin/carddisp.pl?gene=PPP2R1B
ACTN2	Actinin Alpha 2	Protein Coding	48	GC01P236686	1.55	https://www.genecards.org/cgi-bin/carddisp.pl?gene=ACTN2
BAK1	BCL2 Antagonist/Killer 1	Protein Coding	46	GC06M033572	1.55	https://www.genecards.org/cgi-bin/carddisp.pl?gene=BAK1
TAP2	Transporter 2, ATP Binding Cassette Subfamily B Member	Protein Coding	45	GC06M032821	1.55	https://www.genecards.org/cgi-bin/carddisp.pl?gene=TAP2
FH	Fumarate Hydratase	Protein Coding	47	GC01M241499	1.54	https://www.genecards.org/cgi-bin/carddisp.pl?gene=FH
AKT2	AKT Serine/Threonine Kinase 2	Protein Coding	55	GC19M040230	1.54	https://www.genecards.org/cgi-bin/carddisp.pl?gene=AKT2
FCN2	Ficolin 2	Protein Coding	42	GC09P134864	1.54	https://www.genecards.org/cgi-bin/carddisp.pl?gene=FCN2
EDA	Ectodysplasin A	Protein Coding	43	GC0XP069618	1.54	https://www.genecards.org/cgi-bin/carddisp.pl?gene=EDA
LPP	LIM Domain Containing Preferred Translocation Partner In Lipoma	Protein Coding	44	GC03P188153	1.52	https://www.genecards.org/cgi-bin/carddisp.pl?gene=LPP
SHBG	Sex Hormone Binding Globulin	Protein Coding	42	GC17P007613	1.52	https://www.genecards.org/cgi-bin/carddisp.pl?gene=SHBG
AQP1	Aquaporin 1 (Colton Blood Group)	Protein Coding	47	GC07P030911	1.51	https://www.genecards.org/cgi-bin/carddisp.pl?gene=AQP1
BST2	Bone Marrow Stromal Cell Antigen 2	Protein Coding	41	GC19M017403	1.51	https://www.genecards.org/cgi-bin/carddisp.pl?gene=BST2
INHBA	Inhibin Subunit Beta A	Protein Coding	45	GC07M041668	1.5	https://www.genecards.org/cgi-bin/carddisp.pl?gene=INHBA
ITGA7	Integrin Subunit Alpha 7	Protein Coding	48	GC12M055684	1.48	https://www.genecards.org/cgi-bin/carddisp.pl?gene=ITGA7
PRDX2	Peroxiredoxin 2	Protein Coding	48	GC19M012796	1.48	https://www.genecards.org/cgi-bin/carddisp.pl?gene=PRDX2
IL3RA	Interleukin 3 Receptor Subunit Alpha	Protein Coding	44	GC0XP001336	1.47	https://www.genecards.org/cgi-bin/carddisp.pl?gene=IL3RA
MLX	MAX Dimerization Protein MLX	Protein Coding	44	GC17P042567	1.47	https://www.genecards.org/cgi-bin/carddisp.pl?gene=MLX
IFI27	Interferon Alpha Inducible Protein 27	Protein Coding	39	GC14P094104	1.47	https://www.genecards.org/cgi-bin/carddisp.pl?gene=IFI27
SERPINB3	Serpin Family B Member 3	Protein Coding	43	GC18M063655	1.47	https://www.genecards.org/cgi-bin/carddisp.pl?gene=SERPINB3
CLEC3B	C-Type Lectin Domain Family 3 Member B	Protein Coding	41	GC03P045232	1.46	https://www.genecards.org/cgi-bin/carddisp.pl?gene=CLEC3B
EHF	ETS Homologous Factor	Protein Coding	41	GC11P034621	1.46	https://www.genecards.org/cgi-bin/carddisp.pl?gene=EHF
CHST8	Carbohydrate Sulfotransferase 8	Protein Coding	42	GC19P033621	1.46	https://www.genecards.org/cgi-bin/carddisp.pl?gene=CHST8
ESD	Esterase D	Protein Coding	44	GC13M046771	1.46	https://www.genecards.org/cgi-bin/carddisp.pl?gene=ESD
MIR199A1	MicroRNA 199a-1	RNA Gene	18	GC19M010792	1.46	https://www.genecards.org/cgi-bin/carddisp.pl?gene=MIR199A1
TNFRSF4	TNF Receptor Superfamily Member 4	Protein Coding	45	GC01M001211	1.45	https://www.genecards.org/cgi-bin/carddisp.pl?gene=TNFRSF4
LTBR	Lymphotoxin Beta Receptor	Protein Coding	42	GC12P006375	1.45	https://www.genecards.org/cgi-bin/carddisp.pl?gene=LTBR
CYP3A7	Cytochrome P450 Family 3 Subfamily A Member 7	Protein Coding	44	GC07M099705	1.43	https://www.genecards.org/cgi-bin/carddisp.pl?gene=CYP3A7
MSLN	Mesothelin	Protein Coding	42	GC16P001134	1.42	https://www.genecards.org/cgi-bin/carddisp.pl?gene=MSLN
PXN	Paxillin	Protein Coding	46	GC12M120210	1.42	https://www.genecards.org/cgi-bin/carddisp.pl?gene=PXN
PTK2B	Protein Tyrosine Kinase 2 Beta	Protein Coding	50	GC08P027311	1.41	https://www.genecards.org/cgi-bin/carddisp.pl?gene=PTK2B
CDK1	Cyclin Dependent Kinase 1	Protein Coding	47	GC10P060772	1.4	https://www.genecards.org/cgi-bin/carddisp.pl?gene=CDK1
NAGLU	N-Acetyl-Alpha-Glucosaminidase	Protein Coding	45	GC17P042535	1.39	https://www.genecards.org/cgi-bin/carddisp.pl?gene=NAGLU
PDPK1	3-Phosphoinositide Dependent Protein Kinase 1	Protein Coding	50	GC16P002537	1.39	https://www.genecards.org/cgi-bin/carddisp.pl?gene=PDPK1
LOC108449888	PATRR22 Recombination Region	Biological Region	2	GC22U901439	1.37	https://www.genecards.org/cgi-bin/carddisp.pl?gene=LOC108449888
KCNA5	Potassium Voltage-Gated Channel Subfamily A Member 5	Protein Coding	47	GC12P005043	1.37	https://www.genecards.org/cgi-bin/carddisp.pl?gene=KCNA5
DCN	Decorin	Protein Coding	48	GC12M091140	1.37	https://www.genecards.org/cgi-bin/carddisp.pl?gene=DCN
SNAI1	Snail Family Transcriptional Repressor 1	Protein Coding	45	GC20P049982	1.37	https://www.genecards.org/cgi-bin/carddisp.pl?gene=SNAI1
SEMA3D	Semaphorin 3D	Protein Coding	40	GC07M084995	1.35	https://www.genecards.org/cgi-bin/carddisp.pl?gene=SEMA3D
NSMCE3	NSE3 Homolog, SMC5-SMC6 Complex Component	Protein Coding	32	GC15M029269	1.35	https://www.genecards.org/cgi-bin/carddisp.pl?gene=NSMCE3
F12	Coagulation Factor XII	Protein Coding	49	GC05M177402	1.33	https://www.genecards.org/cgi-bin/carddisp.pl?gene=F12
MIR338	MicroRNA 338	RNA Gene	17	GC17M081126	1.33	https://www.genecards.org/cgi-bin/carddisp.pl?gene=MIR338
HTRA2	HtrA Serine Peptidase 2	Protein Coding	48	GC02P074529	1.33	https://www.genecards.org/cgi-bin/carddisp.pl?gene=HTRA2
UGT1A	UDP Glucuronosyltransferase Family 1 Member A Complex Locus	Genetic Locus	11	GC02P233586	1.33	https://www.genecards.org/cgi-bin/carddisp.pl?gene=UGT1A
UCN	Urocortin	Protein Coding	40	GC02M027308	1.32	https://www.genecards.org/cgi-bin/carddisp.pl?gene=UCN
CCNA2	Cyclin A2	Protein Coding	46	GC04M121816	1.32	https://www.genecards.org/cgi-bin/carddisp.pl?gene=CCNA2
BPIFA1	BPI Fold Containing Family A Member 1	Protein Coding	37	GC20P033235	1.32	https://www.genecards.org/cgi-bin/carddisp.pl?gene=BPIFA1
CLEC4M	C-Type Lectin Domain Family 4 Member M	Protein Coding	41	GC19P007763	1.32	https://www.genecards.org/cgi-bin/carddisp.pl?gene=CLEC4M
UTS2	Urotensin 2	Protein Coding	42	GC01M007904	1.32	https://www.genecards.org/cgi-bin/carddisp.pl?gene=UTS2
CHRNA2	Cholinergic Receptor Nicotinic Alpha 2 Subunit	Protein Coding	48	GC08M027459	1.31	https://www.genecards.org/cgi-bin/carddisp.pl?gene=CHRNA2
ITGA5	Integrin Subunit Alpha 5	Protein Coding	49	GC12M054396	1.31	https://www.genecards.org/cgi-bin/carddisp.pl?gene=ITGA5
GRIN3A	Glutamate Ionotropic Receptor NMDA Type Subunit 3A	Protein Coding	38	GC09M101569	1.3	https://www.genecards.org/cgi-bin/carddisp.pl?gene=GRIN3A
COL4A3	Collagen Type IV Alpha 3 Chain	Protein Coding	46	GC02P227164	1.3	https://www.genecards.org/cgi-bin/carddisp.pl?gene=COL4A3
CD244	CD244 Molecule	Protein Coding	44	GC01M160830	1.28	https://www.genecards.org/cgi-bin/carddisp.pl?gene=CD244
PRKCE	Protein Kinase C Epsilon	Protein Coding	51	GC02P045651	1.28	https://www.genecards.org/cgi-bin/carddisp.pl?gene=PRKCE
SLC18A3	Solute Carrier Family 18 Member A3	Protein Coding	45	GC10P049610	1.28	https://www.genecards.org/cgi-bin/carddisp.pl?gene=SLC18A3
DIABLO	Diablo IAP-Binding Mitochondrial Protein	Protein Coding	49	GC12M122208	1.28	https://www.genecards.org/cgi-bin/carddisp.pl?gene=DIABLO
BAG3	BCL2 Associated Athanogene 3	Protein Coding	45	GC10P119651	1.27	https://www.genecards.org/cgi-bin/carddisp.pl?gene=BAG3
RIOX2	Ribosomal Oxygenase 2	Protein Coding	33	GC03M097942	1.26	https://www.genecards.org/cgi-bin/carddisp.pl?gene=RIOX2
OBSCN	Obscurin, Cytoskeletal Calmodulin And Titin-Interacting RhoGEF	Protein Coding	41	GC01P228208	1.26	https://www.genecards.org/cgi-bin/carddisp.pl?gene=OBSCN
IL1RAPL2	Interleukin 1 Receptor Accessory Protein Like 2	Protein Coding	38	GC0XP104566	1.24	https://www.genecards.org/cgi-bin/carddisp.pl?gene=IL1RAPL2
ZFAT	Zinc Finger And AT-Hook Domain Containing	Protein Coding	37	GC08M134477	1.24	https://www.genecards.org/cgi-bin/carddisp.pl?gene=ZFAT
TRAF3	TNF Receptor Associated Factor 3	Protein Coding	48	GC14P103950	1.23	https://www.genecards.org/cgi-bin/carddisp.pl?gene=TRAF3
CXADR	CXADR Ig-Like Cell Adhesion Molecule	Protein Coding	43	GC21P017512	1.23	https://www.genecards.org/cgi-bin/carddisp.pl?gene=CXADR
PDK1	Pyruvate Dehydrogenase Kinase 1	Protein Coding	48	GC02P172555	1.23	https://www.genecards.org/cgi-bin/carddisp.pl?gene=PDK1
PLK1	Polo Like Kinase 1	Protein Coding	50	GC16P023850	1.22	https://www.genecards.org/cgi-bin/carddisp.pl?gene=PLK1
MVP	Major Vault Protein	Protein Coding	41	GC16P030010	1.22	https://www.genecards.org/cgi-bin/carddisp.pl?gene=MVP
CSRP1	Cysteine And Glycine Rich Protein 1	Protein Coding	42	GC01M201484	1.22	https://www.genecards.org/cgi-bin/carddisp.pl?gene=CSRP1
TNFSF8	TNF Superfamily Member 8	Protein Coding	38	GC09M114893	1.21	https://www.genecards.org/cgi-bin/carddisp.pl?gene=TNFSF8
PKP1	Plakophilin 1	Protein Coding	42	GC01P201252	1.2	https://www.genecards.org/cgi-bin/carddisp.pl?gene=PKP1
ABCC3	ATP Binding Cassette Subfamily C Member 3	Protein Coding	47	GC17P050634	1.2	https://www.genecards.org/cgi-bin/carddisp.pl?gene=ABCC3
CXCL2	C-X-C Motif Chemokine Ligand 2	Protein Coding	42	GC04M074097	1.2	https://www.genecards.org/cgi-bin/carddisp.pl?gene=CXCL2
MRPL28	Mitochondrial Ribosomal Protein L28	Protein Coding	37	GC16M000357	1.19	https://www.genecards.org/cgi-bin/carddisp.pl?gene=MRPL28
GRB7	Growth Factor Receptor Bound Protein 7	Protein Coding	45	GC17P039744	1.17	https://www.genecards.org/cgi-bin/carddisp.pl?gene=GRB7
CITED2	Cbp/P300 Interacting Transactivator With Glu/Asp Rich Carboxy-Terminal Domain 2	Protein Coding	45	GC06M139371	1.16	https://www.genecards.org/cgi-bin/carddisp.pl?gene=CITED2
TCF7	Transcription Factor 7	Protein Coding	45	GC05P134114	1.16	https://www.genecards.org/cgi-bin/carddisp.pl?gene=TCF7
PPIG	Peptidylprolyl Isomerase G	Protein Coding	43	GC02P169584	1.16	https://www.genecards.org/cgi-bin/carddisp.pl?gene=PPIG
MIR216A	MicroRNA 216a	RNA Gene	20	GC02M055988	1.15	https://www.genecards.org/cgi-bin/carddisp.pl?gene=MIR216A
EIF4G1	Eukaryotic Translation Initiation Factor 4 Gamma 1	Protein Coding	47	GC03P184314	1.15	https://www.genecards.org/cgi-bin/carddisp.pl?gene=EIF4G1
MID1	Midline 1	Protein Coding	44	GC0XM010445	1.14	https://www.genecards.org/cgi-bin/carddisp.pl?gene=MID1
TXNRD2	Thioredoxin Reductase 2	Protein Coding	48	GC22M019863	1.14	https://www.genecards.org/cgi-bin/carddisp.pl?gene=TXNRD2
MIR139	MicroRNA 139	RNA Gene	18	GC11M072615	1.14	https://www.genecards.org/cgi-bin/carddisp.pl?gene=MIR139
POLR2E	RNA Polymerase II Subunit E	Protein Coding	44	GC19M001086	1.14	https://www.genecards.org/cgi-bin/carddisp.pl?gene=POLR2E
GH1	Growth Hormone 1	Protein Coding	46	GC17M063917	1.13	https://www.genecards.org/cgi-bin/carddisp.pl?gene=GH1
TNFRSF11A	TNF Receptor Superfamily Member 11a	Protein Coding	48	GC18P062325	1.13	https://www.genecards.org/cgi-bin/carddisp.pl?gene=TNFRSF11A
SPRR3	Small Proline Rich Protein 3	Protein Coding	38	GC01P153001	1.13	https://www.genecards.org/cgi-bin/carddisp.pl?gene=SPRR3
NISCH	Nischarin	Protein Coding	42	GC03P052455	1.13	https://www.genecards.org/cgi-bin/carddisp.pl?gene=NISCH
LAMP1	Lysosomal Associated Membrane Protein 1	Protein Coding	44	GC13P113297	1.13	https://www.genecards.org/cgi-bin/carddisp.pl?gene=LAMP1
GIP	Gastric Inhibitory Polypeptide	Protein Coding	41	GC17M048958	1.12	https://www.genecards.org/cgi-bin/carddisp.pl?gene=GIP
MIR125B2	MicroRNA 125b-2	RNA Gene	19	GC21P016590	1.12	https://www.genecards.org/cgi-bin/carddisp.pl?gene=MIR125B2
PBX1	PBX Homeobox 1	Protein Coding	50	GC01P164524	1.11	https://www.genecards.org/cgi-bin/carddisp.pl?gene=PBX1
LGALS3BP	Galectin 3 Binding Protein	Protein Coding	42	GC17M078971	1.11	https://www.genecards.org/cgi-bin/carddisp.pl?gene=LGALS3BP
PDYN	Prodynorphin	Protein Coding	44	GC20M001978	1.1	https://www.genecards.org/cgi-bin/carddisp.pl?gene=PDYN
HYAL2	Hyaluronidase 2	Protein Coding	44	GC03M050317	1.1	https://www.genecards.org/cgi-bin/carddisp.pl?gene=HYAL2
HLA-DMA	Major Histocompatibility Complex, Class II, DM Alpha	Protein Coding	41	GC06M032950	1.09	https://www.genecards.org/cgi-bin/carddisp.pl?gene=HLA-DMA
CTSK	Cathepsin K	Protein Coding	50	GC01M150796	1.08	https://www.genecards.org/cgi-bin/carddisp.pl?gene=CTSK
CD53	CD53 Molecule	Protein Coding	41	GC01P110871	1.07	https://www.genecards.org/cgi-bin/carddisp.pl?gene=CD53
MIR26A1	MicroRNA 26a-1	RNA Gene	20	GC03P037969	1.07	https://www.genecards.org/cgi-bin/carddisp.pl?gene=MIR26A1
CHKA	Choline Kinase Alpha	Protein Coding	43	GC11M068052	1.06	https://www.genecards.org/cgi-bin/carddisp.pl?gene=CHKA
MMP13	Matrix Metallopeptidase 13	Protein Coding	51	GC11M102942	1.06	https://www.genecards.org/cgi-bin/carddisp.pl?gene=MMP13
SCUBE3	Signal Peptide, CUB Domain And EGF Like Domain Containing 3	Protein Coding	39	GC06P043339	1.06	https://www.genecards.org/cgi-bin/carddisp.pl?gene=SCUBE3
SLC2A10	Solute Carrier Family 2 Member 10	Protein Coding	45	GC20P046709	1.06	https://www.genecards.org/cgi-bin/carddisp.pl?gene=SLC2A10
ICAM3	Intercellular Adhesion Molecule 3	Protein Coding	42	GC19M010335	1.06	https://www.genecards.org/cgi-bin/carddisp.pl?gene=ICAM3
MMP10	Matrix Metallopeptidase 10	Protein Coding	48	GC11M102770	1.05	https://www.genecards.org/cgi-bin/carddisp.pl?gene=MMP10
MLF1	Myeloid Leukemia Factor 1	Protein Coding	45	GC03P158571	1.05	https://www.genecards.org/cgi-bin/carddisp.pl?gene=MLF1
MAP2K3	Mitogen-Activated Protein Kinase Kinase 3	Protein Coding	50	GC17P025396	1.04	https://www.genecards.org/cgi-bin/carddisp.pl?gene=MAP2K3
GSS	Glutathione Synthetase	Protein Coding	48	GC20M034928	1.04	https://www.genecards.org/cgi-bin/carddisp.pl?gene=GSS
MIR124-1	MicroRNA 124-1	RNA Gene	20	GC08M009901	1.04	https://www.genecards.org/cgi-bin/carddisp.pl?gene=MIR124-1
PRDX1	Peroxiredoxin 1	Protein Coding	50	GC01M045511	1.03	https://www.genecards.org/cgi-bin/carddisp.pl?gene=PRDX1
RETNLB	Resistin Like Beta	Protein Coding	37	GC03M108743	1.03	https://www.genecards.org/cgi-bin/carddisp.pl?gene=RETNLB
KMT2A	Lysine Methyltransferase 2A	Protein Coding	46	GC11P118436	1.02	https://www.genecards.org/cgi-bin/carddisp.pl?gene=KMT2A
ADAMTS10	ADAM Metallopeptidase With Thrombospondin Type 1 Motif 10	Protein Coding	42	GC19M008580	1.02	https://www.genecards.org/cgi-bin/carddisp.pl?gene=ADAMTS10
CGB5	Chorionic Gonadotropin Subunit Beta 5	Protein Coding	33	GC19P049043	1.01	https://www.genecards.org/cgi-bin/carddisp.pl?gene=CGB5
RAN	RAN, Member RAS Oncogene Family	Protein Coding	46	GC12P130871	1.01	https://www.genecards.org/cgi-bin/carddisp.pl?gene=RAN
RXRB	Retinoid X Receptor Beta	Protein Coding	48	GC06M033193	1.01	https://www.genecards.org/cgi-bin/carddisp.pl?gene=RXRB
SGCD	Sarcoglycan Delta	Protein Coding	46	GC05P155870	1	https://www.genecards.org/cgi-bin/carddisp.pl?gene=SGCD
MALT1	MALT1 Paracaspase	Protein Coding	48	GC18P058671	1	https://www.genecards.org/cgi-bin/carddisp.pl?gene=MALT1
MYOCD	Myocardin	Protein Coding	41	GC17P012665	1	https://www.genecards.org/cgi-bin/carddisp.pl?gene=MYOCD
TCAP	Titin-Cap	Protein Coding	42	GC17P039664	0.99	https://www.genecards.org/cgi-bin/carddisp.pl?gene=TCAP
CALM3	Calmodulin 3	Protein Coding	44	GC19P046601	0.99	https://www.genecards.org/cgi-bin/carddisp.pl?gene=CALM3
ABCB5	ATP Binding Cassette Subfamily B Member 5	Protein Coding	43	GC07P020615	0.98	https://www.genecards.org/cgi-bin/carddisp.pl?gene=ABCB5
CTF1	Cardiotrophin 1	Protein Coding	41	GC16P030910	0.98	https://www.genecards.org/cgi-bin/carddisp.pl?gene=CTF1
FHL2	Four And A Half LIM Domains 2	Protein Coding	46	GC02M105343	0.98	https://www.genecards.org/cgi-bin/carddisp.pl?gene=FHL2
IRAK2	Interleukin 1 Receptor Associated Kinase 2	Protein Coding	44	GC03P010190	0.98	https://www.genecards.org/cgi-bin/carddisp.pl?gene=IRAK2
LEF1	Lymphoid Enhancer Binding Factor 1	Protein Coding	48	GC04M108047	0.98	https://www.genecards.org/cgi-bin/carddisp.pl?gene=LEF1
LRP1B	LDL Receptor Related Protein 1B	Protein Coding	41	GC02M140231	0.97	https://www.genecards.org/cgi-bin/carddisp.pl?gene=LRP1B
SLC25A1	Solute Carrier Family 25 Member 1	Protein Coding	47	GC22M019176	0.97	https://www.genecards.org/cgi-bin/carddisp.pl?gene=SLC25A1
MYOM2	Myomesin 2	Protein Coding	40	GC08P002045	0.97	https://www.genecards.org/cgi-bin/carddisp.pl?gene=MYOM2
MIR219A1	MicroRNA 219a-1	RNA Gene	18	GC06P033207	0.96	https://www.genecards.org/cgi-bin/carddisp.pl?gene=MIR219A1
ERAS	ES Cell Expressed Ras	Protein Coding	38	GC0XP048827	0.96	https://www.genecards.org/cgi-bin/carddisp.pl?gene=ERAS
TRDN	Triadin	Protein Coding	42	GC06M123198	0.96	https://www.genecards.org/cgi-bin/carddisp.pl?gene=TRDN
CHML	CHM Like Rab Escort Protein	Protein Coding	38	GC01M241628	0.95	https://www.genecards.org/cgi-bin/carddisp.pl?gene=CHML
MUC6	Mucin 6, Oligomeric Mucus/Gel-Forming	Protein Coding	39	GC11M001002	0.95	https://www.genecards.org/cgi-bin/carddisp.pl?gene=MUC6
PIM2	Pim-2 Proto-Oncogene, Serine/Threonine Kinase	Protein Coding	45	GC0XM048913	0.94	https://www.genecards.org/cgi-bin/carddisp.pl?gene=PIM2
AP2A2	Adaptor Related Protein Complex 2 Subunit Alpha 2	Protein Coding	39	GC11P000915	0.92	https://www.genecards.org/cgi-bin/carddisp.pl?gene=AP2A2
HSD17B8	Hydroxysteroid 17-Beta Dehydrogenase 8	Protein Coding	42	GC06P033201	0.91	https://www.genecards.org/cgi-bin/carddisp.pl?gene=HSD17B8
HM13	Histocompatibility Minor 13	Protein Coding	40	GC20P031514	0.9	https://www.genecards.org/cgi-bin/carddisp.pl?gene=HM13
TMSB4X	Thymosin Beta 4 X-Linked	Protein Coding	41	GC0XP012975	0.89	https://www.genecards.org/cgi-bin/carddisp.pl?gene=TMSB4X
GGPS1	Geranylgeranyl Diphosphate Synthase 1	Protein Coding	45	GC01P235327	0.89	https://www.genecards.org/cgi-bin/carddisp.pl?gene=GGPS1
GPX2	Glutathione Peroxidase 2	Protein Coding	45	GC14M064939	0.88	https://www.genecards.org/cgi-bin/carddisp.pl?gene=GPX2
VAV1	Vav Guanine Nucleotide Exchange Factor 1	Protein Coding	48	GC19P006772	0.88	https://www.genecards.org/cgi-bin/carddisp.pl?gene=VAV1
TFF3	Trefoil Factor 3	Protein Coding	42	GC21M042311	0.87	https://www.genecards.org/cgi-bin/carddisp.pl?gene=TFF3
MIR125B1	MicroRNA 125b-1	RNA Gene	20	GC11M122100	0.85	https://www.genecards.org/cgi-bin/carddisp.pl?gene=MIR125B1
RAP1B	RAP1B, Member Of RAS Oncogene Family	Protein Coding	46	GC12P068610	0.84	https://www.genecards.org/cgi-bin/carddisp.pl?gene=RAP1B
DCTD	DCMP Deaminase	Protein Coding	42	GC04M182890	0.84	https://www.genecards.org/cgi-bin/carddisp.pl?gene=DCTD
CD151	CD151 Molecule (Raph Blood Group)	Protein Coding	46	GC11P000868	0.84	https://www.genecards.org/cgi-bin/carddisp.pl?gene=CD151
F2RL2	Coagulation Factor II Thrombin Receptor Like 2	Protein Coding	42	GC05M076615	0.83	https://www.genecards.org/cgi-bin/carddisp.pl?gene=F2RL2
SDC4	Syndecan 4	Protein Coding	45	GC20M045325	0.81	https://www.genecards.org/cgi-bin/carddisp.pl?gene=SDC4
LINC00426	Long Intergenic Non-Protein Coding RNA 426	RNA Gene	16	GC13M030340	0.81	https://www.genecards.org/cgi-bin/carddisp.pl?gene=LINC00426
RING1	Ring Finger Protein 1	Protein Coding	42	GC06P033208	0.81	https://www.genecards.org/cgi-bin/carddisp.pl?gene=RING1
ILDR1	Immunoglobulin Like Domain Containing Receptor 1	Protein Coding	41	GC03M121987	0.81	https://www.genecards.org/cgi-bin/carddisp.pl?gene=ILDR1
LY75	Lymphocyte Antigen 75	Protein Coding	40	GC02M159803	0.78	https://www.genecards.org/cgi-bin/carddisp.pl?gene=LY75
PRKCI	Protein Kinase C Iota	Protein Coding	49	GC03P170222	0.78	https://www.genecards.org/cgi-bin/carddisp.pl?gene=PRKCI
P2RX1	Purinergic Receptor P2X 1	Protein Coding	44	GC17M003896	0.77	https://www.genecards.org/cgi-bin/carddisp.pl?gene=P2RX1
CENPJ	Centromere Protein J	Protein Coding	43	GC13M024882	0.77	https://www.genecards.org/cgi-bin/carddisp.pl?gene=CENPJ
HLA-DPB2	Major Histocompatibility Complex, Class II, DP Beta 2 (Pseudogene)	Pseudogene	21	GC06P033139	0.77	https://www.genecards.org/cgi-bin/carddisp.pl?gene=HLA-DPB2
PNKP	Polynucleotide Kinase 3'-Phosphatase	Protein Coding	46	GC19M049861	0.77	https://www.genecards.org/cgi-bin/carddisp.pl?gene=PNKP
CXCL14	C-X-C Motif Chemokine Ligand 14	Protein Coding	40	GC05M135617	0.76	https://www.genecards.org/cgi-bin/carddisp.pl?gene=CXCL14
ADRA1D	Adrenoceptor Alpha 1D	Protein Coding	46	GC20M004220	0.75	https://www.genecards.org/cgi-bin/carddisp.pl?gene=ADRA1D
TATDN1	TatD DNase Domain Containing 1	Protein Coding	37	GC08M124488	0.75	https://www.genecards.org/cgi-bin/carddisp.pl?gene=TATDN1
ACOT7	Acyl-CoA Thioesterase 7	Protein Coding	42	GC01M006265	0.74	https://www.genecards.org/cgi-bin/carddisp.pl?gene=ACOT7
CD47	CD47 Molecule	Protein Coding	45	GC03M108043	0.74	https://www.genecards.org/cgi-bin/carddisp.pl?gene=CD47
CENPB	Centromere Protein B	Protein Coding	40	GC20M003783	0.74	https://www.genecards.org/cgi-bin/carddisp.pl?gene=CENPB
BRS3	Bombesin Receptor Subtype 3	Protein Coding	44	GC0XP136482	0.72	https://www.genecards.org/cgi-bin/carddisp.pl?gene=BRS3
SLC29A3	Solute Carrier Family 29 Member 3	Protein Coding	44	GC10P071320	0.72	https://www.genecards.org/cgi-bin/carddisp.pl?gene=SLC29A3
NEDD9	Neural Precursor Cell Expressed, Developmentally Down-Regulated 9	Protein Coding	44	GC06M011183	0.72	https://www.genecards.org/cgi-bin/carddisp.pl?gene=NEDD9
SPTBN2	Spectrin Beta, Non-Erythrocytic 2	Protein Coding	43	GC11M066684	0.71	https://www.genecards.org/cgi-bin/carddisp.pl?gene=SPTBN2
MBD1	Methyl-CpG Binding Domain Protein 1	Protein Coding	42	GC18M050266	0.71	https://www.genecards.org/cgi-bin/carddisp.pl?gene=MBD1
SARDH	Sarcosine Dehydrogenase	Protein Coding	44	GC09M133663	0.68	https://www.genecards.org/cgi-bin/carddisp.pl?gene=SARDH
FGF9	Fibroblast Growth Factor 9	Protein Coding	45	GC13P021671	0.68	https://www.genecards.org/cgi-bin/carddisp.pl?gene=FGF9
FNIP1	Folliculin Interacting Protein 1	Protein Coding	36	GC05M131641	0.66	https://www.genecards.org/cgi-bin/carddisp.pl?gene=FNIP1
SFTA1P	Surfactant Associated 1, Pseudogene	Pseudogene	17	GC10M010784	0.66	https://www.genecards.org/cgi-bin/carddisp.pl?gene=SFTA1P
ZNF77	Zinc Finger Protein 77	Protein Coding	37	GC19M002917	0.64	https://www.genecards.org/cgi-bin/carddisp.pl?gene=ZNF77
THEM4	Thioesterase Superfamily Member 4	Protein Coding	41	GC01M151870	0.64	https://www.genecards.org/cgi-bin/carddisp.pl?gene=THEM4
KEAP1	Kelch Like ECH Associated Protein 1	Protein Coding	48	GC19M010486	0.61	https://www.genecards.org/cgi-bin/carddisp.pl?gene=KEAP1
ADI1	Acireductone Dioxygenase 1	Protein Coding	43	GC02M003501	0.6	https://www.genecards.org/cgi-bin/carddisp.pl?gene=ADI1
ENTPD1	Ectonucleoside Triphosphate Diphosphohydrolase 1	Protein Coding	48	GC10P095711	0.58	https://www.genecards.org/cgi-bin/carddisp.pl?gene=ENTPD1
CCDC33	Coiled-Coil Domain Containing 33	Protein Coding	36	GC15P074217	0.58	https://www.genecards.org/cgi-bin/carddisp.pl?gene=CCDC33
DPH1	Diphthamide Biosynthesis 1	Protein Coding	41	GC17P002030	0.58	https://www.genecards.org/cgi-bin/carddisp.pl?gene=DPH1
ZBTB22	Zinc Finger And BTB Domain Containing 22	Protein Coding	37	GC06M033315	0.58	https://www.genecards.org/cgi-bin/carddisp.pl?gene=ZBTB22
TSBP1-AS1	TSBP1 And BTNL2 Antisense RNA 1	RNA Gene	10	GC06P033130	0.57	https://www.genecards.org/cgi-bin/carddisp.pl?gene=TSBP1-AS1
SGCG	Sarcoglycan Gamma	Protein Coding	44	GC13P023160	0.56	https://www.genecards.org/cgi-bin/carddisp.pl?gene=SGCG
ZNF202	Zinc Finger Protein 202	Protein Coding	40	GC11M123724	0.55	https://www.genecards.org/cgi-bin/carddisp.pl?gene=ZNF202
SGCB	Sarcoglycan Beta	Protein Coding	41	GC04M052019	0.54	https://www.genecards.org/cgi-bin/carddisp.pl?gene=SGCB
POU2AF1	POU Class 2 Homeobox Associating Factor 1	Protein Coding	39	GC11M111352	0.53	https://www.genecards.org/cgi-bin/carddisp.pl?gene=POU2AF1
ZFYVE26	Zinc Finger FYVE-Type Containing 26	Protein Coding	40	GC14M067727	0.46	https://www.genecards.org/cgi-bin/carddisp.pl?gene=ZFYVE26
TCL6	T Cell Leukemia/Lymphoma 6	RNA Gene	26	GC14P095650	0.45	https://www.genecards.org/cgi-bin/carddisp.pl?gene=TCL6
SIGLEC5	Sialic Acid Binding Ig Like Lectin 5	Protein Coding	39	GC19M051611	0.44	https://www.genecards.org/cgi-bin/carddisp.pl?gene=SIGLEC5
STK16	Serine/Threonine Kinase 16	Protein Coding	41	GC02P219248	0.27	https://www.genecards.org/cgi-bin/carddisp.pl?gene=STK16
