# Supplementary material for: Network Pharmacology Strategy to Investigate the Pharmacological Mechanism of HuangQiXiXin Decoction on Cough Variant Asthma and Evidence-Based Medicine Approach Validation
Source: Evid Based Complement Alternat Med. 2020 Oct 30;2020:3829092. doi: 10.1155/2020/3829092 (PMC7647767; doi:10.1155/2020/3829092)
Supplement: Supplementary Materials — Supplementary file 1: compounds of HQXXD in TCMSP. (A) 87 compounds of RA in TCMSP; (B) 192 compounds of HRA in TCMSP; (C) 159 compounds of HS in TCMSP; (D) 173 compounds of RS in TCMSP. Supplementary file 2: target genes of HQXXD: (A) corresponding target genes of active compounds; (B) corresponding target gene symbols of active compounds; (C) 217 active target genes of HQXXD. Supplementary file 3: CVA-related target genes. (A) CVA-related target genes from GeneCards; (B) 1481 CVA-related target genes. Supplementary file 4: data of the medicine-compound-target network. Supplementary file 5: data of the PPI network. Supplementary file 6. GO function enrichment and KEGG pathway enrichment analysis. (A) BP function enrichment analysis; (B) MF function enrichment analysis; (C) CC function enrichment analysis; (D) KEGG pathway enrichment analysis. [file 3829092.f1.zip › 3829092.f1/Appendix File 3 CVA related target genes/Appendix File 3B 1481 CVA related target genes.xlsx]

## Sheet: Sheet1
TNF
IL13
IL10
IL6
TLR4
CCL11
IL4R
ADRB2
CFTR
TGFB1
HLA-DQB1
HLA-DRB1
NPSR1
RNASE3
IL5
IL4
F2
BDNF
ADA
IGHE
ALOX5
IFNG
CXCL8
CHI3L1
IGES
CASP8
CREB1
KITLG
TP53
ALB
HLA-DPB1
IL12B
FAS
MMP1
INS
CTLA4
BRCA2
CCL5
TLR2
IL1B
MUC7
MIR126
ACE
IL17A
FLG
MIR148A
MPO
KNG1
MMP9
GSTP1
TAC1
CCL2
EPX
MS4A2
MIR152
TBX21
CD40LG
PTGDR
CCL17
ELANE
OPRM1
ICAM1
SERPINA1
IL2RA
EGFR
SCGB1A1
IL1A
IRAK3
IL3
TRPV1
CCR3
EDN1
NEU1
CSF2
CCL3
MYLK
HNMT
IL18
VIP
TERT
PLA2G7
IL1RN
KIT
HLA-B
CALCA
MUC5B
NKX2-1
CCL22
VCAM1
NGF
MTHFR
IL1R1
CRP
NR3C1
ADAM33
HLA-DQA1
LIG4
SFTPC
ADRB1
SFTPA2
FGFR1
STAT3
ITGAM
IL2
SELP
CD44
CSF3
MAPT
SFTPB
NPY
CD4
CXCL12
PVT1
FOXP3
HLA-G
ERCC2
HLA-A
SFTPA1
STAT1
SELE
CAT
BRAF
ELN
TGFBR1
CXCR3
PTGS2
MMP2
COL1A1
ERCC1
POMC
LEP
SMAD3
SCGB3A2
BGLAP
VWF
HAVCR1
SFTPD
HRH1
HRH2
IL9
CD40
CXCL5
SMAD4
CXCL1
ITGA2
NOD2
MBL2
CD209
PDGFB
F2R
GSR
TSLP
PTGDR2
CHAT
STAT6
PDGFRA
MME
COMT
SELL
SERPINA3
APOE
IL18R1
MAPK3
RAPGEF3
PRG2
CCL7
PLA2G2A
SHH
SYK
CXCL10
TGFBR2
ABCA3
FIP1L1
AKT1
AREG
LPO
PPBP
GSTM1
CYSLTR1
ORMDL3
G6PD
MIR155
CYP3A4
PDE4A
ADORA2B
NOS2
TPSAB1
MUC1
GRHL2
NOS3
VEGFA
PTEN
PML
CD14
MTOR
PDCD1
JUN
FCER2
IFNA1
CDKN2A
NPPA
ERCC6
TACR2
GATA3
HTR2A
VCP
MUC5AC
TLR9
CCR4
TTR
IL16
CXCL9
WT1
LTC4S
NLRP3
HMOX1
CCND1
TNFRSF1A
DPP10
FBN1
VDR
ALOX5AP
USB1
PTPN22
IL1RL1
TERC
KCNQ1
PHF11
HRAS
CHIA
CCR5
BCL11B
CYBB
MYC
ERBB2
CD69
MDM2
RTEL1
TBXA2R
CCL24
SOD1
CTNNB1
SLC6A4
FASLG
BMP6
ADRB3
TGFB2
SLC6A2
IRF1
CCR6
SDHD
CXCR4
IFITM3
PLCG2
CYSLTR2
PTPN11
TGFB3
TSC2
TLR6
DRD4
PIK3C2A
PIK3CG
CHEK2
DOCK8
CD36
ALOX15
NODAL
TSC1
TNFRSF1B
FCER1A
PIK3CA
IL5RA
IFNB1
MAPK1
BCL2
CD79A
CCL26
COL3A1
GSTT1
OFD1
IL9R
PPARG
CYP1A1
TIMP1
ENO2
MYH11
TPT1
CREBBP
PRKAR1A
FLNA
IFNA2
TTN
HDAC2
APEX1
NOD1
PF4
LTA4H
CTSG
POSTN
EIF2AK2
PTCH1
ADAM8
DENND1B
TLR3
RPGR
CDHR3
CCL13
ITGB2
GLCCI1
MEFV
CRH
NPPB
NPSR1-AS1
FKTN
VTN
CLCA1
CD8A
IL11
PRTN3
FKBP5
JAK2
RASGRP4
DES
COL26A1
CYP2C9
ERCC4
COL1A2
CYP2D6
ESR1
TREX1
ADM
RAB39B
MITF
FGFR2
CDON
SCNN1A
IL31
CXCR2
ACTC1
F8
CCL4
HDC
DNAAF3
SYP
JMJD1C
CCL18
LTB4R
TNFRSF8
TBL1XR1
GRN
ADRA1B
NFKB2
CCDC151
MIR145
CPA3
TLR5
FGFBP2
THBD
TBX5
GHRL
DNAAF1
IL12RB1
CFH
CDH1
SST
MIR21
ERBB4
ABCB1
HTR3A
APC
NSUN2
HLA-DPA1
APOA1
NFKBIA
APOH
ICOSLG
CDK4
IGFBP3
MIR185
AGTR1
DDX58
EGF
ABCC1
ACTA2
AGT
STX1A
NOTCH1
SLC2A1
CXCR1
CPN1
NAT2
RB1
ARMC4
EDNRB
STN1
FCGR2A
MAP2K1
TNNI3
ADIPOQ
ACTG1
IGF1
TACR1
SCNN1B
F3
GLI2
COL5A1
MX1
HTR1A
MPZ
HDAC1
PSAP
NOS1
PTGER2
LTA
TGFA
F5
PON1
MIR221
MAOA
CD274
PRKG1
IL33
LMNA
SNCA
SPINK5
CYP2C19
CASP3
FGF8
PDGFRB
ATP7A
NPM1
SPP1
TG
FAM13A
TNFRSF10B
NFE2L2
SCNN1G
TGIF1
PTGS1
EDNRA
VIM
CYP3A5
IL17F
DLL1
C4A
SMAD2
MIR223
TRPA1
H19
PTHLH
BDKRB2
S100B
MIR146A
HIF1A
GAS1
TNFSF13B
CNR1
TP63
MIR19A
SIX3
XRCC1
TPH1
SOD2
ZBTB16
CCR1
TDGF1
MMP12
CSN1S1
ADCY10
GZMB
DNAH5
HSPG2
ESR2
CLEC7A
STAT5B
ZIC2
DRD3
CHGA
ESS2
CSF1
FOXH1
FN1
PTGER4
DISP1
TGM1
NEAT1
DNAH8
BMP2
REN
RARA
IFIH1
FGF2
SUFU
HGF
CARD11
IL7
MIR143
TMPO
POLL
DRD2
GP1BA
CCK
SCN4A
IDH1
SLPI
ITK
SDHB
IFITM1
IL23R
NTRK3
MIR98
NTS
CYP1B1
CACNA1C
RAF1
STK11
MIR20A
RARB
CD1A
GNAS
ATP2A2
CDKN2B
COL11A2
GCG
BAX
CHIT1
TNFRSF10A
SLC26A4
BBS1
TBX1
XRCC3
PEX5
MIR29C
FOS
PTPRC
MIR15A
LOX
PARP1
C3
CDKN1A
TSHR
HBG2
GTF2H5
PPOX
KRT7
BCL2L1
MIR30D
CASP9
CMA1
BIRC5
GNPTG
CCDC114
ANK2
CCDC103
HLA-C
ADRA2C
H2AC18
ITGB1
AQP4
GPT
GDNF
F10
TTC25
CHEK1
TNFSF10
PLAU
BTNL2
PTGER3
LAMC2
MICA
PLAT
TLR7
IGF1R
MIR22
BCHE
SCP2
RSAD2
IFITM2
HP
SERPINB1
SLC18A2
ALMS1
GNB3
RECQL4
CASP1
MIR140
SERPINE1
IDS
IL12RB2
CFAP300
PIH1D3
IRF3
ARVCF
MAPK8
MMP7
DNAI1
ATF6
GP9
PANK2
ADORA1
ZMYND10
F2RL1
CDKN1B
DSG1
CYCS
PCNA
GAS8
OPRK1
KDR
KRT18
ATP12A
CEACAM5
LRBA
KRT20
IL6R
CCR7
NPS
MB
DNAH9
VWA1
TALDO1
CHKB
ERLIN2
FANCC
PLA2G6
FARSB
ZEB1
CCDC65
OPRD1
FLT1
KRT19
TNFRSF25
DNAAF4
ATP4A
RSPH4A
NCF1
DBH
NRG1
RSPH9
SRC
RYR1
NFKB1
MYCN
ANXA5
AIRE
CD2
HSPD1
MEG3
CHRNA3
MEN1
TH
CASR
DDX41
DMD
CAV1
FLNC
RPS27A
SLC11A1
TPO
TRPM8
CBL
PDE4D
FBN2
DNAAF2
CCDC40
IL23A
ACTA1
MIR486-1
SPI1
HTR2C
HYDIN
DNAH1
FCGR3B
RSPH1
CCNO
CCN2
CLEC1A
DNAI2
EDN3
DNAL1
LRRC6
CALB2
DNAH11
DGCR5
NME8
NTRK1
LRRK2
BTK
FOXP2
BANCR
SPAG1
GC
CAMP
IL2RB
LTBP1
CRYAB
CTSC
CCDC39
FOXC2
ENPP1
SLC9A3
IRF7
CHRM3
MIR30B
CHRM2
DRC1
CDSN
BCL6
MMP8
LRRC56
HMGB1
JUP
NQO1
DNAAF5
CTSL
MIR29A
SH2B3
GP6
MIR16-1
IRF4
CFAP53
MAP2K2
RBP4
CR1
TRIM21
RSPH3
GAST
ITGAL
DKK1
MIR34B
STAT4
IL7R
COPA
AOC1
ERBB3
STK36
HOTAIR
CYP1A2
CFAP298
ALPP
PTX3
MCIDAS
HDAC9
IL12A
MRAP
EGR2
GAD1
NOX4
MMP3
MAPK14
FURIN
GALNS
PTGIR
TRPV4
ABO
LMBR1
DNAH7
CD1E
YAP1
ABL1
DNAJC5
ADRA2A
LIFR
S100A9
PES1
SCN1A
CLCA4
LGALS3
POLI
TAC3
TET2
SRSF2
STAT2
CYBA
LTF
DDIT3
ACHE
DEFB1
INHA
TLR1
DEFB4A
RUNX1
GAS5
COL5A2
SDHC
P2RX3
MOG
HRH4
MSR1
MAOB
AXL
EPHX1
VLDLR
TMPRSS2
ITGAX
TOLLIP
SULT2B1
ACVRL1
DDR1
SERPINB6
RORA
DCTN4
TSPO
PI3
RNASE2
PGR
IFNGR2
ETV5
ARSH
ALDH2
SMARCA4
CDX2
TNNT1
IL27
PLRG1
SLCO1B1
SMAD7
CDH13
TIMP3
HSPB1
UGT1A1
TYR
PTGES
DPP4
VCL
UBC
LCN2
BIRC3
OAS1
CSF1R
CANX
PNOC
S100A8
MRC1
GNRH1
CEBPB
CR2
AVP
PTGER1
PAH
HMGCR
CPS1
AGER
XIAP
CDH23
HSPA4
NR1H2
ENPP2
IFRD1
RYR2
CTRL
MX2
RELA
SOD3
FGF7
AICDA
STAU1
SLC17A5
MIR203A
PEPD
ADCYAP1
ELOVL4
CD55
BCL7B
TLR10
P2RX7
GP1BB
OXA1L
FCRL5
PDGFA
IL21
SHC1
OPRL1
SERPINE2
SETD2
IVNS1ABP
NTF3
CHRNA7
CYP2A6
TNFRSF13B
LEPR
BPI
PDE4B
CARMIL2
CSMD1
PLAUR
MCL1
VCAN
GRP
KCNIP4
ENO1
BDKRB1
CFLAR
ARG1
VDAC1
RANBP2
MS4A1
TRAIP
EIF4E
MYB
HSP90AA1
NUP98
SLC22A2
MIR499A
TRIM25
NAT1
MUSK
HAS1
IFNAR1
HIRA
IL10RB
CADM1
HNRNPA2B1
BMI1
IL17RA
RREB1
NEK9
DYNC2H1
PIN1
HCRT
BMP4
UFD1
CD46
DEFA1
MORC3
SERPING1
LACTB
GABBR1
AIF1
EGR1
CYP2E1
CNR2
PSENEN
RAC1
PYY
SPTAN1
RTN4
TRB
EIF2S1
ADH1B
GSTM3
HRH3
GNLY
SIK3
NXF1
MKI67
IFNGR1
ADRA2B
ANXA2
CPSF4
PGM3
ITGA3
SEC24C
IFNAR2
CLCN3
SLC22A4
POR
RTRAF
CD34
ANPEP
FOXJ1
SLC22A5
TNFSF11
CHD7
COX5A
ECE1
GATA4
COX4I2
EPO
PDE5A
KPNA3
CHRM1
RAP1A
XPO1
CHRNA5
DNAJC3
ENPP3
ISG15
NFIA
RRP1B
CALR
JAK1
PRKCA
SLC25A6
P2RY2
SMU1
SULT1A3
PLA2G4A
CHD6
PSORS1C1
PPL
TACR3
DAG1
ABCG2
SULT1A1
MUC16
TMEM79
CD1B
HADHA
HSPA1A
MIR196A2
EZR
ANXA1
SAG
CA9
GJA1
APOB
TNFSF4
MLN
PLCG1
IDO1
HNF1A-AS1
MAPK10
AGTR2
TFAP2A
CYP26A1
MIF
DPP6
CASP10
TNC
E2F1
FGF10
TGM3
CXCL13
THBS1
TFF2
SPINK1
B3GAT1
SERPINF2
CEBPA
C5
FCAR
BIRC2
IVL
IRAK4
PRF1
PDE3A
CCR8
ANGPT1
NR1I2
CTNNA1
CD27
C1QBP
UBAC2
CXCR5
SGK1
GYPA
FCGR1A
ABCC2
TREM1
TAP1
ERAP1
CSF3R
SPTLC1
CD68
HHIP
NPTN
ANK1
TOP2A
LEPQTL1
OXT
CTNNA3
PRSS1
DAB2
NFKBIZ
TCF3
PTK2
THRA
EP300
NME7
RHOA
CSF2RA
ADAM12
WDR66
EPHX2
MUC4
PDE11A
GHRH
CTSB
BSG
RAC2
PSMC4
IKBKG
CNTROB
CLCN2
ANGPT2
PPARA
TRAF3IP2
ACAA1
SLC9A3R1
ALDH18A1
RIPPLY1
IL17RC
AGPS
SPEF2
SPAG17
UGT1A6
HTR1D
DNASE1
TMEM173
DPCD
PTGFR
MIR132
REG3A
AHR
PRKG2
AFP
LYN
ICOS
GNAI1
SGCE
PLCZ1
MIR142
SPAG16
ROPN1L
DNAH10
SLC9A3R2
NCF4
SPAG6
AK7
LCK
GPX7
NCF2
GUCA2A
MYD88
CFAP221
MPP5
DNAH6
DNAH14
PLA2G10
CFAP54
G6PC3
IL6ST
H2AC1
PCDH15
DERL1
HBEGF
TCTE3
ITGA1
RAMP1
RUNX3
GREM1
TTLL1
CSF2RB
ASXL1
CD160
DDX1
TNXA
ATG5
LOC111674463
PRDX6
SMAD1
FCGR2B
SDAD1
DPY19L2
MUC2
CDK2
ERLIN1
DNALI1
MIR375
TEKT2
JAK3
CRLF2
CHUK
DNAH2
TEKT1
IFT46
CFAP161
GOPC
PSMB3
HCP5
TXNDC2
PXDNL
TTLL9
SPEM1
CFAP52
RSPH6A
DRC3
RAB11B
PLN
CALM1
IL2RG
MIR34C
CNTF
RNF5
HSPH1
PSMB4
GUCY2C
KLF6
TRPC1
LOC113523647
LOC113604967
LOC113633875
LOC113633876
LOC113633877
LOC108491823
LOC111674464
LOC111674465
LOC111674466
LOC111674470
LOC111674471
LOC111674473
LOC111674474
LOC111674475
LOC111674476
LOC111674477
LOC111674478
LOC111674479
LBP
ETS1
HSPB2
EVPL
IL22
UGT2B7
PIDD1
ADAMTSL1
SERPINB2
SAMHD1
HLA-DOA
IRS2
LPIN2
PSMB1
PRSS8
ADH5
CFM1
CCNB1
CD38
COL18A1
ITGAV
AQP5
CDC5L
PRKCSH
DDR2
CD9
PECAM1
LY96
MKKS
EHD1
NR0B2
EPAS1
CDIPT
PMEL
ILK
NCOA2
TIMP2
GPX3
FCER1G
IL24
SNAP25
LMBRD1
VEGFC
RNU5A-1
PRPF19
AQP2
ASIC1
PDE4C
EPCAM
IAPP
PLG
CISH
MMP14
MIR147A
TFAM
SI
DDX39B
GUSB
OSM
GGT1
EPC2
RLN1
MIR183
RNU6-1
LGALS7
SRF
GPRC6A
AFF2
RGL3
ZNF319
CIAO3
CHRNB2
MIR192
CTTN
BMPR1B
GAPDH
RPS6KB1
CD58
TAS2R1
HSPA1B
MUCL3
BMPR2
AVPR1B
KCNJ5
IL15RA
PPP2R1B
ACTN2
BAK1
TAP2
FH
AKT2
FCN2
EDA
LPP
SHBG
AQP1
BST2
INHBA
ITGA7
PRDX2
IL3RA
MLX
IFI27
SERPINB3
CLEC3B
EHF
CHST8
ESD
MIR199A1
TNFRSF4
LTBR
CYP3A7
MSLN
PXN
PTK2B
CDK1
NAGLU
PDPK1
LOC108449888
KCNA5
DCN
SNAI1
SEMA3D
NSMCE3
F12
MIR338
HTRA2
UGT1A
UCN
CCNA2
BPIFA1
CLEC4M
UTS2
CHRNA2
ITGA5
GRIN3A
COL4A3
CD244
PRKCE
SLC18A3
DIABLO
BAG3
RIOX2
OBSCN
IL1RAPL2
ZFAT
TRAF3
CXADR
PDK1
PLK1
MVP
CSRP1
TNFSF8
PKP1
ABCC3
CXCL2
MRPL28
GRB7
CITED2
TCF7
PPIG
MIR216A
EIF4G1
MID1
TXNRD2
MIR139
POLR2E
GH1
TNFRSF11A
SPRR3
NISCH
LAMP1
GIP
MIR125B2
PBX1
LGALS3BP
PDYN
HYAL2
HLA-DMA
CTSK
CD53
MIR26A1
CHKA
MMP13
SCUBE3
SLC2A10
ICAM3
MMP10
MLF1
MAP2K3
GSS
MIR124-1
PRDX1
RETNLB
KMT2A
ADAMTS10
CGB5
RAN
RXRB
SGCD
MALT1
MYOCD
TCAP
CALM3
ABCB5
CTF1
FHL2
IRAK2
LEF1
LRP1B
SLC25A1
MYOM2
MIR219A1
ERAS
TRDN
CHML
MUC6
PIM2
AP2A2
HSD17B8
HM13
TMSB4X
GGPS1
GPX2
VAV1
TFF3
MIR125B1
RAP1B
DCTD
CD151
F2RL2
SDC4
LINC00426
RING1
ILDR1
LY75
PRKCI
P2RX1
CENPJ
HLA-DPB2
PNKP
CXCL14
ADRA1D
TATDN1
ACOT7
CD47
CENPB
BRS3
SLC29A3
NEDD9
SPTBN2
MBD1
SARDH
FGF9
FNIP1
SFTA1P
ZNF77
THEM4
KEAP1
ADI1
ENTPD1
CCDC33
DPH1
ZBTB22
TSBP1-AS1
SGCG
ZNF202
SGCB
POU2AF1
ZFYVE26
TCL6
SIGLEC5
STK16
