# Supplementary material for: Network Pharmacology Strategy to Investigate the Pharmacological Mechanism of HuangQiXiXin Decoction on Cough Variant Asthma and Evidence-Based Medicine Approach Validation
Source: Evid Based Complement Alternat Med. 2020 Oct 30;2020:3829092. doi: 10.1155/2020/3829092 (PMC7647767; doi:10.1155/2020/3829092)
Supplement: Supplementary Materials — Supplementary file 1: compounds of HQXXD in TCMSP. (A) 87 compounds of RA in TCMSP; (B) 192 compounds of HRA in TCMSP; (C) 159 compounds of HS in TCMSP; (D) 173 compounds of RS in TCMSP. Supplementary file 2: target genes of HQXXD: (A) corresponding target genes of active compounds; (B) corresponding target gene symbols of active compounds; (C) 217 active target genes of HQXXD. Supplementary file 3: CVA-related target genes. (A) CVA-related target genes from GeneCards; (B) 1481 CVA-related target genes. Supplementary file 4: data of the medicine-compound-target network. Supplementary file 5: data of the PPI network. Supplementary file 6. GO function enrichment and KEGG pathway enrichment analysis. (A) BP function enrichment analysis; (B) MF function enrichment analysis; (C) CC function enrichment analysis; (D) KEGG pathway enrichment analysis. [file 3829092.f1.zip › 3829092.f1/Appendix File 4 Data of medicine-compound-target network/Appendix File 4 Data of medicine-compound-target network.xlsx]

## Sheet: Sheet1
Node1	Node2	Net
CVA	PTGER3	disease
CVA	MMP2	disease
CVA	SLC6A2	disease
CVA	ADRA2C	disease
CVA	HSPB1	disease
CVA	PLAU	disease
CVA	NOS2	disease
CVA	CCNB1	disease
CVA	SLC6A4	disease
CVA	IRF1	disease
CVA	UGT1A1	disease
CVA	ALOX5	disease
CVA	GJA1	disease
CVA	COL1A1	disease
CVA	BIRC5	disease
CVA	MAOA	disease
CVA	PON1	disease
CVA	CHEK1	disease
CVA	BCL2	disease
CVA	ADRA2A	disease
CVA	CYP1A1	disease
CVA	E2F1	disease
CVA	HTR3A	disease
CVA	CASP8	disease
CVA	PTGES	disease
CVA	CHRM1	disease
CVA	PPARG	disease
CVA	CRP	disease
CVA	GSTP1	disease
CVA	CXCL8	disease
CVA	SELE	disease
CVA	FN1	disease
CVA	AHR	disease
CVA	CHRNA2	disease
CVA	NFE2L2	disease
CVA	THBD	disease
CVA	ECE1	disease
CVA	MAPK14	disease
CVA	ADRB1	disease
CVA	RAF1	disease
CVA	EGF	disease
CVA	IL1A	disease
CVA	MPO	disease
CVA	ADRA1B	disease
CVA	PCNA	disease
CVA	CHUK	disease
CVA	SPP1	disease
CVA	PTGS2	disease
CVA	SLPI	disease
CVA	NCF1	disease
CVA	CCND1	disease
CVA	ESR1	disease
CVA	ADRB2	disease
CVA	POR	disease
CVA	VEGFA	disease
CVA	MYC	disease
CVA	ADRA1D	disease
CVA	CCNA2	disease
CVA	ACHE	disease
CVA	MCL1	disease
CVA	CCL2	disease
CVA	MMP1	disease
CVA	STAT1	disease
CVA	IL6	disease
CVA	CASP3	disease
CVA	PARP1	disease
CVA	COL3A1	disease
CVA	KDR	disease
CVA	ABCG2	disease
CVA	HMOX1	disease
CVA	MMP3	disease
CVA	PPARA	disease
CVA	MAOB	disease
CVA	CYP1A2	disease
CVA	GSTM1	disease
CVA	IL10	disease
CVA	MAPK1	disease
CVA	PLAT	disease
CVA	MDM2	disease
CVA	CXCL2	disease
CVA	EGFR	disease
CVA	NQO1	disease
CVA	SOD1	disease
CVA	IL2	disease
CVA	ERBB3	disease
CVA	ERBB2	disease
CVA	IFNG	disease
CVA	FOS	disease
CVA	IL4	disease
CVA	OPRD1	disease
CVA	G6PD	disease
CVA	TOP2A	disease
CVA	MAPK8	disease
CVA	ICAM1	disease
CVA	CAV1	disease
CVA	BCL2L1	disease
CVA	CHEK2	disease
CVA	RELA	disease
CVA	HIF1A	disease
CVA	NOS3	disease
CVA	RB1	disease
CVA	PGR	disease
CVA	CHRM2	disease
CVA	OPRM1	disease
CVA	CXCL10	disease
CVA	TYR	disease
CVA	SERPINE1	disease
CVA	VCAM1	disease
CVA	CASP9	disease
CVA	ADH1B	disease
CVA	CDKN1A	disease
CVA	NCOA2	disease
CVA	AKT1	disease
CVA	IL1B	disease
CVA	CHRM3	disease
CVA	NFKBIA	disease
CVA	IGFBP3	disease
CVA	PTGS1	disease
CVA	F3	disease
CVA	NR1I2	disease
CVA	JUN	disease
CVA	ESR2	disease
CVA	BAX	disease
CVA	PRKCA	disease
CVA	CD40LG	disease
CVA	CYP3A4	disease
CVA	TP63	disease
CVA	CYP1B1	disease
CVA	PRSS1	disease
CVA	LTA4H	disease
CVA	MMP9	disease
CVA	RXRB	disease
RA	MOL000211	mol
RA	MOL000239	mol
RA	MOL000296	mol
RA	MOL000033	mol
RA	MOL000354	mol
RA	MOL000371	mol
RA	MOL000378	mol
RA	MOL000379	mol
RA	MOL000380	mol
RA	MOL000387	mol
RA	MOL000392	mol
RA	MOL000417	mol
RA	MOL000422	mol
RA	MOL000442	mol
RA	MOL000098	mol
HRA	MOL012140	mol
HRA	MOL012141	mol
HRA	MOL001460	mol
HRA	MOL001558	mol
HRA	MOL002501	mol
HRA	MOL002962	mol
HRA	MOL000422	mol
HRA	MOL009849	mol
HS	MOL011849	mol
HS	MOL011856	mol
HS	MOL002881	mol
HS	MOL000359	mol
HS	MOL005100	mol
HS	MOL000006	mol
HS	MOL000098	mol
HS	MOL000358	mol
HS	MOL000449	mol
HS	MOL005043	mol
RS	MOL000011	mol
RS	MOL011730	mol
RS	MOL011732	mol
RS	MOL011737	mol
RS	MOL011740	mol
RS	MOL001941	mol
RS	MOL011747	mol
RS	MOL011749	mol
RS	MOL011753	mol
RS	MOL002644	mol
RS	MOL000359	mol
RS	MOL000173	mol
RS	MOL000358	mol
RS	MOL001494	mol
RS	MOL001942	mol
RS	MOL003588	mol
RS	MOL007514	mol
RS	MOL013077	mol
MOL000211	PGR	target
MOL000239	NOS2	target
MOL000239	PTGS1	target
MOL000239	PTGS2	target
MOL000239	ESR2	target
MOL000239	CHEK1	target
MOL000239	PRSS1	target
MOL000239	NCOA2	target
MOL000296	PGR	target
MOL000296	NCOA2	target
MOL000296	CHRM3	target
MOL000296	CHRM1	target
MOL000296	CHRM2	target
MOL000296	ADRA1B	target
MOL000296	ADH1B	target
MOL000296	PTGS1	target
MOL000296	PTGS2	target
MOL000296	SLC6A2	target
MOL000033	PGR	target
MOL000354	NOS2	target
MOL000354	PTGS1	target
MOL000354	ESR1	target
MOL000354	PPARG	target
MOL000354	PTGS2	target
MOL000354	ESR2	target
MOL000354	MAPK14	target
MOL000354	PRSS1	target
MOL000354	CCNA2	target
MOL000354	NCOA2	target
MOL000354	CHEK1	target
MOL000354	ACHE	target
MOL000354	MAOB	target
MOL000354	RELA	target
MOL000354	NCF1	target
MOL000371	NOS2	target
MOL000371	PTGS1	target
MOL000371	CHRM3	target
MOL000371	CHRM1	target
MOL000371	ESR1	target
MOL000371	ADRB1	target
MOL000371	PTGS2	target
MOL000371	HTR3A	target
MOL000371	ADRA2C	target
MOL000371	ACHE	target
MOL000371	ADRA1B	target
MOL000371	ADRB2	target
MOL000371	ADRA1D	target
MOL000371	OPRM1	target
MOL000371	PRSS1	target
MOL000371	NCOA2	target
MOL000378	NOS2	target
MOL000378	PTGS1	target
MOL000378	CHRM3	target
MOL000378	CHRM1	target
MOL000378	ESR1	target
MOL000378	ADRB1	target
MOL000378	PPARG	target
MOL000378	PTGS2	target
MOL000378	ADRA2C	target
MOL000378	OPRD1	target
MOL000378	CHRM2	target
MOL000378	ADRA1B	target
MOL000378	ADRB2	target
MOL000378	ADRA1D	target
MOL000378	SLC6A4	target
MOL000378	ESR2	target
MOL000378	MAPK14	target
MOL000378	CHEK1	target
MOL000378	RXRB	target
MOL000378	PRSS1	target
MOL000378	CCNA2	target
MOL000378	NCOA2	target
MOL000379	PTGS2	target
MOL000379	NCOA2	target
MOL000380	NOS2	target
MOL000380	PTGS1	target
MOL000380	CHRM3	target
MOL000380	CHRM1	target
MOL000380	ESR1	target
MOL000380	PTGS2	target
MOL000380	HTR3A	target
MOL000380	ACHE	target
MOL000380	ADRA1B	target
MOL000380	ADRB2	target
MOL000380	ADRA1D	target
MOL000380	PRSS1	target
MOL000380	NCOA2	target
MOL000387	PTGS2	target
MOL000387	KDR	target
MOL000387	PTGS1	target
MOL000392	NOS2	target
MOL000392	PTGS1	target
MOL000392	CHRM1	target
MOL000392	ESR1	target
MOL000392	PPARG	target
MOL000392	PTGS2	target
MOL000392	ADRB2	target
MOL000392	SLC6A4	target
MOL000392	ESR2	target
MOL000392	MAPK14	target
MOL000392	MAOB	target
MOL000392	CHEK1	target
MOL000392	PRSS1	target
MOL000392	CCNA2	target
MOL000392	ACHE	target
MOL000392	JUN	target
MOL000392	IL4	target
MOL000417	NOS2	target
MOL000417	PTGS1	target
MOL000417	ESR1	target
MOL000417	PPARG	target
MOL000417	PTGS2	target
MOL000417	ESR2	target
MOL000417	MAPK14	target
MOL000417	CHEK1	target
MOL000417	PRSS1	target
MOL000417	CCNA2	target
MOL000417	NCOA2	target
MOL000417	ADRB2	target
MOL000422	NOS2	target
MOL000422	PTGS1	target
MOL000422	PPARG	target
MOL000422	PTGS2	target
MOL000422	NCOA2	target
MOL000422	PRSS1	target
MOL000422	PGR	target
MOL000422	CHRM1	target
MOL000422	ACHE	target
MOL000422	SLC6A2	target
MOL000422	CHRM2	target
MOL000422	ADRA1B	target
MOL000422	RELA	target
MOL000422	AKT1	target
MOL000422	BCL2	target
MOL000422	BAX	target
MOL000422	JUN	target
MOL000422	CASP3	target
MOL000422	MAPK8	target
MOL000422	MMP1	target
MOL000422	STAT1	target
MOL000422	HMOX1	target
MOL000422	CYP3A4	target
MOL000422	CYP1A2	target
MOL000422	CYP1A1	target
MOL000422	ICAM1	target
MOL000422	SELE	target
MOL000422	VCAM1	target
MOL000422	NR1I2	target
MOL000422	CYP1B1	target
MOL000422	ALOX5	target
MOL000422	GSTP1	target
MOL000422	AHR	target
MOL000422	GSTM1	target
MOL000422	SLPI	target
MOL000442	PTGS2	target
MOL000098	PTGS1	target
MOL000098	PPARG	target
MOL000098	PTGS2	target
MOL000098	NCOA2	target
MOL000098	PRSS1	target
MOL000098	ADRB2	target
MOL000098	MMP3	target
MOL000098	ACHE	target
MOL000098	MAOB	target
MOL000098	RELA	target
MOL000098	EGFR	target
MOL000098	AKT1	target
MOL000098	VEGFA	target
MOL000098	CCND1	target
MOL000098	BCL2	target
MOL000098	BCL2L1	target
MOL000098	FOS	target
MOL000098	CDKN1A	target
MOL000098	BAX	target
MOL000098	CASP9	target
MOL000098	PLAU	target
MOL000098	MMP2	target
MOL000098	MMP9	target
MOL000098	MAPK1	target
MOL000098	IL10	target
MOL000098	EGF	target
MOL000098	RB1	target
MOL000098	JUN	target
MOL000098	IL6	target
MOL000098	CASP3	target
MOL000098	TP63	target
MOL000098	NFKBIA	target
MOL000098	POR	target
MOL000098	CASP8	target
MOL000098	RAF1	target
MOL000098	SOD1	target
MOL000098	PRKCA	target
MOL000098	MMP1	target
MOL000098	HIF1A	target
MOL000098	STAT1	target
MOL000098	ERBB2	target
MOL000098	HMOX1	target
MOL000098	CYP3A4	target
MOL000098	CYP1A2	target
MOL000098	CAV1	target
MOL000098	MYC	target
MOL000098	F3	target
MOL000098	GJA1	target
MOL000098	CYP1A1	target
MOL000098	ICAM1	target
MOL000098	IL1B	target
MOL000098	CCL2	target
MOL000098	SELE	target
MOL000098	VCAM1	target
MOL000098	PTGER3	target
MOL000098	CXCL8	target
MOL000098	BIRC5	target
MOL000098	NOS3	target
MOL000098	HSPB1	target
MOL000098	IL2	target
MOL000098	NR1I2	target
MOL000098	CYP1B1	target
MOL000098	CCNB1	target
MOL000098	PLAT	target
MOL000098	THBD	target
MOL000098	SERPINE1	target
MOL000098	COL1A1	target
MOL000098	IFNG	target
MOL000098	ALOX5	target
MOL000098	IL1A	target
MOL000098	MPO	target
MOL000098	TOP2A	target
MOL000098	NCF1	target
MOL000098	ABCG2	target
MOL000098	GSTP1	target
MOL000098	NFE2L2	target
MOL000098	NQO1	target
MOL000098	PARP1	target
MOL000098	AHR	target
MOL000098	COL3A1	target
MOL000098	CXCL2	target
MOL000098	CHEK2	target
MOL000098	PPARA	target
MOL000098	CRP	target
MOL000098	CXCL10	target
MOL000098	CHUK	target
MOL000098	SPP1	target
MOL000098	E2F1	target
MOL000098	IGFBP3	target
MOL000098	CD40LG	target
MOL000098	IRF1	target
MOL000098	ERBB3	target
MOL000098	PON1	target
MOL000098	GSTM1	target
MOL012140	PTGS1	target
MOL012140	PTGS2	target
MOL012141	CHRM3	target
MOL012141	CHRM1	target
MOL012141	OPRD1	target
MOL012141	ADRA1B	target
MOL012141	ADRA1D	target
MOL012141	OPRM1	target
MOL001460	PTGS1	target
MOL001460	CHRM3	target
MOL001460	CHRM1	target
MOL001460	PTGS2	target
MOL001460	HTR3A	target
MOL001460	KDR	target
MOL001460	OPRD1	target
MOL001460	ADRA1B	target
MOL001460	ADRB2	target
MOL001460	ADRA1D	target
MOL001460	OPRM1	target
MOL001460	SLC6A4	target
MOL001558	PTGS2	target
MOL001558	CCND1	target
MOL001558	IL10	target
MOL001558	G6PD	target
MOL001558	NOS3	target
MOL001558	ECE1	target
MOL001558	UGT1A1	target
MOL002501	PTGS2	target
MOL002501	NCOA2	target
MOL002962	NOS2	target
MOL002962	PTGS1	target
MOL002962	ESR1	target
MOL002962	PTGS2	target
MOL002962	ACHE	target
MOL002962	ADRA1B	target
MOL002962	ADRB2	target
MOL002962	ADRA1D	target
MOL002962	ESR2	target
MOL002962	PRSS1	target
MOL002962	CCNA2	target
MOL002962	NCOA2	target
MOL009849	PTGS2	target
MOL011849	PTGS2	target
MOL011856	PTGS2	target
MOL011856	PRSS1	target
MOL011856	NCOA2	target
MOL002881	NOS2	target
MOL002881	PTGS1	target
MOL002881	PTGS2	target
MOL002881	PRSS1	target
MOL002881	NCOA2	target
MOL000359	PGR	target
MOL000359	NCOA2	target
MOL005100	PTGS1	target
MOL005100	PTGS2	target
MOL005100	NCOA2	target
MOL000006	PTGS1	target
MOL000006	PTGS2	target
MOL000006	PRSS1	target
MOL000006	NCOA2	target
MOL000006	RELA	target
MOL000006	EGFR	target
MOL000006	AKT1	target
MOL000006	VEGFA	target
MOL000006	CCND1	target
MOL000006	BCL2L1	target
MOL000006	CDKN1A	target
MOL000006	CASP9	target
MOL000006	MMP2	target
MOL000006	MMP9	target
MOL000006	MAPK1	target
MOL000006	IL10	target
MOL000006	RB1	target
MOL000006	JUN	target
MOL000006	IL6	target
MOL000006	CASP3	target
MOL000006	TP63	target
MOL000006	NFKBIA	target
MOL000006	MDM2	target
MOL000006	MMP1	target
MOL000006	PCNA	target
MOL000006	ERBB2	target
MOL000006	PPARG	target
MOL000006	HMOX1	target
MOL000006	ICAM1	target
MOL000006	MCL1	target
MOL000006	BIRC5	target
MOL000006	IL2	target
MOL000006	CCNB1	target
MOL000006	TYR	target
MOL000006	IFNG	target
MOL000006	IL4	target
MOL000006	TOP2A	target
MOL000006	GSTP1	target
MOL000006	CD40LG	target
MOL000006	PTGES	target
MOL000358	PGR	target
MOL000358	NCOA2	target
MOL000358	PTGS1	target
MOL000358	PTGS2	target
MOL000358	CHRM3	target
MOL000358	CHRM1	target
MOL000358	CHRM2	target
MOL000358	ADRA1B	target
MOL000358	ADRB2	target
MOL000358	CHRNA2	target
MOL000358	SLC6A4	target
MOL000358	OPRM1	target
MOL000358	BCL2	target
MOL000358	BAX	target
MOL000358	CASP9	target
MOL000358	JUN	target
MOL000358	CASP3	target
MOL000358	CASP8	target
MOL000358	PRKCA	target
MOL000358	PON1	target
MOL000449	PGR	target
MOL000449	NCOA2	target
MOL000449	PTGS1	target
MOL000449	PTGS2	target
MOL000449	ADRA2A	target
MOL000449	SLC6A2	target
MOL000449	ADRB2	target
MOL000449	PLAU	target
MOL000449	LTA4H	target
MOL000449	MAOB	target
MOL000449	MAOA	target
MOL000449	CHRM3	target
MOL000449	CHRM1	target
MOL000449	ADRB1	target
MOL000449	CHRM2	target
MOL000449	ADRA1B	target
MOL005043	PGR	target
MOL000011	NOS2	target
MOL000011	ESR1	target
MOL000011	PTGS2	target
MOL000011	KDR	target
MOL000011	PRSS1	target
MOL011730	NOS2	target
MOL011730	PTGS1	target
MOL011730	PTGS2	target
MOL011730	CCNA2	target
MOL011732	PTGS2	target
MOL011732	PRSS1	target
MOL011737	NOS2	target
MOL011737	PTGS2	target
MOL011740	NOS2	target
MOL011740	ESR1	target
MOL011740	PPARG	target
MOL011740	PTGS2	target
MOL011740	ACHE	target
MOL011740	ESR2	target
MOL011740	PRSS1	target
MOL001941	CHRM1	target
MOL001941	PTGS2	target
MOL001941	MAOB	target
MOL011747	NOS2	target
MOL011747	ESR1	target
MOL011747	PPARG	target
MOL011747	PTGS2	target
MOL011747	ACHE	target
MOL011747	ESR2	target
MOL011747	PRSS1	target
MOL011749	PTGS2	target
MOL011753	NOS2	target
MOL011753	PTGS1	target
MOL011753	CHRM1	target
MOL011753	ESR1	target
MOL011753	PTGS2	target
MOL011753	ACHE	target
MOL011753	ADRA1B	target
MOL011753	ADRB2	target
MOL011753	OPRM1	target
MOL011753	ESR2	target
MOL002644	CHRM1	target
MOL002644	PTGS2	target
MOL002644	ADRA1B	target
MOL002644	ADRB2	target
MOL000173	NOS2	target
MOL000173	PTGS1	target
MOL000173	ESR1	target
MOL000173	PPARG	target
MOL000173	PTGS2	target
MOL000173	MAPK14	target
MOL000173	CHEK1	target
MOL000173	PRSS1	target
MOL000173	ADRB2	target
MOL000173	RELA	target
MOL000173	AKT1	target
MOL000173	CCND1	target
MOL000173	BCL2	target
MOL000173	CDKN1A	target
MOL000173	BAX	target
MOL000173	CASP9	target
MOL000173	KDR	target
MOL000173	JUN	target
MOL000173	IL6	target
MOL000173	CASP3	target
MOL000173	TP63	target
MOL000173	MMP1	target
MOL000173	CCL2	target
MOL000173	PTGER3	target
MOL000173	FN1	target
MOL000173	CXCL8	target
MOL000173	MCL1	target
MOL001494	PTGS1	target
MOL001494	PTGS2	target
MOL001494	NCOA2	target
MOL001942	PTGS2	target
MOL003588	PTGS1	target
MOL003588	ESR1	target
MOL003588	PTGS2	target
MOL003588	CHEK1	target
MOL003588	CCNA2	target
MOL007514	NCOA2	target
MOL013077	CHRM3	target
MOL013077	CHRM1	target
MOL013077	ESR1	target
MOL013077	PTGS2	target
MOL013077	ACHE	target
MOL013077	ADRB2	target
