# Supplementary material for: Network Pharmacology Strategy to Investigate the Pharmacological Mechanism of HuangQiXiXin Decoction on Cough Variant Asthma and Evidence-Based Medicine Approach Validation
Source: Evid Based Complement Alternat Med. 2020 Oct 30;2020:3829092. doi: 10.1155/2020/3829092 (PMC7647767; doi:10.1155/2020/3829092)
Supplement: Supplementary Materials — Supplementary file 1: compounds of HQXXD in TCMSP. (A) 87 compounds of RA in TCMSP; (B) 192 compounds of HRA in TCMSP; (C) 159 compounds of HS in TCMSP; (D) 173 compounds of RS in TCMSP. Supplementary file 2: target genes of HQXXD: (A) corresponding target genes of active compounds; (B) corresponding target gene symbols of active compounds; (C) 217 active target genes of HQXXD. Supplementary file 3: CVA-related target genes. (A) CVA-related target genes from GeneCards; (B) 1481 CVA-related target genes. Supplementary file 4: data of the medicine-compound-target network. Supplementary file 5: data of the PPI network. Supplementary file 6. GO function enrichment and KEGG pathway enrichment analysis. (A) BP function enrichment analysis; (B) MF function enrichment analysis; (C) CC function enrichment analysis; (D) KEGG pathway enrichment analysis. [file 3829092.f1.zip › 3829092.f1/Appendix File 5 Data of PPI network/Appendix File 5 Data of PPI network.xlsx]

## Sheet: string_interactions
#node1	node2	node1_string_internal_id	node2_string_internal_id	node1_external_id	node2_external_id	neighborhood_on_chromosome	gene_fusion	phylogenetic_cooccurrence	homology	coexpression	experimentally_determined_interaction	database_annotated	automated_textmining	combined_score
CASP8	BCL2L1	4442125	4437866	9606.ENSP00000351273	9606.ENSP00000302564	0	0	0	0	0	0.993	0	0.883	0.999
SERPINE1	PLAT	4433266	4433132	9606.ENSP00000223095	9606.ENSP00000220809	0	0	0	0	0.148	0.881	0.9	0.956	0.999
VEGFA	KDR	4451310	4435337	9606.ENSP00000478570	9606.ENSP00000263923	0	0	0	0	0.061	0.472	0.9	0.987	0.999
PLAU	SERPINE1	4444017	4433266	9606.ENSP00000361850	9606.ENSP00000223095	0	0	0	0	0.214	0.881	0.9	0.926	0.999
CDKN1A	CCNA2	4447168	4436109	9606.ENSP00000384849	9606.ENSP00000274026	0	0	0	0	0.058	0.994	0.9	0.793	0.999
CDKN1A	CCND1	4447168	4433391	9606.ENSP00000384849	9606.ENSP00000227507	0	0	0	0	0.084	0.993	0.9	0.857	0.999
CDKN1A	PCNA	4447168	4445167	9606.ENSP00000384849	9606.ENSP00000368458	0	0	0	0	0.063	0.994	0.9	0.321	0.999
MAPK8	JUN	4446429	4443699	9606.ENSP00000378974	9606.ENSP00000360266	0	0	0	0	0	0.788	0.9	0.985	0.999
AKT1	NOS3	4450372	4437409	9606.ENSP00000451828	9606.ENSP00000297494	0	0	0	0	0.049	0.693	0.9	0.97	0.999
JUN	FOS	4443699	4438204	9606.ENSP00000360266	9606.ENSP00000306245	0	0	0	0	0.656	0.879	0.9	0.975	0.999
EGFR	EGF	4436186	4435570	9606.ENSP00000275493	9606.ENSP00000265171	0	0	0	0	0.16	0.933	0.9	0.972	0.999
CASP8	CASP3	4442125	4438651	9606.ENSP00000351273	9606.ENSP00000311032	0	0	0	0.835	0.061	0.993	0.9	0.978	0.999
E2F1	RB1	4441534	4435747	9606.ENSP00000345571	9606.ENSP00000267163	0	0	0	0	0.145	0.974	0.9	0.841	0.999
CCNA2	CCNB1	4436109	4434484	9606.ENSP00000274026	9606.ENSP00000256442	0	0	0	0.738	0.971	0.707	0.72	0.924	0.998
NCOA2	PPARG	4448095	4436745	9606.ENSP00000399968	9606.ENSP00000287820	0	0	0	0	0.062	0.974	0.9	0.356	0.998
BCL2L1	BAX	4437866	4437004	9606.ENSP00000302564	9606.ENSP00000293288	0	0	0	0.643	0.047	0.982	0.9	0.677	0.998
RELA	NFKBIA	4447098	4432983	9606.ENSP00000384273	9606.ENSP00000216797	0	0.003	0	0	0.084	0.953	0.9	0.77	0.998
CHUK	NFKBIA	4443527	4432983	9606.ENSP00000359424	9606.ENSP00000216797	0	0	0	0	0.049	0.917	0.9	0.825	0.998
IL10	IL6	4448642	4447254	9606.ENSP00000412237	9606.ENSP00000385675	0	0	0	0	0.077	0	0.9	0.974	0.997
CYP1A1	AHR	4445265	4433805	9606.ENSP00000369050	9606.ENSP00000242057	0	0	0	0	0.061	0	0.9	0.975	0.997
IL1B	IL1A	4435241	4435240	9606.ENSP00000263341	9606.ENSP00000263339	0	0	0	0	0.753	0	0.9	0.921	0.997
VEGFA	HIF1A	4451310	4449842	9606.ENSP00000478570	9606.ENSP00000437955	0	0	0	0	0.062	0.348	0.9	0.947	0.996
IL10	CXCL8	4448642	4438229	9606.ENSP00000412237	9606.ENSP00000306512	0	0	0	0	0.061	0	0.9	0.962	0.996
BCL2	CASP8	4446777	4442125	9606.ENSP00000381185	9606.ENSP00000351273	0	0	0	0	0	0.993	0	0.43	0.996
MCL1	BAX	4443243	4437004	9606.ENSP00000358022	9606.ENSP00000293288	0	0	0	0.62	0	0.958	0.9	0.64	0.996
IL10	IL1B	4448642	4435241	9606.ENSP00000412237	9606.ENSP00000263341	0	0	0	0	0.085	0	0.9	0.96	0.996
NFE2L2	HMOX1	4446632	4432912	9606.ENSP00000380252	9606.ENSP00000216117	0	0	0	0	0	0	0.9	0.968	0.996
MYC	CDKN1A	4451407	4447168	9606.ENSP00000479618	9606.ENSP00000384849	0	0	0	0	0	0.378	0.9	0.945	0.996
IL6	IL4	4447254	4433533	9606.ENSP00000385675	9606.ENSP00000231449	0	0	0	0	0	0	0.9	0.968	0.996
ERBB2	EGF	4435897	4435570	9606.ENSP00000269571	9606.ENSP00000265171	0	0	0	0	0.16	0.406	0.9	0.94	0.996
JUN	MAPK1	4443699	4432880	9606.ENSP00000360266	9606.ENSP00000215832	0	0	0	0	0	0.411	0.9	0.952	0.996
BIRC5	CCNB1	4437778	4434484	9606.ENSP00000301633	9606.ENSP00000256442	0	0	0	0	0.888	0.185	0.9	0.651	0.996
ESR1	NCOA2	4448358	4448095	9606.ENSP00000405330	9606.ENSP00000399968	0	0	0	0	0.062	0.9	0.9	0.583	0.995
RELA	CHUK	4447098	4443527	9606.ENSP00000384273	9606.ENSP00000359424	0	0	0	0	0.067	0.871	0.9	0.705	0.995
JUN	MAPK14	4443699	4433482	9606.ENSP00000360266	9606.ENSP00000229795	0	0	0	0	0	0.471	0.9	0.918	0.995
IL10	CCL2	4448642	4433339	9606.ENSP00000412237	9606.ENSP00000225831	0	0	0	0	0	0	0.9	0.955	0.995
AKT1	CDKN1A	4450372	4447168	9606.ENSP00000451828	9606.ENSP00000384849	0	0	0	0	0	0.696	0.9	0.851	0.995
CASP8	CASP9	4442125	4440164	9606.ENSP00000351273	9606.ENSP00000330237	0	0	0	0.707	0	0.993	0	0.956	0.994
AKT1	CASP9	4450372	4440164	9606.ENSP00000451828	9606.ENSP00000330237	0	0	0	0	0	0.393	0.9	0.919	0.994
COL3A1	COL1A1	4438049	4433346	9606.ENSP00000304408	9606.ENSP00000225964	0	0	0.439	0.951	0.944	0	0.9	0.901	0.994
CAV1	NOS3	4440933	4437409	9606.ENSP00000339191	9606.ENSP00000297494	0	0	0	0	0	0.379	0.9	0.915	0.994
VEGFA	EGF	4451310	4435570	9606.ENSP00000478570	9606.ENSP00000265171	0	0	0	0	0	0	0.9	0.937	0.993
VEGFA	NOS3	4451310	4437409	9606.ENSP00000478570	9606.ENSP00000297494	0	0	0	0	0.062	0	0.9	0.934	0.993
CDKN1A	CCNB1	4447168	4434484	9606.ENSP00000384849	9606.ENSP00000256442	0	0	0	0	0	0.774	0.9	0.744	0.993
AKT1	BCL2L1	4450372	4437866	9606.ENSP00000451828	9606.ENSP00000302564	0	0	0	0	0.073	0.32	0.9	0.902	0.993
CXCL8	IL1B	4438229	4435241	9606.ENSP00000306512	9606.ENSP00000263341	0	0	0	0	0.676	0	0	0.977	0.992
MYC	JUN	4451407	4443699	9606.ENSP00000479618	9606.ENSP00000360266	0	0	0	0	0.063	0.379	0.9	0.878	0.992
RB1	CCND1	4435747	4433391	9606.ENSP00000267163	9606.ENSP00000227507	0	0	0	0	0.062	0.522	0.9	0.858	0.992
MYC	AKT1	4451407	4450372	9606.ENSP00000479618	9606.ENSP00000451828	0	0	0	0	0.052	0.156	0.9	0.915	0.992
CXCL8	IL4	4438229	4433533	9606.ENSP00000306512	9606.ENSP00000231449	0	0	0	0	0	0	0.9	0.927	0.992
CAV1	EGFR	4440933	4436186	9606.ENSP00000339191	9606.ENSP00000275493	0	0	0	0	0.335	0.393	0.9	0.844	0.992
FOS	MAPK1	4438204	4432880	9606.ENSP00000306245	9606.ENSP00000215832	0	0	0	0	0	0.523	0.9	0.852	0.992
AKT1	ERBB3	4450372	4435741	9606.ENSP00000451828	9606.ENSP00000267101	0	0	0	0	0	0.349	0.9	0.898	0.992
IL10	CXCL10	4448642	4438146	9606.ENSP00000412237	9606.ENSP00000305651	0	0	0	0	0.083	0	0.9	0.913	0.991
IL1B	IL4	4435241	4433533	9606.ENSP00000263341	9606.ENSP00000231449	0	0	0	0	0	0	0.9	0.916	0.991
AKT1	ESR1	4450372	4448358	9606.ENSP00000451828	9606.ENSP00000405330	0	0	0	0	0.055	0.407	0.9	0.867	0.991
AKT1	MDM2	4450372	4434604	9606.ENSP00000451828	9606.ENSP00000258149	0	0	0	0	0	0.695	0.9	0.756	0.991
BCL2	BCL2L1	4446777	4437866	9606.ENSP00000381185	9606.ENSP00000302564	0	0	0	0.898	0	0.912	0.9	0.633	0.991
IL4	CCL2	4433533	4433339	9606.ENSP00000231449	9606.ENSP00000225831	0	0	0	0	0	0	0.9	0.918	0.991
MAPK8	FOS	4446429	4438204	9606.ENSP00000378974	9606.ENSP00000306245	0	0	0	0	0	0.26	0.9	0.885	0.99
HSPB1	MAPK14	4434059	4433482	9606.ENSP00000248553	9606.ENSP00000229795	0	0	0	0	0	0.432	0.9	0.846	0.99
ESR1	CCND1	4448358	4433391	9606.ENSP00000405330	9606.ENSP00000227507	0	0	0	0	0	0.384	0.9	0.858	0.99
PARP1	CASP3	4442743	4438651	9606.ENSP00000355759	9606.ENSP00000311032	0	0	0	0	0.062	0.472	0.9	0.839	0.99
ERBB3	EGF	4435741	4435570	9606.ENSP00000267101	9606.ENSP00000265171	0	0	0	0	0.177	0.402	0.9	0.814	0.989
CASP3	MAPK14	4438651	4433482	9606.ENSP00000311032	9606.ENSP00000229795	0	0	0	0	0.061	0.521	0.9	0.793	0.989
VEGFA	MMP9	4451310	4443919	9606.ENSP00000478570	9606.ENSP00000361405	0	0	0	0	0	0	0.8	0.946	0.989
TP63	MDM2	4435488	4434604	9606.ENSP00000264731	9606.ENSP00000258149	0	0	0	0	0	0.829	0.9	0.449	0.989
STAT1	IFNG	4442456	4433446	9606.ENSP00000354394	9606.ENSP00000229135	0	0	0	0	0.063	0	0.9	0.898	0.989
E2F1	CCNA2	4441534	4436109	9606.ENSP00000345571	9606.ENSP00000274026	0	0	0	0	0.313	0.521	0.9	0.714	0.989
AKT1	HIF1A	4450372	4449842	9606.ENSP00000451828	9606.ENSP00000437955	0	0	0	0	0	0.362	0.9	0.827	0.988
VEGFA	FN1	4451310	4441661	9606.ENSP00000478570	9606.ENSP00000346839	0	0	0	0	0.076	0	0.9	0.88	0.988
EGFR	ERBB3	4436186	4435741	9606.ENSP00000275493	9606.ENSP00000267101	0	0	0	0.913	0.061	0.875	0.9	0.968	0.988
FN1	EGF	4441661	4435570	9606.ENSP00000346839	9606.ENSP00000265171	0	0	0	0	0	0	0.9	0.888	0.988
RELA	CXCL8	4447098	4438229	9606.ENSP00000384273	9606.ENSP00000306512	0	0	0	0	0.065	0.342	0.9	0.817	0.987
CXCL8	CXCL10	4438229	4438146	9606.ENSP00000306512	9606.ENSP00000305651	0	0	0	0	0.144	0	0.9	0.869	0.987
CASP8	MAPK1	4442125	4432880	9606.ENSP00000351273	9606.ENSP00000215832	0	0	0	0	0	0.482	0.9	0.778	0.987
MAPK8	BCL2L1	4446429	4437866	9606.ENSP00000378974	9606.ENSP00000302564	0	0	0	0	0	0.519	0.8	0.869	0.986
TOP2A	CCNB1	4448614	4434484	9606.ENSP00000411532	9606.ENSP00000256442	0	0	0	0	0.964	0.057	0	0.622	0.986
MYC	MAPK1	4451407	4432880	9606.ENSP00000479618	9606.ENSP00000215832	0	0	0	0	0	0.379	0.9	0.798	0.986
IL6	CXCL8	4447254	4438229	9606.ENSP00000385675	9606.ENSP00000306512	0	0	0	0	0.581	0	0	0.966	0.985
STAT1	EGFR	4442456	4436186	9606.ENSP00000354394	9606.ENSP00000275493	0	0	0	0	0.061	0.42	0.9	0.764	0.985
JUN	CCND1	4443699	4433391	9606.ENSP00000360266	9606.ENSP00000227507	0	0	0	0	0	0	0.9	0.862	0.985
IL10	ICAM1	4448642	4435501	9606.ENSP00000412237	9606.ENSP00000264832	0	0	0	0	0	0	0.9	0.858	0.985
ESR1	NOS3	4448358	4437409	9606.ENSP00000405330	9606.ENSP00000297494	0	0	0	0	0	0.472	0.9	0.749	0.985
PTGS2	PTGES	4442894	4441253	9606.ENSP00000356438	9606.ENSP00000342385	0	0	0	0	0.063	0	0.9	0.848	0.984
IL6	JUN	4447254	4443699	9606.ENSP00000385675	9606.ENSP00000360266	0	0	0	0	0.053	0	0.9	0.85	0.984
IGFBP3	FN1	4445494	4441661	9606.ENSP00000370473	9606.ENSP00000346839	0	0	0	0	0.303	0.379	0.9	0.685	0.984
IL6	IL1B	4447254	4435241	9606.ENSP00000385675	9606.ENSP00000263341	0	0	0	0	0.43	0	0	0.973	0.984
TOP2A	CCNA2	4448614	4436109	9606.ENSP00000411532	9606.ENSP00000274026	0	0	0	0	0.967	0.05	0	0.544	0.984
IL6	RELA	4447254	4447098	9606.ENSP00000385675	9606.ENSP00000384273	0	0	0	0	0	0.223	0.9	0.804	0.983
CXCL2	CXCL8	4449392	4438229	9606.ENSP00000427279	9606.ENSP00000306512	0	0	0	0.874	0.824	0	0.9	0.767	0.983
MYC	ESR1	4451407	4448358	9606.ENSP00000479618	9606.ENSP00000405330	0	0	0	0	0	0.442	0.9	0.721	0.983
CCNA2	RB1	4436109	4435747	9606.ENSP00000274026	9606.ENSP00000267163	0	0	0	0	0.108	0.451	0.9	0.698	0.983
VEGFA	JUN	4451310	4443699	9606.ENSP00000478570	9606.ENSP00000360266	0	0	0	0	0.066	0.261	0.9	0.794	0.983
IL6	STAT1	4447254	4442456	9606.ENSP00000385675	9606.ENSP00000354394	0	0	0	0	0.058	0.163	0.9	0.818	0.983
STAT1	MAPK14	4442456	4433482	9606.ENSP00000354394	9606.ENSP00000229795	0	0	0	0	0.06	0.406	0.9	0.718	0.982
IL6	CCL2	4447254	4433339	9606.ENSP00000385675	9606.ENSP00000225831	0	0	0	0	0.267	0	0	0.977	0.982
NOS3	KDR	4437409	4435337	9606.ENSP00000297494	9606.ENSP00000263923	0	0	0	0	0.062	0	0.9	0.832	0.982
IL6	MAPK1	4447254	4432880	9606.ENSP00000385675	9606.ENSP00000215832	0	0	0	0	0	0	0.9	0.834	0.982
RXRB	PPARG	4444435	4436745	9606.ENSP00000363817	9606.ENSP00000287820	0	0	0	0.662	0.049	0.804	0.9	0.457	0.982
IL6	FOS	4447254	4438204	9606.ENSP00000385675	9606.ENSP00000306245	0	0	0	0	0.088	0	0.9	0.819	0.982
VEGFA	SERPINE1	4451310	4433266	9606.ENSP00000478570	9606.ENSP00000223095	0	0	0	0	0.076	0	0.9	0.821	0.982
ESR1	FOS	4448358	4438204	9606.ENSP00000405330	9606.ENSP00000306245	0	0	0	0	0	0.475	0.9	0.688	0.982
CDKN1A	RB1	4447168	4435747	9606.ENSP00000384849	9606.ENSP00000267163	0	0	0	0	0.055	0.41	0.9	0.699	0.981
AKT1	CAV1	4450372	4440933	9606.ENSP00000451828	9606.ENSP00000339191	0	0	0	0	0	0.057	0.9	0.815	0.981
CHEK2	MDM2	4445704	4434604	9606.ENSP00000372023	9606.ENSP00000258149	0	0	0	0	0	0.379	0.9	0.722	0.981
CDKN1A	JUN	4447168	4443699	9606.ENSP00000384849	9606.ENSP00000360266	0	0	0	0	0.079	0.305	0.9	0.743	0.981
CDKN1A	CASP3	4447168	4438651	9606.ENSP00000384849	9606.ENSP00000311032	0	0	0	0	0	0.682	0.8	0.718	0.98
CXCL8	CCL2	4438229	4433339	9606.ENSP00000306512	9606.ENSP00000225831	0	0	0	0	0.278	0.667	0	0.925	0.98
RELA	IRF1	4447098	4433930	9606.ENSP00000384273	9606.ENSP00000245414	0	0	0	0	0.062	0.379	0.9	0.709	0.98
RELA	JUN	4447098	4443699	9606.ENSP00000384273	9606.ENSP00000360266	0	0	0	0	0.069	0.457	0.9	0.667	0.98
IRF1	IFNG	4433930	4433446	9606.ENSP00000245414	9606.ENSP00000229135	0	0	0	0	0.089	0	0.9	0.805	0.98
AKT1	RAF1	4450372	4434195	9606.ENSP00000451828	9606.ENSP00000251849	0	0	0	0.581	0	0.695	0.9	0.879	0.979
FN1	SERPINE1	4441661	4433266	9606.ENSP00000346839	9606.ENSP00000223095	0	0	0	0	0.295	0	0.9	0.735	0.979
VEGFA	EGFR	4451310	4436186	9606.ENSP00000478570	9606.ENSP00000275493	0	0	0	0	0.089	0	0.6	0.947	0.979
VEGFA	MMP2	4451310	4433061	9606.ENSP00000478570	9606.ENSP00000219070	0	0	0	0	0.065	0	0.8	0.899	0.979
CXCL2	CXCL10	4449392	4438146	9606.ENSP00000427279	9606.ENSP00000305651	0	0	0	0	0.139	0	0.9	0.784	0.979
CXCL2	IL10	4449392	4448642	9606.ENSP00000427279	9606.ENSP00000412237	0	0	0	0	0.064	0	0.9	0.801	0.979
ESR1	JUN	4448358	4443699	9606.ENSP00000405330	9606.ENSP00000360266	0	0	0	0	0	0.472	0.9	0.646	0.979
MAPK8	ERBB2	4446429	4435897	9606.ENSP00000378974	9606.ENSP00000269571	0	0	0	0	0	0	0.9	0.788	0.978
JUN	CCL2	4443699	4433339	9606.ENSP00000360266	9606.ENSP00000225831	0	0	0	0	0.062	0	0.9	0.792	0.978
IL6	SPP1	4447254	4446370	9606.ENSP00000385675	9606.ENSP00000378517	0	0	0	0	0.06	0	0.9	0.793	0.978
FOS	MAPK14	4438204	4433482	9606.ENSP00000306245	9606.ENSP00000229795	0	0	0	0	0	0.264	0.9	0.733	0.978
ALOX5	LTA4H	4444382	4433425	9606.ENSP00000363512	9606.ENSP00000228740	0	0	0	0	0	0	0.9	0.792	0.978
RELA	IL2	4447098	4433376	9606.ENSP00000384273	9606.ENSP00000226730	0	0	0	0	0	0.342	0.9	0.694	0.978
AKT1	IL2	4450372	4433376	9606.ENSP00000451828	9606.ENSP00000226730	0	0	0	0	0	0	0.9	0.793	0.978
IL1B	MAPK14	4435241	4433482	9606.ENSP00000263341	9606.ENSP00000229795	0	0	0	0	0	0	0.9	0.79	0.978
EGF	SERPINE1	4435570	4433266	9606.ENSP00000265171	9606.ENSP00000223095	0	0	0	0	0	0	0.9	0.798	0.978
BCL2L1	MAPK1	4437866	4432880	9606.ENSP00000302564	9606.ENSP00000215832	0	0	0	0	0	0	0.9	0.786	0.977
JUN	HMOX1	4443699	4432912	9606.ENSP00000360266	9606.ENSP00000216117	0	0	0	0	0	0	0.9	0.784	0.977
MAPK14	NFKBIA	4433482	4432983	9606.ENSP00000229795	9606.ENSP00000216797	0	0	0	0	0	0.593	0.9	0.485	0.977
SPP1	FN1	4446370	4441661	9606.ENSP00000378517	9606.ENSP00000346839	0	0	0	0	0.102	0	0.9	0.769	0.977
CHEK1	CHEK2	4447561	4445704	9606.ENSP00000388648	9606.ENSP00000372023	0	0	0.242	0.67	0.273	0.763	0.8	0.981	0.976
CDKN1A	E2F1	4447168	4441534	9606.ENSP00000384849	9606.ENSP00000345571	0	0	0	0	0.052	0.435	0.9	0.617	0.976
AKT1	CHUK	4450372	4443527	9606.ENSP00000451828	9606.ENSP00000359424	0	0	0	0.593	0	0.682	0.9	0.673	0.975
ALOX5	PTGS2	4444382	4442894	9606.ENSP00000363512	9606.ENSP00000356438	0	0	0	0	0.08	0	0.9	0.758	0.975
MAPK8	IL2	4446429	4433376	9606.ENSP00000378974	9606.ENSP00000226730	0	0	0	0	0	0	0.9	0.769	0.975
UGT1A1	CYP3A4	4444184	4440831	9606.ENSP00000362549	9606.ENSP00000337915	0	0	0	0	0.174	0.379	0.65	0.877	0.975
CXCL8	MAPK14	4438229	4433482	9606.ENSP00000306512	9606.ENSP00000229795	0	0	0	0	0	0	0.9	0.757	0.974
PTGS2	IL1B	4442894	4435241	9606.ENSP00000356438	9606.ENSP00000263341	0	0	0	0	0.561	0	0	0.943	0.974
E2F1	CCND1	4441534	4433391	9606.ENSP00000345571	9606.ENSP00000227507	0	0	0	0	0.065	0.132	0.9	0.713	0.973
HIF1A	EGFR	4449842	4436186	9606.ENSP00000437955	9606.ENSP00000275493	0	0	0	0	0	0	0.9	0.743	0.973
IL10	IL1A	4448642	4435240	9606.ENSP00000412237	9606.ENSP00000263339	0	0	0	0	0.063	0	0.9	0.738	0.973
CAV1	EGF	4440933	4435570	9606.ENSP00000339191	9606.ENSP00000265171	0	0	0	0	0	0	0.9	0.746	0.973
ALOX5	PTGS1	4444382	4442503	9606.ENSP00000363512	9606.ENSP00000354612	0	0	0	0	0.095	0	0.9	0.728	0.973
IL10	IL4	4448642	4433533	9606.ENSP00000412237	9606.ENSP00000231449	0	0	0	0	0	0	0	0.972	0.972
CASP9	CASP3	4440164	4438651	9606.ENSP00000330237	9606.ENSP00000311032	0	0	0	0.833	0.061	0.682	0.9	0.971	0.972
NFE2L2	JUN	4446632	4443699	9606.ENSP00000380252	9606.ENSP00000360266	0	0	0	0	0	0.4	0.9	0.578	0.972
IL6	ERBB2	4447254	4435897	9606.ENSP00000385675	9606.ENSP00000269571	0	0	0	0	0	0	0.9	0.739	0.972
MYC	RELA	4451407	4447098	9606.ENSP00000479618	9606.ENSP00000384273	0	0	0	0	0	0.379	0.9	0.587	0.972
CDKN1A	MAPK8	4447168	4446429	9606.ENSP00000384849	9606.ENSP00000378974	0	0	0	0	0	0.379	0.9	0.593	0.972
IL1A	IL4	4435240	4433533	9606.ENSP00000263339	9606.ENSP00000231449	0	0	0	0	0	0	0.9	0.732	0.972
SPP1	MMP3	4446370	4437610	9606.ENSP00000378517	9606.ENSP00000299855	0	0	0	0	0.062	0.379	0.9	0.578	0.972
STAT1	MAPK1	4442456	4432880	9606.ENSP00000354394	9606.ENSP00000215832	0	0	0	0	0.06	0.263	0.9	0.649	0.972
MAPK14	HMOX1	4433482	4432912	9606.ENSP00000229795	9606.ENSP00000216117	0	0	0	0	0	0	0.9	0.735	0.972
STAT1	IRF1	4442456	4433930	9606.ENSP00000354394	9606.ENSP00000245414	0	0	0	0	0.387	0.379	0	0.932	0.972
NCOA2	ESR2	4448095	4441379	9606.ENSP00000399968	9606.ENSP00000343925	0	0	0	0	0	0.48	0.9	0.5	0.971
JUN	CXCL8	4443699	4438229	9606.ENSP00000360266	9606.ENSP00000306512	0	0	0	0	0.095	0.294	0.8	0.799	0.971
IL6	FN1	4447254	4441661	9606.ENSP00000385675	9606.ENSP00000346839	0	0	0	0	0.074	0	0.9	0.716	0.971
RB1	MDM2	4435747	4434604	9606.ENSP00000267163	9606.ENSP00000258149	0	0	0	0	0.061	0.379	0.9	0.57	0.971
EGFR	ERBB2	4436186	4435897	9606.ENSP00000275493	9606.ENSP00000269571	0	0	0	0.941	0.077	0.699	0.9	0.967	0.971
ESR1	MAPK1	4448358	4432880	9606.ENSP00000405330	9606.ENSP00000215832	0	0	0	0	0	0.399	0.9	0.57	0.971
CASP9	BCL2L1	4440164	4437866	9606.ENSP00000330237	9606.ENSP00000302564	0	0	0	0	0.055	0.729	0	0.897	0.971
JUN	IL2	4443699	4433376	9606.ENSP00000360266	9606.ENSP00000226730	0	0	0	0	0	0.313	0.9	0.621	0.971
PTGS1	PTGES	4442503	4441253	9606.ENSP00000354612	9606.ENSP00000342385	0	0	0	0	0.061	0	0.9	0.711	0.97
HIF1A	JUN	4449842	4443699	9606.ENSP00000437955	9606.ENSP00000360266	0	0	0	0	0	0.379	0.9	0.561	0.97
E2F1	MDM2	4441534	4434604	9606.ENSP00000345571	9606.ENSP00000258149	0	0	0	0	0	0.379	0.9	0.558	0.97
COL1A1	MMP2	4433346	4433061	9606.ENSP00000225964	9606.ENSP00000219070	0	0	0	0	0.89	0.379	0	0.6	0.97
IL6	CRP	4447254	4434405	9606.ENSP00000385675	9606.ENSP00000255030	0	0	0	0	0	0	0	0.97	0.97
FOS	CCL2	4438204	4433339	9606.ENSP00000306245	9606.ENSP00000225831	0	0	0	0	0	0	0.9	0.719	0.97
AKT1	CASP3	4450372	4438651	9606.ENSP00000451828	9606.ENSP00000311032	0	0	0	0	0.055	0.393	0	0.95	0.969
HIF1A	NOS3	4449842	4437409	9606.ENSP00000437955	9606.ENSP00000297494	0	0	0	0	0	0	0.9	0.706	0.969
CHEK1	MDM2	4447561	4434604	9606.ENSP00000388648	9606.ENSP00000258149	0	0	0	0	0	0	0.9	0.698	0.968
RELA	FOS	4447098	4438204	9606.ENSP00000384273	9606.ENSP00000306245	0	0	0	0	0	0.379	0.9	0.539	0.968
JUN	NFKBIA	4443699	4432983	9606.ENSP00000360266	9606.ENSP00000216797	0	0	0	0	0.125	0	0.9	0.671	0.968
FOS	PPARG	4438204	4436745	9606.ENSP00000306245	9606.ENSP00000287820	0	0	0	0	0	0.098	0.9	0.683	0.968
RELA	CCND1	4447098	4433391	9606.ENSP00000384273	9606.ENSP00000227507	0	0	0	0	0	0.313	0.9	0.559	0.967
FOS	CCND1	4438204	4433391	9606.ENSP00000306245	9606.ENSP00000227507	0	0	0	0	0	0	0.9	0.685	0.967
E2F1	CCNB1	4441534	4434484	9606.ENSP00000345571	9606.ENSP00000256442	0	0	0	0	0.249	0.169	0.9	0.54	0.967
BCL2	BAX	4446777	4437004	9606.ENSP00000381185	9606.ENSP00000293288	0	0	0	0.645	0	0.58	0.9	0.734	0.967
CASP3	RB1	4438651	4435747	9606.ENSP00000311032	9606.ENSP00000267163	0	0	0	0	0	0.379	0.9	0.519	0.967
ESR1	STAT1	4448358	4442456	9606.ENSP00000405330	9606.ENSP00000354394	0	0	0	0	0	0.448	0.9	0.458	0.967
ESR2	NOS3	4441379	4437409	9606.ENSP00000343925	9606.ENSP00000297494	0	0	0	0	0	0.091	0.9	0.671	0.967
IGFBP3	MMP2	4445494	4433061	9606.ENSP00000370473	9606.ENSP00000219070	0	0	0	0	0.196	0.379	0.9	0.413	0.966
VEGFA	AKT1	4451310	4450372	9606.ENSP00000478570	9606.ENSP00000451828	0	0	0	0	0.063	0.342	0	0.95	0.966
CASP8	IL1B	4442125	4435241	9606.ENSP00000351273	9606.ENSP00000263341	0	0	0	0	0.063	0.268	0.9	0.568	0.966
HIF1A	MDM2	4449842	4434604	9606.ENSP00000437955	9606.ENSP00000258149	0	0	0	0	0.061	0.433	0.9	0.44	0.966
FN1	MAPK1	4441661	4432880	9606.ENSP00000346839	9606.ENSP00000215832	0	0	0	0	0	0	0.9	0.671	0.965
EGFR	MAPK1	4436186	4432880	9606.ENSP00000275493	9606.ENSP00000215832	0	0	0	0.577	0	0.472	0.9	0.887	0.965
MYC	BCL2	4451407	4446777	9606.ENSP00000479618	9606.ENSP00000381185	0	0	0	0	0	0.456	0.9	0.407	0.965
STAT1	IL2	4442456	4433376	9606.ENSP00000354394	9606.ENSP00000226730	0	0	0	0	0	0	0.9	0.672	0.965
BIRC5	CCNA2	4437778	4436109	9606.ENSP00000301633	9606.ENSP00000274026	0	0	0	0	0.921	0.157	0	0.522	0.965
VCAM1	IRF1	4437090	4433930	9606.ENSP00000294728	9606.ENSP00000245414	0	0	0	0	0.066	0	0.9	0.663	0.965
MYC	CCND1	4451407	4433391	9606.ENSP00000479618	9606.ENSP00000227507	0	0	0	0	0.069	0	0	0.963	0.964
IL4	IL2	4433533	4433376	9606.ENSP00000231449	9606.ENSP00000226730	0	0	0	0	0.062	0	0	0.963	0.964
RAF1	MAPK1	4434195	4432880	9606.ENSP00000251849	9606.ENSP00000215832	0	0	0	0.587	0.064	0.447	0.9	0.888	0.964
ESR1	PGR	4448358	4439740	9606.ENSP00000405330	9606.ENSP00000325120	0	0	0	0.679	0.102	0.472	0.9	0.964	0.964
AKT1	SOD1	4450372	4435927	9606.ENSP00000451828	9606.ENSP00000270142	0	0	0	0	0	0.064	0.9	0.64	0.963
JUN	IL1B	4443699	4435241	9606.ENSP00000360266	9606.ENSP00000263341	0	0	0	0	0.052	0	0.8	0.82	0.963
ERBB2	ERBB3	4435897	4435741	9606.ENSP00000269571	9606.ENSP00000267101	0	0	0	0.897	0.115	0.561	0.9	0.969	0.962
IL4	MAPK14	4433533	4433482	9606.ENSP00000231449	9606.ENSP00000229795	0	0	0	0	0	0	0.9	0.641	0.962
ESR1	MAPK14	4448358	4433482	9606.ENSP00000405330	9606.ENSP00000229795	0	0	0	0	0	0.399	0.9	0.421	0.962
CYP1A1	GSTM1	4445265	4438694	9606.ENSP00000369050	9606.ENSP00000311469	0	0	0	0	0.061	0.077	0.65	0.892	0.962
CYP3A4	NR1I2	4440831	4440710	9606.ENSP00000337915	9606.ENSP00000336528	0	0	0	0	0.134	0.085	0	0.955	0.962
RELA	PPARG	4447098	4436745	9606.ENSP00000384273	9606.ENSP00000287820	0	0	0	0	0	0.472	0.9	0.348	0.962
NCOA2	PPARA	4448095	4447242	9606.ENSP00000399968	9606.ENSP00000385523	0	0	0	0	0.061	0.512	0.9	0.262	0.961
NFKBIA	MAPK1	4432983	4432880	9606.ENSP00000216797	9606.ENSP00000215832	0	0	0	0	0	0.185	0.9	0.561	0.961
MMP9	MMP1	4443919	4439553	9606.ENSP00000361405	9606.ENSP00000322788	0	0	0	0.75	0.518	0	0.9	0.91	0.961
CHUK	CASP8	4443527	4442125	9606.ENSP00000359424	9606.ENSP00000351273	0	0	0	0	0	0.374	0.9	0.43	0.961
CCNA2	MDM2	4436109	4434604	9606.ENSP00000274026	9606.ENSP00000258149	0	0	0	0	0.062	0.108	0.9	0.58	0.96
PLAU	FN1	4444017	4441661	9606.ENSP00000361850	9606.ENSP00000346839	0	0	0	0	0.102	0	0.9	0.592	0.96
JUN	RB1	4443699	4435747	9606.ENSP00000360266	9606.ENSP00000267163	0	0	0	0	0	0.379	0.9	0.417	0.96
IGFBP3	MMP1	4445494	4439553	9606.ENSP00000370473	9606.ENSP00000322788	0	0	0	0	0.142	0.379	0.9	0.327	0.959
IL6	IL2	4447254	4433376	9606.ENSP00000385675	9606.ENSP00000226730	0	0	0	0	0	0	0	0.958	0.959
PRKCA	EGFR	4448494	4436186	9606.ENSP00000408695	9606.ENSP00000275493	0	0	0	0.557	0.049	0.44	0.9	0.676	0.959
VEGFA	IL6	4451310	4447254	9606.ENSP00000478570	9606.ENSP00000385675	0	0	0	0	0.063	0	0	0.957	0.959
RELA	IFNG	4447098	4433446	9606.ENSP00000384273	9606.ENSP00000229135	0	0	0	0	0	0	0.9	0.614	0.959
PCNA	CCND1	4445167	4433391	9606.ENSP00000368458	9606.ENSP00000227507	0	0	0	0	0.063	0.379	0.9	0.388	0.959
PPARA	NFKBIA	4447242	4432983	9606.ENSP00000385523	9606.ENSP00000216797	0	0	0	0	0	0	0.9	0.614	0.959
MMP9	MMP3	4443919	4437610	9606.ENSP00000361405	9606.ENSP00000299855	0	0	0	0.791	0.518	0	0.9	0.911	0.959
PCNA	PARP1	4445167	4442743	9606.ENSP00000368458	9606.ENSP00000355759	0	0	0	0	0.34	0.379	0.9	0.106	0.958
PTGS2	CXCL8	4442894	4438229	9606.ENSP00000356438	9606.ENSP00000306512	0	0	0	0	0.753	0	0	0.839	0.958
ESR1	HSPB1	4448358	4434059	9606.ENSP00000405330	9606.ENSP00000248553	0	0	0	0	0	0.336	0.9	0.414	0.957
AKT1	HSPB1	4450372	4434059	9606.ENSP00000451828	9606.ENSP00000248553	0	0	0	0	0	0.698	0	0.864	0.957
PRKCA	NFKBIA	4448494	4432983	9606.ENSP00000408695	9606.ENSP00000216797	0	0	0	0	0	0.39	0.9	0.356	0.957
PGR	MAPK1	4439740	4432880	9606.ENSP00000325120	9606.ENSP00000215832	0	0	0	0	0	0.399	0.9	0.354	0.957
IL10	IL2	4448642	4433376	9606.ENSP00000412237	9606.ENSP00000226730	0	0	0	0	0	0	0	0.956	0.957
JUN	PPARG	4443699	4436745	9606.ENSP00000360266	9606.ENSP00000287820	0	0	0	0	0	0.144	0.9	0.533	0.956
VEGFA	ERBB2	4451310	4435897	9606.ENSP00000478570	9606.ENSP00000269571	0	0	0	0	0	0	0.6	0.895	0.956
JUN	NOS2	4443699	4439909	9606.ENSP00000360266	9606.ENSP00000327251	0	0	0	0	0	0	0.9	0.584	0.956
AKT1	RB1	4450372	4435747	9606.ENSP00000451828	9606.ENSP00000267163	0	0	0	0	0	0.08	0.9	0.558	0.955
JUN	IL4	4443699	4433533	9606.ENSP00000360266	9606.ENSP00000231449	0	0	0	0	0	0	0.9	0.559	0.954
VEGFA	CXCL8	4451310	4438229	9606.ENSP00000478570	9606.ENSP00000306512	0	0	0	0	0.065	0	0	0.953	0.954
CHEK2	CCNB1	4445704	4434484	9606.ENSP00000372023	9606.ENSP00000256442	0	0	0	0	0.688	0.32	0	0.802	0.954
RELA	IL1B	4447098	4435241	9606.ENSP00000384273	9606.ENSP00000263341	0	0	0	0	0	0	0.9	0.559	0.954
JUN	IRF1	4443699	4433930	9606.ENSP00000360266	9606.ENSP00000245414	0	0	0	0	0.062	0	0.9	0.554	0.954
MMP3	EGFR	4437610	4436186	9606.ENSP00000299855	9606.ENSP00000275493	0	0	0	0	0.076	0	0.9	0.543	0.954
FN1	IL4	4441661	4433533	9606.ENSP00000346839	9606.ENSP00000231449	0	0	0	0	0	0	0.9	0.567	0.954
RB1	MAPK1	4435747	4432880	9606.ENSP00000267163	9606.ENSP00000215832	0	0	0	0	0.061	0.379	0.9	0.317	0.954
IL2	MAPK1	4433376	4432880	9606.ENSP00000226730	9606.ENSP00000215832	0	0	0	0	0	0	0.9	0.559	0.954
PGR	ERBB2	4439740	4435897	9606.ENSP00000325120	9606.ENSP00000269571	0	0	0	0	0	0.36	0	0.931	0.954
SELE	ICAM1	4440292	4435501	9606.ENSP00000331736	9606.ENSP00000264832	0	0	0	0	0.058	0	0	0.953	0.954
STAT1	EGF	4442456	4435570	9606.ENSP00000354394	9606.ENSP00000265171	0	0	0	0	0	0	0.9	0.558	0.953
MMP1	MMP3	4439553	4437610	9606.ENSP00000322788	9606.ENSP00000299855	0	0	0.298	0.953	0.529	0	0.9	0.921	0.953
IL6	IGFBP3	4447254	4445494	9606.ENSP00000385675	9606.ENSP00000370473	0	0	0	0	0.076	0	0.9	0.536	0.953
CHEK1	CCNB1	4447561	4434484	9606.ENSP00000388648	9606.ENSP00000256442	0	0	0	0	0.739	0.072	0	0.821	0.953
IL6	ICAM1	4447254	4435501	9606.ENSP00000385675	9606.ENSP00000264832	0	0	0	0	0.152	0	0	0.947	0.953
ESR2	FOS	4441379	4438204	9606.ENSP00000343925	9606.ENSP00000306245	0	0	0	0	0	0.299	0.8	0.695	0.953
NOS2	NFKBIA	4439909	4432983	9606.ENSP00000327251	9606.ENSP00000216797	0	0	0	0	0.055	0.064	0.9	0.54	0.953
RELA	CASP8	4447098	4442125	9606.ENSP00000384273	9606.ENSP00000351273	0	0	0	0	0.061	0	0.9	0.542	0.953
AKT1	E2F1	4450372	4441534	9606.ENSP00000451828	9606.ENSP00000345571	0	0	0	0	0.091	0.124	0.9	0.481	0.953
CHEK1	CCNA2	4447561	4436109	9606.ENSP00000388648	9606.ENSP00000274026	0	0	0	0	0.853	0.064	0	0.685	0.953
RELA	MAPK1	4447098	4432880	9606.ENSP00000384273	9606.ENSP00000215832	0	0	0	0	0	0	0.9	0.541	0.952
MCL1	BCL2L1	4443243	4437866	9606.ENSP00000358022	9606.ENSP00000302564	0	0	0	0.622	0	0.294	0.9	0.928	0.952
PARP1	CASP9	4442743	4440164	9606.ENSP00000355759	9606.ENSP00000330237	0	0	0	0	0.061	0.126	0.8	0.743	0.952
RELA	MAPK8	4447098	4446429	9606.ENSP00000384273	9606.ENSP00000378974	0	0	0	0	0	0	0.8	0.769	0.952
JUN	NOS3	4443699	4437409	9606.ENSP00000360266	9606.ENSP00000297494	0	0	0	0	0	0	0.9	0.542	0.952
CYP1A2	CYP3A4	4441211	4440831	9606.ENSP00000342007	9606.ENSP00000337915	0	0	0.442	0.604	0.139	0	0.9	0.935	0.952
BCL2	MAPK8	4446777	4446429	9606.ENSP00000381185	9606.ENSP00000378974	0	0	0	0	0	0.386	0.9	0.29	0.952
NQO1	HMOX1	4439310	4432912	9606.ENSP00000319788	9606.ENSP00000216117	0	0	0	0	0.056	0	0	0.951	0.952
RB1	RAF1	4435747	4434195	9606.ENSP00000267163	9606.ENSP00000251849	0	0	0	0	0	0.404	0.9	0.26	0.952
ICAM1	IRF1	4435501	4433930	9606.ENSP00000264832	9606.ENSP00000245414	0	0	0	0	0.156	0	0.9	0.477	0.952
PLAU	EGFR	4444017	4436186	9606.ENSP00000361850	9606.ENSP00000275493	0	0	0	0	0.088	0	0.9	0.513	0.951
PPARA	MAPK1	4447242	4432880	9606.ENSP00000385523	9606.ENSP00000215832	0	0	0	0	0	0.399	0.9	0.264	0.951
MAPK8	BAX	4446429	4437004	9606.ENSP00000378974	9606.ENSP00000293288	0	0	0	0	0	0.053	0.9	0.525	0.951
STAT1	CXCL10	4442456	4438146	9606.ENSP00000354394	9606.ENSP00000305651	0	0	0	0	0.707	0	0	0.84	0.951
MAPK8	ERBB3	4446429	4435741	9606.ENSP00000378974	9606.ENSP00000267101	0	0	0	0	0	0	0.9	0.538	0.951
RELA	NOS2	4447098	4439909	9606.ENSP00000384273	9606.ENSP00000327251	0	0	0	0	0	0.343	0.9	0.327	0.951
IL1B	CCL2	4435241	4433339	9606.ENSP00000263341	9606.ENSP00000225831	0	0	0	0	0.126	0	0	0.945	0.95
TOP2A	BIRC5	4448614	4437778	9606.ENSP00000411532	9606.ENSP00000301633	0	0	0	0	0.883	0	0	0.589	0.95
PPARA	RXRB	4447242	4444435	9606.ENSP00000385523	9606.ENSP00000363817	0	0	0	0.689	0.056	0.423	0.9	0.529	0.95
CYP1A1	CYP3A4	4445265	4440831	9606.ENSP00000369050	9606.ENSP00000337915	0	0	0.443	0.605	0.129	0	0.9	0.895	0.95
JUN	IFNG	4443699	4433446	9606.ENSP00000360266	9606.ENSP00000229135	0	0	0	0	0	0	0.9	0.518	0.949
MYC	MAPK14	4451407	4433482	9606.ENSP00000479618	9606.ENSP00000229795	0	0	0	0	0	0.139	0.9	0.46	0.949
TOP2A	CHEK1	4448614	4447561	9606.ENSP00000411532	9606.ENSP00000388648	0	0	0	0	0.803	0.4	0	0.606	0.949
RELA	MAPK14	4447098	4433482	9606.ENSP00000384273	9606.ENSP00000229795	0	0	0	0	0	0.106	0.9	0.465	0.948
BCL2	MCL1	4446777	4443243	9606.ENSP00000381185	9606.ENSP00000358022	0	0	0	0.628	0	0.379	0.9	0.574	0.948
FN1	EGFR	4441661	4436186	9606.ENSP00000346839	9606.ENSP00000275493	0	0	0	0	0.185	0.812	0	0.684	0.947
FN1	RAF1	4441661	4434195	9606.ENSP00000346839	9606.ENSP00000251849	0	0	0	0	0.061	0.261	0.9	0.33	0.947
PPARA	RELA	4447242	4447098	9606.ENSP00000385523	9606.ENSP00000384273	0	0	0	0	0	0.393	0.9	0.21	0.947
PRKCA	RAF1	4448494	4434195	9606.ENSP00000408695	9606.ENSP00000251849	0	0	0	0.58	0	0.399	0.9	0.421	0.947
MAPK8	MAPK1	4446429	4432880	9606.ENSP00000378974	9606.ENSP00000215832	0	0	0.386	0.886	0.081	0.384	0.9	0.98	0.947
MAPK8	CD40LG	4446429	4443586	9606.ENSP00000378974	9606.ENSP00000359663	0	0	0	0	0	0.076	0.9	0.473	0.947
ESR1	ERBB2	4448358	4435897	9606.ENSP00000405330	9606.ENSP00000269571	0	0	0	0	0	0.32	0	0.926	0.947
AKT1	CD40LG	4450372	4443586	9606.ENSP00000451828	9606.ENSP00000359663	0	0	0	0	0	0.072	0.9	0.482	0.947
IL6	IL1A	4447254	4435240	9606.ENSP00000385675	9606.ENSP00000263339	0	0	0	0	0.375	0	0	0.918	0.946
STAT1	VCAM1	4442456	4437090	9606.ENSP00000354394	9606.ENSP00000294728	0	0	0	0	0.062	0	0.9	0.472	0.946
FOS	HMOX1	4438204	4432912	9606.ENSP00000306245	9606.ENSP00000216117	0	0	0	0	0	0	0.9	0.482	0.946
IL10	IFNG	4448642	4433446	9606.ENSP00000412237	9606.ENSP00000229135	0	0	0	0	0.064	0	0	0.944	0.946
OPRM1	OPRD1	4447859	4433642	9606.ENSP00000394624	9606.ENSP00000234961	0	0	0	0.961	0.069	0.447	0.9	0.832	0.945
MAOB	MAOA	4444997	4441072	9606.ENSP00000367309	9606.ENSP00000340684	0	0	0.448	0.976	0.18	0.685	0.8	0.931	0.945
BCL2	MAPK1	4446777	4432880	9606.ENSP00000381185	9606.ENSP00000215832	0	0	0	0	0	0.379	0.9	0.198	0.945
RELA	CD40LG	4447098	4443586	9606.ENSP00000384273	9606.ENSP00000359663	0	0	0	0	0	0	0.9	0.477	0.945
IL4	HMOX1	4433533	4432912	9606.ENSP00000231449	9606.ENSP00000216117	0	0	0	0	0	0	0.9	0.475	0.945
ALOX5	IL4	4444382	4433533	9606.ENSP00000363512	9606.ENSP00000231449	0	0	0	0	0	0	0.9	0.473	0.945
PRKCA	EGF	4448494	4435570	9606.ENSP00000408695	9606.ENSP00000265171	0	0	0	0	0	0	0.9	0.473	0.945
IL6	PTGS2	4447254	4442894	9606.ENSP00000385675	9606.ENSP00000356438	0	0	0	0	0.314	0	0	0.922	0.945
MPO	MAPK1	4433305	4432880	9606.ENSP00000225275	9606.ENSP00000215832	0	0	0	0	0	0.077	0.9	0.445	0.944
MYC	NFKBIA	4451407	4432983	9606.ENSP00000479618	9606.ENSP00000216797	0	0	0	0	0.057	0	0.9	0.445	0.943
AKT1	CCND1	4450372	4433391	9606.ENSP00000451828	9606.ENSP00000227507	0	0	0	0	0.061	0	0	0.941	0.943
MAPK8	MAPK14	4446429	4433482	9606.ENSP00000378974	9606.ENSP00000229795	0	0	0.396	0.924	0.064	0.386	0.9	0.937	0.943
VCAM1	NCF1	4437090	4436815	9606.ENSP00000294728	9606.ENSP00000289473	0	0	0	0	0.062	0	0.9	0.444	0.943
CYP1B1	AHR	4451308	4433805	9606.ENSP00000478561	9606.ENSP00000242057	0	0	0	0	0.095	0	0	0.939	0.943
ESR1	EGFR	4448358	4436186	9606.ENSP00000405330	9606.ENSP00000275493	0	0	0	0	0	0.402	0	0.908	0.943
RB1	MAPK14	4435747	4433482	9606.ENSP00000267163	9606.ENSP00000229795	0	0	0	0	0.061	0.348	0.9	0.179	0.943
PRKCA	NFE2L2	4448494	4446632	9606.ENSP00000408695	9606.ENSP00000380252	0	0	0	0	0	0.379	0.9	0.145	0.942
RELA	IL4	4447098	4433533	9606.ENSP00000384273	9606.ENSP00000231449	0	0	0	0	0	0	0.9	0.451	0.942
AKT1	BCL2	4450372	4446777	9606.ENSP00000451828	9606.ENSP00000381185	0	0	0	0	0.061	0	0.9	0.426	0.941
PPARG	RB1	4436745	4435747	9606.ENSP00000287820	9606.ENSP00000267163	0	0	0	0	0	0.315	0.9	0.221	0.941
NFE2L2	NQO1	4446632	4439310	9606.ENSP00000380252	9606.ENSP00000319788	0	0	0	0	0	0	0	0.94	0.941
MAPK14	IL2	4433482	4433376	9606.ENSP00000229795	9606.ENSP00000226730	0	0	0	0	0	0	0.9	0.44	0.941
PRKCA	MAPK1	4448494	4432880	9606.ENSP00000408695	9606.ENSP00000215832	0	0	0	0.594	0.056	0.261	0.9	0.575	0.941
ESR1	ESR2	4448358	4441379	9606.ENSP00000405330	9606.ENSP00000343925	0	0	0	0.925	0.061	0.379	0.9	0.967	0.941
FOS	IL1A	4438204	4435240	9606.ENSP00000306245	9606.ENSP00000263339	0	0	0	0	0.062	0	0.9	0.425	0.941
CXCL10	CCL2	4438146	4433339	9606.ENSP00000305651	9606.ENSP00000225831	0	0	0	0	0.158	0	0	0.933	0.941
JUN	IL1A	4443699	4435240	9606.ENSP00000360266	9606.ENSP00000263339	0	0	0	0	0	0	0.9	0.442	0.941
PRKCA	CHUK	4448494	4443527	9606.ENSP00000408695	9606.ENSP00000359424	0	0	0	0.568	0	0.358	0.9	0.31	0.941
NFE2L2	FOS	4446632	4438204	9606.ENSP00000380252	9606.ENSP00000306245	0	0	0	0	0	0.051	0.9	0.426	0.94
VCAM1	ICAM1	4437090	4435501	9606.ENSP00000294728	9606.ENSP00000264832	0	0	0	0	0.069	0	0	0.938	0.94
PCNA	E2F1	4445167	4441534	9606.ENSP00000368458	9606.ENSP00000345571	0	0	0	0	0.172	0	0.9	0.343	0.94
VCAM1	CCL2	4437090	4433339	9606.ENSP00000294728	9606.ENSP00000225831	0	0	0	0	0.206	0	0	0.927	0.94
PTGS1	MPO	4442503	4433305	9606.ENSP00000354612	9606.ENSP00000225275	0	0	0	0	0.076	0	0.9	0.408	0.94
RELA	CCL2	4447098	4433339	9606.ENSP00000384273	9606.ENSP00000225831	0	0	0	0	0	0.379	0.8	0.555	0.939
CDKN1A	MDM2	4447168	4434604	9606.ENSP00000384849	9606.ENSP00000258149	0	0	0	0	0.062	0.692	0	0.806	0.939
IL6	IFNG	4447254	4433446	9606.ENSP00000385675	9606.ENSP00000229135	0	0	0	0	0.064	0	0	0.937	0.939
PPARA	JUN	4447242	4443699	9606.ENSP00000385523	9606.ENSP00000360266	0	0	0	0	0	0.082	0.9	0.385	0.938
IFNG	IL2	4433446	4433376	9606.ENSP00000229135	9606.ENSP00000226730	0	0	0	0	0.087	0	0	0.935	0.938
MAOA	ADH1B	4441072	4438237	9606.ENSP00000340684	9606.ENSP00000306606	0	0	0	0	0.103	0	0.9	0.368	0.938
ADRB2	EGFR	4438121	4436186	9606.ENSP00000305372	9606.ENSP00000275493	0	0	0	0	0	0.186	0.9	0.293	0.937
PPARA	CYP1A1	4447242	4445265	9606.ENSP00000385523	9606.ENSP00000369050	0	0	0	0	0.063	0.085	0.9	0.359	0.937
HIF1A	CDKN1A	4449842	4447168	9606.ENSP00000437955	9606.ENSP00000384849	0	0	0	0	0	0	0.9	0.399	0.937
CASP3	BCL2L1	4438651	4437866	9606.ENSP00000311032	9606.ENSP00000302564	0	0	0	0	0	0.168	0	0.927	0.937
PCNA	CCNB1	4445167	4434484	9606.ENSP00000368458	9606.ENSP00000256442	0	0	0	0	0.807	0.527	0	0.372	0.937
SPP1	IGFBP3	4446370	4445494	9606.ENSP00000378517	9606.ENSP00000370473	0	0	0	0	0.07	0	0.9	0.359	0.935
CYP1B1	CYP1A1	4451308	4445265	9606.ENSP00000478561	9606.ENSP00000369050	0	0	0.424	0.893	0.277	0	0.9	0.936	0.935
CCNB1	CCND1	4434484	4433391	9606.ENSP00000256442	9606.ENSP00000227507	0	0	0	0.65	0.096	0.064	0.9	0.861	0.935
MMP9	CXCL8	4443919	4438229	9606.ENSP00000361405	9606.ENSP00000306512	0	0	0	0	0.134	0.379	0	0.885	0.933
AKT1	EGF	4450372	4435570	9606.ENSP00000451828	9606.ENSP00000265171	0	0	0	0	0	0.05	0	0.932	0.933
NCOA2	RXRB	4448095	4444435	9606.ENSP00000399968	9606.ENSP00000363817	0	0	0	0	0	0.731	0.6	0.427	0.933
SELE	VCAM1	4440292	4437090	9606.ENSP00000331736	9606.ENSP00000294728	0	0	0	0	0.12	0	0	0.926	0.932
CXCL2	IL6	4449392	4447254	9606.ENSP00000427279	9606.ENSP00000385675	0	0	0	0	0.631	0	0	0.825	0.932
MAOA	CYP3A4	4441072	4440831	9606.ENSP00000340684	9606.ENSP00000337915	0	0	0	0	0.063	0	0.9	0.34	0.932
MYC	PPARA	4451407	4447242	9606.ENSP00000479618	9606.ENSP00000385523	0	0	0	0	0	0	0.9	0.355	0.932
RELA	IL1A	4447098	4435240	9606.ENSP00000384273	9606.ENSP00000263339	0	0	0	0	0	0	0.9	0.356	0.932
CD40LG	NFKBIA	4443586	4432983	9606.ENSP00000359663	9606.ENSP00000216797	0	0	0	0	0	0.059	0.9	0.329	0.931
AKT1	MAPK14	4450372	4433482	9606.ENSP00000451828	9606.ENSP00000229795	0	0	0.303	0.623	0.082	0.715	0.6	0.858	0.931
OPRM1	PTGER3	4447859	4441881	9606.ENSP00000394624	9606.ENSP00000349003	0	0	0	0	0	0	0.9	0.335	0.93
ADRB1	ADRB2	4443292	4438121	9606.ENSP00000358301	9606.ENSP00000305372	0	0	0	0.937	0	0.299	0.9	0.864	0.93
ICAM1	CCL2	4435501	4433339	9606.ENSP00000264832	9606.ENSP00000225831	0	0	0	0	0.149	0	0	0.919	0.929
MMP9	LTA4H	4443919	4433425	9606.ENSP00000361405	9606.ENSP00000228740	0	0	0	0	0	0	0.9	0.327	0.929
PTGER3	OPRD1	4441881	4433642	9606.ENSP00000349003	9606.ENSP00000234961	0	0	0	0	0	0	0.9	0.316	0.928
ADRA2A	OPRD1	4436361	4433642	9606.ENSP00000280155	9606.ENSP00000234961	0	0	0	0.616	0.062	0	0.9	0.704	0.928
CXCL8	ICAM1	4438229	4435501	9606.ENSP00000306512	9606.ENSP00000264832	0	0	0	0	0.214	0	0	0.912	0.928
ADRB2	EGF	4438121	4435570	9606.ENSP00000305372	9606.ENSP00000265171	0	0	0	0	0	0.062	0.9	0.295	0.928
PCNA	RB1	4445167	4435747	9606.ENSP00000368458	9606.ENSP00000267163	0	0	0	0	0.129	0	0.9	0.246	0.928
OPRM1	ADRA2C	4447859	4447303	9606.ENSP00000394624	9606.ENSP00000386069	0	0	0	0.612	0	0	0.9	0.709	0.927
OPRM1	ADRA2A	4447859	4436361	9606.ENSP00000394624	9606.ENSP00000280155	0	0	0	0.6	0	0	0.9	0.71	0.927
CD40LG	MAPK14	4443586	4433482	9606.ENSP00000359663	9606.ENSP00000229795	0	0	0	0	0	0	0.9	0.303	0.927
ADRA2C	OPRD1	4447303	4433642	9606.ENSP00000386069	9606.ENSP00000234961	0	0	0	0.625	0.063	0	0.9	0.706	0.927
ICAM1	IL1B	4435501	4435241	9606.ENSP00000264832	9606.ENSP00000263341	0	0	0	0	0.154	0	0	0.916	0.926
PTGER3	CXCL8	4441881	4438229	9606.ENSP00000349003	9606.ENSP00000306512	0	0	0	0	0	0	0.9	0.294	0.926
OPRM1	CXCL8	4447859	4438229	9606.ENSP00000394624	9606.ENSP00000306512	0	0	0	0	0	0	0.9	0.293	0.926
MAPK8	IGFBP3	4446429	4445494	9606.ENSP00000378974	9606.ENSP00000370473	0	0	0	0	0	0	0.9	0.292	0.926
ESR1	BCL2	4448358	4446777	9606.ENSP00000405330	9606.ENSP00000381185	0	0	0	0	0.069	0.064	0.9	0.244	0.925
PTGER3	ADRA2A	4441881	4436361	9606.ENSP00000349003	9606.ENSP00000280155	0	0	0	0	0.07	0	0.9	0.261	0.925
MAOB	CYP3A4	4444997	4440831	9606.ENSP00000367309	9606.ENSP00000337915	0	0	0	0	0.063	0	0.9	0.267	0.925
GJA1	MAPK1	4436500	4432880	9606.ENSP00000282561	9606.ENSP00000215832	0	0	0	0	0	0.379	0.8	0.45	0.925
PRKCA	ADRA2C	4448494	4447303	9606.ENSP00000408695	9606.ENSP00000386069	0	0	0	0	0.061	0.056	0.9	0.243	0.923
IL6	MMP9	4447254	4443919	9606.ENSP00000385675	9606.ENSP00000361405	0	0	0	0	0.074	0	0	0.92	0.923
MMP3	MMP2	4437610	4433061	9606.ENSP00000299855	9606.ENSP00000219070	0	0	0	0.88	0.181	0	0.9	0.892	0.923
MMP1	MMP2	4439553	4433061	9606.ENSP00000322788	9606.ENSP00000219070	0	0	0	0.869	0.154	0	0.9	0.921	0.922
PPARA	NOS2	4447242	4439909	9606.ENSP00000385523	9606.ENSP00000327251	0	0	0	0	0	0.091	0.9	0.211	0.922
RELA	RAF1	4447098	4434195	9606.ENSP00000384273	9606.ENSP00000251849	0	0	0	0	0.112	0	0.9	0.187	0.921
KDR	MAPK14	4435337	4433482	9606.ENSP00000263923	9606.ENSP00000229795	0	0	0	0.579	0	0.084	0.9	0.442	0.921
CXCL8	OPRD1	4438229	4433642	9606.ENSP00000306512	9606.ENSP00000234961	0	0	0	0	0	0	0.9	0.25	0.921
PCNA	CCNA2	4445167	4436109	9606.ENSP00000368458	9606.ENSP00000274026	0	0	0	0	0.677	0.539	0	0.517	0.921
IL4	IFNG	4433533	4433446	9606.ENSP00000231449	9606.ENSP00000229135	0	0	0	0	0	0	0	0.921	0.921
IL6	EGFR	4447254	4436186	9606.ENSP00000385675	9606.ENSP00000275493	0	0	0	0	0	0	0.6	0.811	0.921
CHUK	IL1A	4443527	4435240	9606.ENSP00000359424	9606.ENSP00000263339	0	0	0	0	0.061	0	0.9	0.22	0.92
PRKCA	ADRA2A	4448494	4436361	9606.ENSP00000408695	9606.ENSP00000280155	0	0	0	0	0.061	0.056	0.9	0.212	0.92
NCOA2	CYP1A1	4448095	4445265	9606.ENSP00000399968	9606.ENSP00000369050	0	0	0	0	0.062	0	0.9	0.224	0.92
ESR1	PCNA	4448358	4445167	9606.ENSP00000405330	9606.ENSP00000368458	0	0	0	0	0.05	0.157	0.9	0.12	0.92
CHRM2	ADRB2	4448086	4438121	9606.ENSP00000399745	9606.ENSP00000305372	0	0	0	0.652	0.052	0	0.9	0.563	0.919
VEGFA	PTGS2	4451310	4442894	9606.ENSP00000478570	9606.ENSP00000356438	0	0	0	0	0.082	0	0	0.914	0.918
MYC	NOS2	4451407	4439909	9606.ENSP00000479618	9606.ENSP00000327251	0	0	0	0	0	0	0.9	0.222	0.918
CASP8	COL3A1	4442125	4438049	9606.ENSP00000351273	9606.ENSP00000304408	0	0	0	0	0	0	0.9	0.216	0.918
ADRA2C	PTGER3	4447303	4441881	9606.ENSP00000386069	9606.ENSP00000349003	0	0	0	0	0	0	0.9	0.214	0.918
CHRM2	OPRM1	4448086	4447859	9606.ENSP00000399745	9606.ENSP00000394624	0	0	0	0.573	0	0	0.9	0.45	0.918
ADRA1D	CHRM3	4445214	4434428	9606.ENSP00000368766	9606.ENSP00000255380	0	0	0	0.635	0.061	0	0.9	0.494	0.918
CHRM2	OPRD1	4448086	4433642	9606.ENSP00000399745	9606.ENSP00000234961	0	0	0	0.593	0.061	0	0.9	0.431	0.918
PRKCA	RELA	4448494	4447098	9606.ENSP00000408695	9606.ENSP00000384273	0	0	0	0	0	0	0.9	0.214	0.918
EGFR	CCND1	4436186	4433391	9606.ENSP00000275493	9606.ENSP00000227507	0	0	0	0	0.2	0.157	0	0.886	0.917
CXCL8	ADRA2A	4438229	4436361	9606.ENSP00000306512	9606.ENSP00000280155	0	0	0	0	0	0	0.9	0.211	0.917
ADRA2C	CXCL8	4447303	4438229	9606.ENSP00000386069	9606.ENSP00000306512	0	0	0	0	0	0	0.9	0.213	0.917
MMP9	PRSS1	4443919	4438439	9606.ENSP00000361405	9606.ENSP00000308720	0	0	0	0	0	0	0.9	0.2	0.916
HIF1A	MAPK1	4449842	4432880	9606.ENSP00000437955	9606.ENSP00000215832	0	0	0	0	0	0.294	0.8	0.455	0.916
ADRA1D	CHRM1	4445214	4438226	9606.ENSP00000368766	9606.ENSP00000306490	0	0	0	0.683	0.079	0	0.9	0.437	0.916
ADRA1B	CHRM1	4438245	4438226	9606.ENSP00000306662	9606.ENSP00000306490	0	0	0	0.676	0.076	0	0.9	0.437	0.916
PTGER3	CXCL10	4441881	4438146	9606.ENSP00000349003	9606.ENSP00000305651	0	0	0	0	0	0	0.9	0.186	0.915
ESR2	MAPK1	4441379	4432880	9606.ENSP00000343925	9606.ENSP00000215832	0	0	0	0	0	0.399	0.8	0.351	0.915
CASP8	COL1A1	4442125	4433346	9606.ENSP00000351273	9606.ENSP00000225964	0	0	0	0	0	0	0.9	0.185	0.915
CHEK2	MAPK1	4445704	4432880	9606.ENSP00000372023	9606.ENSP00000215832	0	0	0.22	0.681	0.062	0.884	0	0.656	0.915
MYC	FOS	4451407	4438204	9606.ENSP00000479618	9606.ENSP00000306245	0	0	0	0	0.064	0.442	0	0.851	0.915
CXCL2	RELA	4449392	4447098	9606.ENSP00000427279	9606.ENSP00000384273	0	0	0	0	0.05	0.342	0.8	0.398	0.914
ADRA1B	CHRM3	4438245	4434428	9606.ENSP00000306662	9606.ENSP00000255380	0	0	0	0.634	0	0	0.9	0.426	0.914
VEGFA	CCL2	4451310	4433339	9606.ENSP00000478570	9606.ENSP00000225831	0	0	0	0	0	0	0	0.914	0.914
CHRM2	PTGER3	4448086	4441881	9606.ENSP00000399745	9606.ENSP00000349003	0	0	0	0	0	0	0.9	0.178	0.914
NCF1	MAPK14	4436815	4433482	9606.ENSP00000289473	9606.ENSP00000229795	0	0	0	0	0	0.436	0.65	0.599	0.914
CD40LG	IL4	4443586	4433533	9606.ENSP00000359663	9606.ENSP00000231449	0	0	0	0	0	0	0	0.914	0.914
MMP9	IL1B	4443919	4435241	9606.ENSP00000361405	9606.ENSP00000263341	0	0	0	0	0.2	0	0	0.895	0.913
AKT1	JUN	4450372	4443699	9606.ENSP00000451828	9606.ENSP00000360266	0	0	0	0	0	0.072	0	0.91	0.913
CHRM1	ADRB2	4438226	4438121	9606.ENSP00000306490	9606.ENSP00000305372	0	0	0	0.681	0.05	0	0.9	0.414	0.913
ADRA1D	ADRA1B	4445214	4438245	9606.ENSP00000368766	9606.ENSP00000306662	0	0	0	0.932	0.111	0	0.9	0.797	0.912
CHRM2	ADRA2A	4448086	4436361	9606.ENSP00000399745	9606.ENSP00000280155	0	0	0	0.701	0.061	0	0.9	0.387	0.912
MCL1	CASP3	4443243	4438651	9606.ENSP00000358022	9606.ENSP00000311032	0	0	0	0	0	0.403	0	0.858	0.912
AKT1	RXRB	4450372	4444435	9606.ENSP00000451828	9606.ENSP00000363817	0	0	0	0	0.07	0.085	0.9	0.096	0.912
CHRM1	CHRM3	4438226	4434428	9606.ENSP00000306490	9606.ENSP00000255380	0	0	0	0.95	0.118	0	0.9	0.765	0.911
CHRM2	EGF	4448086	4435570	9606.ENSP00000399745	9606.ENSP00000265171	0	0	0	0	0	0	0.9	0.155	0.911
PRKCA	MMP3	4448494	4437610	9606.ENSP00000408695	9606.ENSP00000299855	0	0	0	0	0	0	0.9	0.152	0.911
CHRM2	ADRA2C	4448086	4447303	9606.ENSP00000399745	9606.ENSP00000386069	0	0	0	0.7	0.062	0	0.9	0.332	0.911
STAT1	ERBB2	4442456	4435897	9606.ENSP00000354394	9606.ENSP00000269571	0	0	0	0	0.061	0.696	0	0.711	0.91
ADRA1B	ADRB2	4438245	4438121	9606.ENSP00000306662	9606.ENSP00000305372	0	0	0	0.801	0	0	0.9	0.553	0.91
OPRM1	CXCL10	4447859	4438146	9606.ENSP00000394624	9606.ENSP00000305651	0	0	0	0	0	0	0.9	0.14	0.91
MMP1	PRSS1	4439553	4438439	9606.ENSP00000322788	9606.ENSP00000308720	0	0	0	0	0.066	0	0.9	0.105	0.909
CXCL8	CRP	4438229	4434405	9606.ENSP00000306512	9606.ENSP00000255030	0	0	0	0	0	0	0	0.909	0.909
PPARA	RB1	4447242	4435747	9606.ENSP00000385523	9606.ENSP00000267163	0	0	0	0	0	0.055	0.9	0.123	0.909
AKT1	NOS2	4450372	4439909	9606.ENSP00000451828	9606.ENSP00000327251	0	0	0	0	0.063	0.065	0.8	0.543	0.909
MMP9	MMP2	4443919	4433061	9606.ENSP00000361405	9606.ENSP00000219070	0	0	0	0.929	0.061	0	0.9	0.958	0.908
UGT1A1	CYP1A2	4444184	4441211	9606.ENSP00000362549	9606.ENSP00000342007	0	0	0	0	0.093	0	0.65	0.735	0.908
ESR1	MAPK8	4448358	4446429	9606.ENSP00000405330	9606.ENSP00000378974	0	0	0	0	0	0	0.8	0.559	0.908
CYP1A1	UGT1A1	4445265	4444184	9606.ENSP00000369050	9606.ENSP00000362549	0	0	0	0	0.159	0	0.65	0.714	0.908
GSTP1	CYP1A1	4446837	4445265	9606.ENSP00000381607	9606.ENSP00000369050	0	0	0	0	0	0.077	0.65	0.738	0.908
MAOA	IL4	4441072	4433533	9606.ENSP00000340684	9606.ENSP00000231449	0	0	0	0	0	0	0.9	0.116	0.907
RB1	COL1A1	4435747	4433346	9606.ENSP00000267163	9606.ENSP00000225964	0	0	0	0	0.063	0	0.9	0.094	0.907
JUN	CHRM1	4443699	4438226	9606.ENSP00000360266	9606.ENSP00000306490	0	0	0	0	0	0	0.9	0.115	0.907
RXRB	MAPK1	4444435	4432880	9606.ENSP00000363817	9606.ENSP00000215832	0	0	0	0	0	0.073	0.9	0.078	0.907
PTGS2	NOS2	4442894	4439909	9606.ENSP00000356438	9606.ENSP00000327251	0	0	0	0	0.063	0.299	0	0.868	0.906
ADRA2C	ADRA2A	4447303	4436361	9606.ENSP00000386069	9606.ENSP00000280155	0	0	0	0.938	0.061	0	0.9	0.81	0.906
CXCL2	IL1B	4449392	4435241	9606.ENSP00000427279	9606.ENSP00000263341	0	0	0	0	0.592	0	0	0.781	0.906
CXCL2	OPRD1	4449392	4433642	9606.ENSP00000427279	9606.ENSP00000234961	0	0	0	0	0	0	0.9	0.096	0.905
CHRM2	EGFR	4448086	4436186	9606.ENSP00000399745	9606.ENSP00000275493	0	0	0	0	0.061	0	0.9	0.073	0.905
POR	NFE2L2	4449076	4446632	9606.ENSP00000419970	9606.ENSP00000380252	0	0	0	0	0	0	0.9	0.097	0.905
AKT1	MAPK1	4450372	4432880	9606.ENSP00000451828	9606.ENSP00000215832	0	0	0.304	0.592	0.066	0.146	0.8	0.948	0.905
CXCL2	OPRM1	4449392	4447859	9606.ENSP00000427279	9606.ENSP00000394624	0	0	0	0	0	0	0.9	0.088	0.904
BCL2	RXRB	4446777	4444435	9606.ENSP00000381185	9606.ENSP00000363817	0	0	0	0	0.062	0.064	0.9	0	0.904
CXCL10	OPRD1	4438146	4433642	9606.ENSP00000305651	9606.ENSP00000234961	0	0	0	0	0	0	0.9	0.083	0.904
CXCL2	PTGER3	4449392	4441881	9606.ENSP00000427279	9606.ENSP00000349003	0	0	0	0	0	0	0.9	0.088	0.904
POR	JUN	4449076	4443699	9606.ENSP00000419970	9606.ENSP00000360266	0	0	0	0	0	0	0.9	0.079	0.903
CXCL2	CCL2	4449392	4433339	9606.ENSP00000427279	9606.ENSP00000225831	0	0	0	0	0.193	0	0	0.885	0.903
CHRM2	CXCL8	4448086	4438229	9606.ENSP00000399745	9606.ENSP00000306512	0	0	0	0	0	0	0.9	0.071	0.903
IL1B	IFNG	4435241	4433446	9606.ENSP00000263341	9606.ENSP00000229135	0	0	0	0	0.082	0	0	0.898	0.902
NQO1	TP63	4439310	4435488	9606.ENSP00000319788	9606.ENSP00000264731	0	0	0	0	0	0	0.9	0.066	0.902
CXCL10	IFNG	4438146	4433446	9606.ENSP00000305651	9606.ENSP00000229135	0	0	0	0	0.118	0	0	0.893	0.902
CASP3	MDM2	4438651	4434604	9606.ENSP00000311032	9606.ENSP00000258149	0	0	0	0	0.062	0.692	0	0.688	0.902
PRSS1	MMP3	4438439	4437610	9606.ENSP00000308720	9606.ENSP00000299855	0	0	0	0	0	0	0.9	0.063	0.902
CXCL10	ADRA2A	4438146	4436361	9606.ENSP00000305651	9606.ENSP00000280155	0	0	0	0	0	0	0.9	0.053	0.901
MAPK8	CASP3	4446429	4438651	9606.ENSP00000378974	9606.ENSP00000311032	0	0	0	0	0.055	0.294	0	0.863	0.901
BAX	TP63	4437004	4435488	9606.ENSP00000293288	9606.ENSP00000264731	0	0	0	0	0	0	0.9	0.056	0.901
ESR1	FN1	4448358	4441661	9606.ENSP00000405330	9606.ENSP00000346839	0	0	0	0	0	0.8	0	0.53	0.901
PRKCA	NCF1	4448494	4436815	9606.ENSP00000408695	9606.ENSP00000289473	0	0	0	0	0	0.336	0.8	0.31	0.9
ADRA2C	CXCL10	4447303	4438146	9606.ENSP00000386069	9606.ENSP00000305651	0	0	0	0	0	0	0.9	0.041	0.9
CHRM2	CXCL10	4448086	4438146	9606.ENSP00000399745	9606.ENSP00000305651	0	0	0	0	0	0	0.9	0	0.9
IL1B	IL2	4435241	4433376	9606.ENSP00000263341	9606.ENSP00000226730	0	0	0	0	0	0	0	0.9	0.9
POR	FOS	4449076	4438204	9606.ENSP00000419970	9606.ENSP00000306245	0	0	0	0	0	0	0.9	0.047	0.9
CXCL2	ADRA2C	4449392	4447303	9606.ENSP00000427279	9606.ENSP00000386069	0	0	0	0	0	0	0.9	0.046	0.9
FOS	EGFR	4438204	4436186	9606.ENSP00000306245	9606.ENSP00000275493	0	0	0	0	0	0.533	0	0.794	0.9
PRKCA	RXRB	4448494	4444435	9606.ENSP00000408695	9606.ENSP00000363817	0	0	0	0	0	0	0.9	0	0.9
CXCL2	ADRA2A	4449392	4436361	9606.ENSP00000427279	9606.ENSP00000280155	0	0	0	0	0	0	0.9	0.041	0.9
CXCL2	CHRM2	4449392	4448086	9606.ENSP00000427279	9606.ENSP00000399745	0	0	0	0	0	0	0.9	0	0.9
MAOA	SLC6A4	4441072	4434929	9606.ENSP00000340684	9606.ENSP00000261707	0	0	0	0	0.061	0	0	0.897	0.899
CRP	SERPINE1	4434405	4433266	9606.ENSP00000255030	9606.ENSP00000223095	0	0	0	0	0.049	0	0	0.898	0.899
EGFR	HSPB1	4436186	4434059	9606.ENSP00000275493	9606.ENSP00000248553	0	0	0	0	0.089	0.692	0	0.671	0.899
IL6	VCAM1	4447254	4437090	9606.ENSP00000385675	9606.ENSP00000294728	0	0	0	0	0.083	0	0	0.891	0.896
MYC	ERBB2	4451407	4435897	9606.ENSP00000479618	9606.ENSP00000269571	0	0	0	0	0.06	0.139	0	0.88	0.895
CXCL8	IL1A	4438229	4435240	9606.ENSP00000306512	9606.ENSP00000263339	0	0	0	0	0.232	0	0	0.869	0.895
MMP9	JUN	4443919	4443699	9606.ENSP00000361405	9606.ENSP00000360266	0	0	0	0	0	0.313	0	0.85	0.893
PGR	CCND1	4439740	4433391	9606.ENSP00000325120	9606.ENSP00000227507	0	0	0	0	0	0.43	0	0.817	0.892
VEGFA	ICAM1	4451310	4435501	9606.ENSP00000478570	9606.ENSP00000264832	0	0	0	0	0	0	0	0.89	0.89
AKT1	FN1	4450372	4441661	9606.ENSP00000451828	9606.ENSP00000346839	0	0	0	0	0.05	0.261	0	0.856	0.89
PRKCA	FOS	4448494	4438204	9606.ENSP00000408695	9606.ENSP00000306245	0	0	0	0	0	0	0.8	0.473	0.89
PTGS2	PTGS1	4442894	4442503	9606.ENSP00000356438	9606.ENSP00000354612	0	0	0.432	0.967	0.14	0.379	0.8	0.956	0.889
MAPK14	MAPK1	4433482	4432880	9606.ENSP00000229795	9606.ENSP00000215832	0	0	0.412	0.926	0.1	0.379	0.8	0.92	0.889
AKT1	HMOX1	4450372	4432912	9606.ENSP00000451828	9606.ENSP00000216117	0	0	0	0	0	0.379	0	0.828	0.889
AKT1	IL6	4450372	4447254	9606.ENSP00000451828	9606.ENSP00000385675	0	0	0	0	0.055	0	0	0.886	0.888
ESR1	AHR	4448358	4433805	9606.ENSP00000405330	9606.ENSP00000242057	0	0	0	0	0	0.384	0	0.826	0.888
JUN	STAT1	4443699	4442456	9606.ENSP00000360266	9606.ENSP00000354394	0	0	0	0	0	0.465	0	0.798	0.888
AKT1	NCF1	4450372	4436815	9606.ENSP00000451828	9606.ENSP00000289473	0	0	0	0	0	0.379	0	0.827	0.888
ERBB2	CCND1	4435897	4433391	9606.ENSP00000269571	9606.ENSP00000227507	0	0	0	0	0.098	0.43	0	0.799	0.888
CCND1	MAPK1	4433391	4432880	9606.ENSP00000227507	9606.ENSP00000215832	0	0	0	0	0	0.348	0	0.834	0.887
CXCL8	IFNG	4438229	4433446	9606.ENSP00000306512	9606.ENSP00000229135	0	0	0	0	0.062	0	0	0.884	0.887
AKT1	MMP9	4450372	4443919	9606.ENSP00000451828	9606.ENSP00000361405	0	0	0	0	0.061	0	0	0.885	0.887
CYP1B1	GSTM1	4451308	4438694	9606.ENSP00000478561	9606.ENSP00000311469	0	0	0	0	0.054	0.077	0.65	0.672	0.886
CYP1B1	GSTP1	4451308	4446837	9606.ENSP00000478561	9606.ENSP00000381607	0	0	0	0	0	0.077	0.65	0.674	0.885
VEGFA	IL10	4451310	4448642	9606.ENSP00000478570	9606.ENSP00000412237	0	0	0	0	0	0	0	0.884	0.885
IL6	MAPK8	4447254	4446429	9606.ENSP00000385675	9606.ENSP00000378974	0	0	0	0	0	0	0	0.885	0.885
IL6	CXCL10	4447254	4438146	9606.ENSP00000385675	9606.ENSP00000305651	0	0	0	0	0.18	0	0	0.865	0.884
POR	CYP3A4	4449076	4440831	9606.ENSP00000419970	9606.ENSP00000337915	0.042	0.384	0	0	0	0.356	0	0.729	0.883
CD40LG	IL2	4443586	4433376	9606.ENSP00000359663	9606.ENSP00000226730	0	0	0	0	0.076	0	0	0.878	0.883
MMP1	CCL2	4439553	4433339	9606.ENSP00000322788	9606.ENSP00000225831	0	0	0	0	0.102	0.379	0	0.806	0.882
JUN	ESR2	4443699	4441379	9606.ENSP00000360266	9606.ENSP00000343925	0	0	0	0	0	0.082	0.8	0.412	0.882
MYC	MAPK8	4451407	4446429	9606.ENSP00000479618	9606.ENSP00000378974	0	0	0	0	0	0.379	0	0.818	0.882
VEGFA	SPP1	4451310	4446370	9606.ENSP00000478570	9606.ENSP00000378517	0	0	0	0	0	0	0	0.882	0.882
EGF	KDR	4435570	4435337	9606.ENSP00000265171	9606.ENSP00000263923	0	0	0	0	0	0.062	0.6	0.71	0.881
STAT1	FOS	4442456	4438204	9606.ENSP00000354394	9606.ENSP00000306245	0	0	0	0	0	0.52	0	0.762	0.881
IL10	EGFR	4448642	4436186	9606.ENSP00000412237	9606.ENSP00000275493	0	0	0	0	0	0	0.6	0.713	0.88
JUN	EGFR	4443699	4436186	9606.ENSP00000360266	9606.ENSP00000275493	0	0	0	0	0.06	0.185	0	0.856	0.88
CXCL2	JUN	4449392	4443699	9606.ENSP00000427279	9606.ENSP00000360266	0	0	0	0	0.109	0	0.8	0.383	0.88
BCL2	SOD1	4446777	4435927	9606.ENSP00000381185	9606.ENSP00000270142	0	0	0	0	0	0.379	0.8	0.117	0.88
CASP3	HSPB1	4438651	4434059	9606.ENSP00000311032	9606.ENSP00000248553	0	0	0	0	0	0.437	0	0.793	0.879
F3	CRP	4440531	4434405	9606.ENSP00000334145	9606.ENSP00000255030	0	0	0	0	0	0	0	0.879	0.879
VEGFA	IL1B	4451310	4435241	9606.ENSP00000478570	9606.ENSP00000263341	0	0	0	0	0	0	0	0.877	0.877
MYC	EGF	4451407	4435570	9606.ENSP00000479618	9606.ENSP00000265171	0	0	0	0	0	0	0	0.876	0.877
ADRB2	ERBB2	4438121	4435897	9606.ENSP00000305372	9606.ENSP00000269571	0	0	0	0	0	0.299	0	0.83	0.876
CXCL10	IL1B	4438146	4435241	9606.ENSP00000305651	9606.ENSP00000263341	0	0	0	0	0.244	0	0	0.841	0.876
MMP3	CCL2	4437610	4433339	9606.ENSP00000299855	9606.ENSP00000225831	0	0	0	0	0.107	0.379	0	0.795	0.876
ICAM1	CRP	4435501	4434405	9606.ENSP00000264832	9606.ENSP00000255030	0	0	0	0	0	0	0	0.875	0.875
CYP1A2	GSTM1	4441211	4438694	9606.ENSP00000342007	9606.ENSP00000311469	0	0	0	0	0	0.077	0.65	0.645	0.875
PRKCA	CASP3	4448494	4438651	9606.ENSP00000408695	9606.ENSP00000311032	0	0	0	0	0	0	0.8	0.398	0.874
JUN	CASP3	4443699	4438651	9606.ENSP00000360266	9606.ENSP00000311032	0	0	0	0	0	0.069	0	0.87	0.874
CASP3	BAX	4438651	4437004	9606.ENSP00000311032	9606.ENSP00000293288	0	0	0	0	0	0.416	0	0.793	0.874
IL10	CRP	4448642	4434405	9606.ENSP00000412237	9606.ENSP00000255030	0	0	0	0	0	0	0	0.873	0.873
VCAM1	CRP	4437090	4434405	9606.ENSP00000294728	9606.ENSP00000255030	0	0	0	0	0	0	0	0.873	0.873
MYC	EGFR	4451407	4436186	9606.ENSP00000479618	9606.ENSP00000275493	0	0	0	0	0	0	0	0.871	0.872
PTGS2	EGFR	4442894	4436186	9606.ENSP00000356438	9606.ENSP00000275493	0	0	0	0	0.061	0	0	0.869	0.872
IL1B	MMP2	4435241	4433061	9606.ENSP00000263341	9606.ENSP00000219070	0	0	0	0	0	0.379	0	0.802	0.872
MMP3	IL1B	4437610	4435241	9606.ENSP00000299855	9606.ENSP00000263341	0	0	0	0	0.107	0	0	0.862	0.872
MYC	HIF1A	4451407	4449842	9606.ENSP00000479618	9606.ENSP00000437955	0	0	0	0	0	0.433	0	0.783	0.872
MMP9	EGF	4443919	4435570	9606.ENSP00000361405	9606.ENSP00000265171	0	0	0	0	0	0	0	0.871	0.871
ICAM1	IFNG	4435501	4433446	9606.ENSP00000264832	9606.ENSP00000229135	0	0	0	0	0	0	0	0.87	0.87
FN1	COL1A1	4441661	4433346	9606.ENSP00000346839	9606.ENSP00000225964	0	0	0	0	0.357	0.379	0	0.698	0.869
IL10	HMOX1	4448642	4432912	9606.ENSP00000412237	9606.ENSP00000216117	0	0	0	0	0	0	0	0.867	0.868
VCAM1	IL1B	4437090	4435241	9606.ENSP00000294728	9606.ENSP00000263341	0	0	0	0	0.062	0	0	0.865	0.868
VEGFA	HMOX1	4451310	4432912	9606.ENSP00000478570	9606.ENSP00000216117	0	0	0	0	0	0	0	0.867	0.867
MAPK8	MCL1	4446429	4443243	9606.ENSP00000378974	9606.ENSP00000358022	0	0	0	0	0	0.267	0	0.825	0.866
PTGS2	EGF	4442894	4435570	9606.ENSP00000356438	9606.ENSP00000265171	0	0	0	0	0.061	0.082	0	0.856	0.866
IL10	STAT1	4448642	4442456	9606.ENSP00000412237	9606.ENSP00000354394	0	0	0	0	0	0.096	0	0.858	0.866
MAPK8	PGR	4446429	4439740	9606.ENSP00000378974	9606.ENSP00000325120	0	0	0	0	0.061	0	0.8	0.34	0.865
MAPK8	CASP8	4446429	4442125	9606.ENSP00000378974	9606.ENSP00000351273	0	0	0	0	0	0.48	0	0.752	0.865
CYP1B1	UGT1A1	4451308	4444184	9606.ENSP00000478561	9606.ENSP00000362549	0	0	0	0	0.08	0	0.65	0.611	0.863
CXCL8	IL2	4438229	4433376	9606.ENSP00000306512	9606.ENSP00000226730	0	0	0	0	0	0	0	0.863	0.863
IGFBP3	EGFR	4445494	4436186	9606.ENSP00000370473	9606.ENSP00000275493	0	0	0	0	0.278	0.379	0	0.72	0.863
FOS	EGF	4438204	4435570	9606.ENSP00000306245	9606.ENSP00000265171	0	0	0	0	0	0	0	0.862	0.863
EGFR	MDM2	4436186	4434604	9606.ENSP00000275493	9606.ENSP00000258149	0	0	0	0	0	0	0.6	0.671	0.862
ICAM1	IL4	4435501	4433533	9606.ENSP00000264832	9606.ENSP00000231449	0	0	0	0	0	0	0	0.862	0.862
THBD	F3	4444829	4440531	9606.ENSP00000366307	9606.ENSP00000334145	0	0	0	0	0.061	0	0	0.86	0.862
VCAM1	IL4	4437090	4433533	9606.ENSP00000294728	9606.ENSP00000231449	0	0	0	0	0	0	0	0.861	0.861
NOS3	CRP	4437409	4434405	9606.ENSP00000297494	9606.ENSP00000255030	0	0	0	0	0	0	0	0.861	0.861
PTGS2	CCL2	4442894	4433339	9606.ENSP00000356438	9606.ENSP00000225831	0	0	0	0	0.117	0	0	0.847	0.859
MMP1	IL1B	4439553	4435241	9606.ENSP00000322788	9606.ENSP00000263341	0	0	0	0	0.128	0	0	0.845	0.859
GSTP1	MAPK8	4446837	4446429	9606.ENSP00000381607	9606.ENSP00000378974	0	0	0	0	0	0.566	0	0.686	0.858
MYC	MCL1	4451407	4443243	9606.ENSP00000479618	9606.ENSP00000358022	0	0	0	0	0.065	0.125	0	0.84	0.858
CHEK1	CDKN1A	4447561	4447168	9606.ENSP00000388648	9606.ENSP00000384849	0	0	0	0	0.061	0.305	0	0.798	0.857
NOS3	HMOX1	4437409	4432912	9606.ENSP00000297494	9606.ENSP00000216117	0	0	0	0	0	0.185	0	0.829	0.855
AKT1	PTGS2	4450372	4442894	9606.ENSP00000451828	9606.ENSP00000356438	0	0	0	0	0.062	0.058	0	0.848	0.854
POR	HMOX1	4449076	4432912	9606.ENSP00000419970	9606.ENSP00000216117	0	0	0	0	0.071	0.472	0	0.726	0.854
AKT1	NFE2L2	4450372	4446632	9606.ENSP00000451828	9606.ENSP00000380252	0	0	0	0	0	0.344	0	0.786	0.854
CASP3	CCND1	4438651	4433391	9606.ENSP00000311032	9606.ENSP00000227507	0	0	0	0	0.061	0	0	0.851	0.854
MYC	VEGFA	4451407	4451310	9606.ENSP00000479618	9606.ENSP00000478570	0	0	0	0	0	0	0	0.854	0.854
EGF	MAPK1	4435570	4432880	9606.ENSP00000265171	9606.ENSP00000215832	0	0	0	0	0	0	0	0.854	0.854
IL1B	NFKBIA	4435241	4432983	9606.ENSP00000263341	9606.ENSP00000216797	0	0	0	0	0.155	0	0	0.833	0.853
IL6	MPO	4447254	4433305	9606.ENSP00000385675	9606.ENSP00000225275	0	0	0	0	0.061	0	0	0.848	0.852
VEGFA	VCAM1	4451310	4437090	9606.ENSP00000478570	9606.ENSP00000294728	0	0	0	0	0.061	0	0	0.848	0.852
CD40LG	VCAM1	4443586	4437090	9606.ENSP00000359663	9606.ENSP00000294728	0	0	0	0	0.085	0	0	0.845	0.852
MAPK8	ESR2	4446429	4441379	9606.ENSP00000378974	9606.ENSP00000343925	0	0	0	0	0.061	0	0.8	0.268	0.85
AKT1	MCL1	4450372	4443243	9606.ENSP00000451828	9606.ENSP00000358022	0	0	0	0	0	0	0	0.849	0.85
MYC	IL6	4451407	4447254	9606.ENSP00000479618	9606.ENSP00000385675	0	0	0	0	0	0	0	0.85	0.85
NOS2	IL1B	4439909	4435241	9606.ENSP00000327251	9606.ENSP00000263341	0	0	0	0	0.066	0	0	0.845	0.85
MMP9	CCL2	4443919	4433339	9606.ENSP00000361405	9606.ENSP00000225831	0	0	0	0	0.076	0	0	0.843	0.849
E2F1	PPARG	4441534	4436745	9606.ENSP00000345571	9606.ENSP00000287820	0	0	0	0	0.063	0	0	0.845	0.849
FN1	COL3A1	4441661	4438049	9606.ENSP00000346839	9606.ENSP00000304408	0	0	0	0	0.344	0	0	0.778	0.848
IL6	HMOX1	4447254	4432912	9606.ENSP00000385675	9606.ENSP00000216117	0	0	0	0	0.073	0	0	0.841	0.847
MCL1	CASP9	4443243	4440164	9606.ENSP00000358022	9606.ENSP00000330237	0	0	0	0	0	0.168	0	0.824	0.847
CXCL8	EGF	4438229	4435570	9606.ENSP00000306512	9606.ENSP00000265171	0	0	0	0	0	0	0	0.846	0.847
GSTP1	CYP1A2	4446837	4441211	9606.ENSP00000381607	9606.ENSP00000342007	0	0	0	0	0	0.077	0.65	0.562	0.846
NCF1	MMP2	4436815	4433061	9606.ENSP00000289473	9606.ENSP00000219070	0	0	0	0	0	0	0.65	0.577	0.845
CHEK1	PCNA	4447561	4445167	9606.ENSP00000388648	9606.ENSP00000368458	0	0	0	0	0.586	0.565	0	0.21	0.845
EGF	CCND1	4435570	4433391	9606.ENSP00000265171	9606.ENSP00000227507	0	0	0	0	0	0	0	0.844	0.844
IL6	EGF	4447254	4435570	9606.ENSP00000385675	9606.ENSP00000265171	0	0	0	0	0	0	0	0.844	0.844
PGR	MAPK14	4439740	4433482	9606.ENSP00000325120	9606.ENSP00000229795	0	0	0	0	0	0.073	0.8	0.228	0.844
CYP1A2	AHR	4441211	4433805	9606.ENSP00000342007	9606.ENSP00000242057	0	0	0	0	0.061	0	0	0.839	0.843
CXCL8	MAPK1	4438229	4432880	9606.ENSP00000306512	9606.ENSP00000215832	0	0	0	0	0	0	0	0.842	0.842
CYP3A4	GSTM1	4440831	4438694	9606.ENSP00000337915	9606.ENSP00000311469	0	0	0	0	0	0.064	0.65	0.555	0.841
MAPK8	PTGS2	4446429	4442894	9606.ENSP00000378974	9606.ENSP00000356438	0	0	0	0	0	0	0	0.84	0.84
GSTP1	CYP3A4	4446837	4440831	9606.ENSP00000381607	9606.ENSP00000337915	0	0	0	0	0	0.064	0.65	0.551	0.84
BCL2L1	RAF1	4437866	4434195	9606.ENSP00000302564	9606.ENSP00000251849	0	0	0	0	0	0.708	0	0.474	0.839
VEGFA	CRP	4451310	4434405	9606.ENSP00000478570	9606.ENSP00000255030	0	0	0	0	0	0	0	0.839	0.839
JUN	EGF	4443699	4435570	9606.ENSP00000360266	9606.ENSP00000265171	0	0	0	0	0	0	0	0.837	0.837
IL10	PTGS2	4448642	4442894	9606.ENSP00000412237	9606.ENSP00000356438	0	0	0	0	0.061	0	0	0.831	0.836
NOS2	IFNG	4439909	4433446	9606.ENSP00000327251	9606.ENSP00000229135	0	0	0	0	0	0	0	0.836	0.836
IL6	MMP1	4447254	4439553	9606.ENSP00000385675	9606.ENSP00000322788	0	0	0	0	0.154	0	0	0.814	0.836
AKT1	MMP2	4450372	4433061	9606.ENSP00000451828	9606.ENSP00000219070	0	0	0	0	0.061	0	0	0.833	0.836
ESR1	EGF	4448358	4435570	9606.ENSP00000405330	9606.ENSP00000265171	0	0	0	0	0	0	0	0.836	0.836
PTGS2	NOS3	4442894	4437409	9606.ENSP00000356438	9606.ENSP00000297494	0	0	0	0	0	0.261	0	0.786	0.835
IL6	MAPK14	4447254	4433482	9606.ENSP00000385675	9606.ENSP00000229795	0	0	0	0	0	0	0	0.835	0.835
ESR1	CAV1	4448358	4440933	9606.ENSP00000405330	9606.ENSP00000339191	0	0	0	0	0	0.4	0	0.734	0.834
ICAM1	IL2	4435501	4433376	9606.ENSP00000264832	9606.ENSP00000226730	0	0	0	0	0	0	0	0.834	0.834
MAPK8	MMP9	4446429	4443919	9606.ENSP00000378974	9606.ENSP00000361405	0	0	0	0	0	0	0	0.833	0.834
PTGS2	HMOX1	4442894	4432912	9606.ENSP00000356438	9606.ENSP00000216117	0	0	0	0	0.076	0	0	0.827	0.834
NFE2L2	AHR	4446632	4433805	9606.ENSP00000380252	9606.ENSP00000242057	0	0	0	0	0	0.379	0	0.742	0.834
UGT1A1	NR1I2	4444184	4440710	9606.ENSP00000362549	9606.ENSP00000336528	0	0	0	0	0.062	0	0	0.829	0.833
CHEK1	PARP1	4447561	4442743	9606.ENSP00000388648	9606.ENSP00000355759	0	0	0	0	0.17	0.135	0	0.786	0.833
CASP8	MAPK14	4442125	4433482	9606.ENSP00000351273	9606.ENSP00000229795	0	0	0	0	0	0.521	0	0.667	0.833
VEGFA	MMP1	4451310	4439553	9606.ENSP00000478570	9606.ENSP00000322788	0	0	0	0	0.069	0	0	0.827	0.832
FN1	NR1I2	4441661	4440710	9606.ENSP00000346839	9606.ENSP00000336528	0	0	0	0	0	0.8	0	0.197	0.832
ESR2	MAPK14	4441379	4433482	9606.ENSP00000343925	9606.ENSP00000229795	0	0	0	0	0	0.073	0.8	0.167	0.832
IL10	MMP9	4448642	4443919	9606.ENSP00000412237	9606.ENSP00000361405	0	0	0	0	0	0	0	0.831	0.831
CASP3	IL1B	4438651	4435241	9606.ENSP00000311032	9606.ENSP00000263341	0	0	0	0	0	0.074	0	0.824	0.831
NOS3	VCAM1	4437409	4437090	9606.ENSP00000297494	9606.ENSP00000294728	0	0	0	0	0	0	0	0.83	0.83
F3	SERPINE1	4440531	4433266	9606.ENSP00000334145	9606.ENSP00000223095	0	0	0	0	0.091	0	0	0.821	0.83
BCL2L1	CCND1	4437866	4433391	9606.ENSP00000302564	9606.ENSP00000227507	0	0	0	0	0	0	0	0.83	0.83
MAPK8	CCL2	4446429	4433339	9606.ENSP00000378974	9606.ENSP00000225831	0	0	0	0	0	0	0	0.829	0.829
AKT1	ESR2	4450372	4441379	9606.ENSP00000451828	9606.ENSP00000343925	0	0	0	0	0	0.407	0	0.722	0.828
MMP9	EGFR	4443919	4436186	9606.ENSP00000361405	9606.ENSP00000275493	0	0	0	0	0	0	0	0.828	0.828
AKT1	IL10	4450372	4448642	9606.ENSP00000451828	9606.ENSP00000412237	0	0	0	0	0	0.079	0	0.821	0.828
CYP1B1	CYP1A2	4451308	4441211	9606.ENSP00000478561	9606.ENSP00000342007	0	0	0.418	0.882	0	0	0.8	0.833	0.827
VEGFA	ERBB3	4451310	4435741	9606.ENSP00000478570	9606.ENSP00000267101	0	0	0	0	0	0	0.6	0.585	0.826
CASP9	BAX	4440164	4437004	9606.ENSP00000330237	9606.ENSP00000293288	0	0	0	0	0	0.416	0	0.712	0.825
IL6	MCL1	4447254	4443243	9606.ENSP00000385675	9606.ENSP00000358022	0	0	0	0	0.049	0	0	0.824	0.825
CCL2	MMP2	4433339	4433061	9606.ENSP00000225831	9606.ENSP00000219070	0	0	0	0	0.155	0	0	0.802	0.825
PTGS2	PTGER3	4442894	4441881	9606.ENSP00000356438	9606.ENSP00000349003	0	0	0	0	0	0.056	0	0.821	0.824
AKT1	CCNB1	4450372	4434484	9606.ENSP00000451828	9606.ENSP00000256442	0	0	0	0	0	0.138	0	0.804	0.824
IL6	MMP2	4447254	4433061	9606.ENSP00000385675	9606.ENSP00000219070	0	0	0	0	0.076	0	0	0.816	0.823
PGR	EGF	4439740	4435570	9606.ENSP00000325120	9606.ENSP00000265171	0	0	0	0	0	0	0	0.823	0.823
FOS	IL2	4438204	4433376	9606.ENSP00000306245	9606.ENSP00000226730	0	0	0	0	0	0.313	0	0.751	0.822
PTGS2	ERBB2	4442894	4435897	9606.ENSP00000356438	9606.ENSP00000269571	0	0	0	0	0.061	0.305	0	0.75	0.822
CCL2	HMOX1	4433339	4432912	9606.ENSP00000225831	9606.ENSP00000216117	0	0	0	0	0.094	0	0	0.81	0.821
NOS2	HMOX1	4439909	4432912	9606.ENSP00000327251	9606.ENSP00000216117	0	0	0	0	0	0.185	0	0.789	0.821
PTGES	IL1B	4441253	4435241	9606.ENSP00000342385	9606.ENSP00000263341	0	0	0	0	0.062	0	0	0.817	0.821
MDM2	CCND1	4434604	4433391	9606.ENSP00000258149	9606.ENSP00000227507	0	0	0	0	0	0.379	0	0.725	0.821
MMP1	FOS	4439553	4438204	9606.ENSP00000322788	9606.ENSP00000306245	0	0	0	0	0	0.379	0	0.723	0.821
STAT1	IL4	4442456	4433533	9606.ENSP00000354394	9606.ENSP00000231449	0	0	0	0	0	0	0	0.821	0.821
NFE2L2	MAPK8	4446632	4446429	9606.ENSP00000380252	9606.ENSP00000378974	0	0	0	0	0	0.34	0	0.74	0.821
MAPK8	PPARG	4446429	4436745	9606.ENSP00000378974	9606.ENSP00000287820	0	0	0	0	0	0.379	0	0.722	0.82
PARP1	CASP8	4442743	4442125	9606.ENSP00000355759	9606.ENSP00000351273	0	0	0	0	0	0.394	0	0.715	0.82
HSPB1	MAPK1	4434059	4432880	9606.ENSP00000248553	9606.ENSP00000215832	0	0	0	0	0	0.185	0	0.788	0.82
MCL1	MAPK1	4443243	4432880	9606.ENSP00000358022	9606.ENSP00000215832	0	0	0	0	0	0.379	0	0.723	0.82
VEGFA	SELE	4451310	4440292	9606.ENSP00000478570	9606.ENSP00000331736	0	0	0	0	0	0	0	0.82	0.82
PTGS2	PPARG	4442894	4436745	9606.ENSP00000356438	9606.ENSP00000287820	0	0	0	0	0	0.05	0	0.817	0.819
CHEK1	BIRC5	4447561	4437778	9606.ENSP00000388648	9606.ENSP00000301633	0	0	0	0	0.699	0	0	0.425	0.819
IL1B	MPO	4435241	4433305	9606.ENSP00000263341	9606.ENSP00000225275	0	0	0	0	0.098	0	0	0.807	0.819
IL1B	HMOX1	4435241	4432912	9606.ENSP00000263341	9606.ENSP00000216117	0	0	0	0	0.07	0	0	0.814	0.819
FN1	ICAM1	4441661	4435501	9606.ENSP00000346839	9606.ENSP00000264832	0	0	0	0	0.063	0	0	0.814	0.819
TOP2A	PCNA	4448614	4445167	9606.ENSP00000411532	9606.ENSP00000368458	0.219	0	0	0	0.664	0.05	0	0.359	0.819
MAPK8	CCND1	4446429	4433391	9606.ENSP00000378974	9606.ENSP00000227507	0	0	0	0	0	0	0	0.818	0.818
JUN	CASP9	4443699	4440164	9606.ENSP00000360266	9606.ENSP00000330237	0	0	0	0	0	0.472	0	0.671	0.818
AKT1	GJA1	4450372	4436500	9606.ENSP00000451828	9606.ENSP00000282561	0	0	0	0	0	0.053	0	0.815	0.818
SPP1	MMP9	4446370	4443919	9606.ENSP00000378517	9606.ENSP00000361405	0	0	0	0	0.109	0	0	0.804	0.818
AKT1	ICAM1	4450372	4435501	9606.ENSP00000451828	9606.ENSP00000264832	0	0	0	0	0	0	0	0.818	0.818
FN1	MMP3	4441661	4437610	9606.ENSP00000346839	9606.ENSP00000299855	0	0	0	0	0.108	0	0	0.803	0.817
PTGS2	FOS	4442894	4438204	9606.ENSP00000356438	9606.ENSP00000306245	0	0	0	0	0.109	0	0	0.802	0.817
VEGFA	MAPK8	4451310	4446429	9606.ENSP00000478570	9606.ENSP00000378974	0	0	0	0	0	0	0	0.817	0.817
CXCL8	EGFR	4438229	4436186	9606.ENSP00000306512	9606.ENSP00000275493	0	0	0	0	0	0	0	0.817	0.817
MMP9	PLAT	4443919	4433132	9606.ENSP00000361405	9606.ENSP00000220809	0	0	0	0	0	0	0	0.817	0.817
ICAM1	IL1A	4435501	4435240	9606.ENSP00000264832	9606.ENSP00000263339	0	0	0	0	0.113	0	0	0.801	0.816
CD40LG	ICAM1	4443586	4435501	9606.ENSP00000359663	9606.ENSP00000264832	0	0	0	0	0	0	0	0.816	0.816
VEGFA	ESR1	4451310	4448358	9606.ENSP00000478570	9606.ENSP00000405330	0	0	0	0	0.061	0	0	0.813	0.816
HTR3A	SLC6A4	4441757	4434929	9606.ENSP00000347754	9606.ENSP00000261707	0	0	0	0	0	0	0	0.816	0.816
IL6	SERPINE1	4447254	4433266	9606.ENSP00000385675	9606.ENSP00000223095	0	0	0	0	0.159	0	0	0.789	0.815
CASP9	MAPK1	4440164	4432880	9606.ENSP00000330237	9606.ENSP00000215832	0	0	0	0	0	0.455	0	0.674	0.815
AKT1	FOS	4450372	4438204	9606.ENSP00000451828	9606.ENSP00000306245	0	0	0	0	0	0.08	0	0.806	0.815
VEGFA	F3	4451310	4440531	9606.ENSP00000478570	9606.ENSP00000334145	0	0	0	0	0.061	0	0	0.81	0.814
CASP3	MAPK1	4438651	4432880	9606.ENSP00000311032	9606.ENSP00000215832	0	0	0	0	0.048	0.261	0	0.757	0.814
CYP1A1	CYP1A2	4445265	4441211	9606.ENSP00000369050	9606.ENSP00000342007	0	0	0.448	0.975	0.077	0	0.8	0.92	0.813
CHRM2	CHRM1	4448086	4438226	9606.ENSP00000399745	9606.ENSP00000306490	0	0	0	0.923	0.057	0	0.8	0.699	0.813
IL6	CCND1	4447254	4433391	9606.ENSP00000385675	9606.ENSP00000227507	0	0	0	0	0	0	0	0.812	0.813
MAPK8	MMP2	4446429	4433061	9606.ENSP00000378974	9606.ENSP00000219070	0	0	0	0	0	0	0	0.812	0.813
PTGS2	IL1A	4442894	4435240	9606.ENSP00000356438	9606.ENSP00000263339	0	0	0	0	0.213	0	0	0.772	0.813
CAV1	ERBB2	4440933	4435897	9606.ENSP00000339191	9606.ENSP00000269571	0	0	0	0	0.06	0.379	0	0.705	0.813
HIF1A	ESR1	4449842	4448358	9606.ENSP00000437955	9606.ENSP00000405330	0	0	0	0	0	0.413	0	0.695	0.813
NOS2	NOS3	4439909	4437409	9606.ENSP00000327251	9606.ENSP00000297494	0	0	0.447	0.944	0	0	0.8	0.814	0.813
IL6	PPARG	4447254	4436745	9606.ENSP00000385675	9606.ENSP00000287820	0	0	0	0	0	0	0	0.812	0.812
EGFR	IL2	4436186	4433376	9606.ENSP00000275493	9606.ENSP00000226730	0	0	0	0	0	0	0.6	0.548	0.811
PGR	EGFR	4439740	4436186	9606.ENSP00000325120	9606.ENSP00000275493	0	0	0	0	0	0.077	0	0.804	0.811
EGFR	MAPK14	4436186	4433482	9606.ENSP00000275493	9606.ENSP00000229795	0	0	0	0.577	0	0.723	0	0.751	0.81
MMP9	NCF1	4443919	4436815	9606.ENSP00000361405	9606.ENSP00000289473	0	0	0	0	0.152	0	0.65	0.411	0.809
SPP1	CCL2	4446370	4433339	9606.ENSP00000378517	9606.ENSP00000225831	0	0	0	0	0.118	0	0	0.792	0.809
CCNA2	CCND1	4436109	4433391	9606.ENSP00000274026	9606.ENSP00000227507	0	0	0	0.694	0.084	0.065	0.72	0.885	0.809
MMP9	CRP	4443919	4434405	9606.ENSP00000361405	9606.ENSP00000255030	0	0	0	0	0	0	0	0.808	0.808
FN1	CRP	4441661	4434405	9606.ENSP00000346839	9606.ENSP00000255030	0	0	0	0	0	0.379	0	0.705	0.808
CHEK2	CCNA2	4445704	4436109	9606.ENSP00000372023	9606.ENSP00000274026	0	0	0	0	0.283	0.261	0	0.666	0.808
PRKCA	GJA1	4448494	4436500	9606.ENSP00000408695	9606.ENSP00000282561	0	0	0	0	0	0.551	0	0.59	0.808
IL6	F3	4447254	4440531	9606.ENSP00000385675	9606.ENSP00000334145	0	0	0	0	0.088	0	0	0.797	0.807
GJA1	EGF	4436500	4435570	9606.ENSP00000282561	9606.ENSP00000265171	0	0	0	0	0.061	0	0	0.803	0.807
IL6	SELE	4447254	4440292	9606.ENSP00000385675	9606.ENSP00000331736	0	0	0	0	0.12	0	0	0.79	0.807
FOS	IL1B	4438204	4435241	9606.ENSP00000306245	9606.ENSP00000263341	0	0	0	0	0.063	0	0	0.802	0.806
FN1	CCL2	4441661	4433339	9606.ENSP00000346839	9606.ENSP00000225831	0	0	0	0	0.098	0	0	0.794	0.806
MCL1	CASP8	4443243	4442125	9606.ENSP00000358022	9606.ENSP00000351273	0	0	0	0	0.061	0.168	0	0.771	0.805
MAPK8	STAT1	4446429	4442456	9606.ENSP00000378974	9606.ENSP00000354394	0	0	0	0	0	0	0	0.804	0.805
IL10	SELE	4448642	4440292	9606.ENSP00000412237	9606.ENSP00000331736	0	0	0	0	0.049	0	0	0.802	0.803
PARP1	MAPK1	4442743	4432880	9606.ENSP00000355759	9606.ENSP00000215832	0	0	0	0	0.063	0.379	0	0.688	0.802
CXCL2	PTGS2	4449392	4442894	9606.ENSP00000427279	9606.ENSP00000356438	0	0	0	0	0.538	0	0	0.588	0.802
IL10	CD40LG	4448642	4443586	9606.ENSP00000412237	9606.ENSP00000359663	0	0	0	0	0	0	0	0.802	0.802
PTGS2	NFKBIA	4442894	4432983	9606.ENSP00000356438	9606.ENSP00000216797	0	0	0	0	0.076	0	0	0.794	0.801
SPP1	MMP2	4446370	4433061	9606.ENSP00000378517	9606.ENSP00000219070	0	0	0	0	0.076	0	0	0.793	0.801
MYC	BCL2L1	4451407	4437866	9606.ENSP00000479618	9606.ENSP00000302564	0	0	0	0	0	0.128	0	0.78	0.8
IL6	NOS3	4447254	4437409	9606.ENSP00000385675	9606.ENSP00000297494	0	0	0	0	0.058	0	0	0.796	0.8
FN1	CXCL8	4441661	4438229	9606.ENSP00000346839	9606.ENSP00000306512	0	0	0	0	0	0	0	0.799	0.8
MAPK8	HMOX1	4446429	4432912	9606.ENSP00000378974	9606.ENSP00000216117	0	0	0	0	0	0	0	0.8	0.8
IL6	BCL2L1	4447254	4437866	9606.ENSP00000385675	9606.ENSP00000302564	0	0	0	0	0.049	0	0	0.797	0.8
MYC	CCNB1	4451407	4434484	9606.ENSP00000479618	9606.ENSP00000256442	0	0	0	0	0.096	0.354	0	0.685	0.8
PTGS2	IL4	4442894	4433533	9606.ENSP00000356438	9606.ENSP00000231449	0	0	0	0	0.062	0	0	0.795	0.8
CXCL8	MMP2	4438229	4433061	9606.ENSP00000306512	9606.ENSP00000219070	0	0	0	0	0	0	0	0.8	0.8
CXCL10	IL4	4438146	4433533	9606.ENSP00000305651	9606.ENSP00000231449	0	0	0	0	0	0	0	0.799	0.799
MMP9	MAPK1	4443919	4432880	9606.ENSP00000361405	9606.ENSP00000215832	0	0	0	0	0.049	0	0	0.797	0.799
SELE	IL1B	4440292	4435241	9606.ENSP00000331736	9606.ENSP00000263341	0	0	0	0	0.061	0	0	0.794	0.799
BCL2L1	MAPK14	4437866	4433482	9606.ENSP00000302564	9606.ENSP00000229795	0	0	0	0	0	0.348	0	0.703	0.798
EGF	MMP2	4435570	4433061	9606.ENSP00000265171	9606.ENSP00000219070	0	0	0	0	0	0	0	0.797	0.798
CXCL8	VCAM1	4438229	4437090	9606.ENSP00000306512	9606.ENSP00000294728	0	0	0	0	0.061	0	0	0.793	0.798
NR1I2	AHR	4440710	4433805	9606.ENSP00000336528	9606.ENSP00000242057	0	0	0	0	0.061	0.05	0	0.792	0.798
IFNG	CCL2	4433446	4433339	9606.ENSP00000229135	9606.ENSP00000225831	0	0	0	0	0.063	0	0	0.794	0.798
CD40LG	CCL2	4443586	4433339	9606.ENSP00000359663	9606.ENSP00000225831	0	0	0	0	0	0.059	0	0.793	0.797
ICAM1	MPO	4435501	4433305	9606.ENSP00000264832	9606.ENSP00000225275	0	0	0	0	0	0	0	0.797	0.797
MYC	NFE2L2	4451407	4446632	9606.ENSP00000479618	9606.ENSP00000380252	0	0	0	0	0	0.405	0	0.673	0.797
EGF	RAF1	4435570	4434195	9606.ENSP00000265171	9606.ENSP00000251849	0	0	0	0	0	0.05	0	0.794	0.796
IL10	EGF	4448642	4435570	9606.ENSP00000412237	9606.ENSP00000265171	0	0	0	0	0	0	0	0.796	0.796
NFE2L2	PPARG	4446632	4436745	9606.ENSP00000380252	9606.ENSP00000287820	0	0	0	0	0	0.379	0	0.685	0.796
PTGS2	CAV1	4442894	4440933	9606.ENSP00000356438	9606.ENSP00000339191	0	0	0	0	0.084	0.379	0	0.669	0.795
CCL2	MAPK1	4433339	4432880	9606.ENSP00000225831	9606.ENSP00000215832	0	0	0	0	0	0	0	0.795	0.795
F3	PLAT	4440531	4433132	9606.ENSP00000334145	9606.ENSP00000220809	0	0	0	0	0.076	0	0	0.788	0.795
IL2	CCL2	4433376	4433339	9606.ENSP00000226730	9606.ENSP00000225831	0	0	0	0	0	0	0	0.795	0.795
CAV1	KDR	4440933	4435337	9606.ENSP00000339191	9606.ENSP00000263923	0	0	0	0	0.07	0.379	0	0.671	0.794
AKT1	STAT1	4450372	4442456	9606.ENSP00000451828	9606.ENSP00000354394	0	0	0	0	0	0.378	0	0.683	0.794
PPARG	IL1B	4436745	4435241	9606.ENSP00000287820	9606.ENSP00000263341	0	0	0	0	0.061	0	0	0.789	0.794
AKT1	CCL2	4450372	4433339	9606.ENSP00000451828	9606.ENSP00000225831	0	0	0	0	0	0	0	0.794	0.794
IL1B	MAPK1	4435241	4432880	9606.ENSP00000263341	9606.ENSP00000215832	0	0	0	0	0	0	0	0.794	0.794
STAT1	CCL2	4442456	4433339	9606.ENSP00000354394	9606.ENSP00000225831	0	0	0	0	0.063	0	0	0.787	0.793
CASP3	NOS3	4438651	4437409	9606.ENSP00000311032	9606.ENSP00000297494	0	0	0	0	0	0	0	0.793	0.793
MYC	IL2	4451407	4433376	9606.ENSP00000479618	9606.ENSP00000226730	0	0	0	0	0	0	0	0.792	0.792
POR	CYP1A2	4449076	4441211	9606.ENSP00000419970	9606.ENSP00000342007	0.042	0	0	0	0	0.356	0	0.69	0.792
OPRM1	FOS	4447859	4438204	9606.ENSP00000394624	9606.ENSP00000306245	0	0	0	0	0	0	0	0.792	0.792
IL1B	CRP	4435241	4434405	9606.ENSP00000263341	9606.ENSP00000255030	0	0	0	0	0.062	0	0	0.788	0.792
SELE	CRP	4440292	4434405	9606.ENSP00000331736	9606.ENSP00000255030	0	0	0	0	0.063	0	0	0.788	0.792
CASP8	BAX	4442125	4437004	9606.ENSP00000351273	9606.ENSP00000293288	0	0	0	0	0	0.416	0	0.656	0.791
AKT1	VCAM1	4450372	4437090	9606.ENSP00000451828	9606.ENSP00000294728	0	0	0	0	0	0	0	0.791	0.791
AKT1	PARP1	4450372	4442743	9606.ENSP00000451828	9606.ENSP00000355759	0	0	0	0	0.061	0.057	0	0.783	0.791
GSTM1	ADH1B	4438694	4438237	9606.ENSP00000311469	9606.ENSP00000306606	0	0	0	0	0.061	0	0.65	0.413	0.79
CXCL10	IRF1	4438146	4433930	9606.ENSP00000305651	9606.ENSP00000245414	0	0	0	0	0.382	0	0	0.675	0.79
CRP	MPO	4434405	4433305	9606.ENSP00000255030	9606.ENSP00000225275	0	0	0	0	0	0	0	0.789	0.789
ICAM1	NFKBIA	4435501	4432983	9606.ENSP00000264832	9606.ENSP00000216797	0	0	0	0	0.126	0	0	0.769	0.789
CRP	CCL2	4434405	4433339	9606.ENSP00000255030	9606.ENSP00000225831	0	0	0	0	0	0	0	0.789	0.789
SELE	CXCL8	4440292	4438229	9606.ENSP00000331736	9606.ENSP00000306512	0	0	0	0	0.049	0	0	0.788	0.789
CYP3A4	AHR	4440831	4433805	9606.ENSP00000337915	9606.ENSP00000242057	0	0	0	0	0.061	0	0	0.783	0.788
CXCL10	IL2	4438146	4433376	9606.ENSP00000305651	9606.ENSP00000226730	0	0	0	0	0	0	0	0.788	0.788
STAT1	AHR	4442456	4433805	9606.ENSP00000354394	9606.ENSP00000242057	0	0	0	0	0.061	0.299	0	0.704	0.788
PTGS2	MMP3	4442894	4437610	9606.ENSP00000356438	9606.ENSP00000299855	0	0	0	0	0.095	0	0	0.774	0.787
PPARG	EGFR	4436745	4436186	9606.ENSP00000287820	9606.ENSP00000275493	0	0	0	0	0.062	0.402	0	0.65	0.787
IL6	IRF1	4447254	4433930	9606.ENSP00000385675	9606.ENSP00000245414	0	0	0	0	0.082	0	0	0.777	0.787
F3	CCL2	4440531	4433339	9606.ENSP00000334145	9606.ENSP00000225831	0	0	0	0	0.082	0	0	0.777	0.787
AKT1	RELA	4450372	4447098	9606.ENSP00000451828	9606.ENSP00000384273	0	0	0	0	0.086	0	0	0.776	0.786
PTGS2	MAPK14	4442894	4433482	9606.ENSP00000356438	9606.ENSP00000229795	0	0	0	0	0	0.086	0	0.774	0.785
CXCL8	HMOX1	4438229	4432912	9606.ENSP00000306512	9606.ENSP00000216117	0	0	0	0	0.077	0	0	0.776	0.784
VEGFA	CCND1	4451310	4433391	9606.ENSP00000478570	9606.ENSP00000227507	0	0	0	0	0.069	0.17	0	0.743	0.784
CXCL8	MPO	4438229	4433305	9606.ENSP00000306512	9606.ENSP00000225275	0	0	0	0	0.065	0	0	0.779	0.784
RELA	MMP9	4447098	4443919	9606.ENSP00000384273	9606.ENSP00000361405	0	0	0	0	0	0.344	0	0.683	0.783
AKT1	SPP1	4450372	4446370	9606.ENSP00000451828	9606.ENSP00000378517	0	0	0	0	0	0.079	0	0.774	0.783
PTGS2	VCAM1	4442894	4437090	9606.ENSP00000356438	9606.ENSP00000294728	0	0	0	0	0.061	0	0	0.778	0.783
RELA	STAT1	4447098	4442456	9606.ENSP00000384273	9606.ENSP00000354394	0	0	0	0	0.065	0.513	0	0.563	0.783
MMP9	NOS3	4443919	4437409	9606.ENSP00000361405	9606.ENSP00000297494	0	0	0	0	0.062	0	0	0.778	0.783
ERBB3	CCND1	4435741	4433391	9606.ENSP00000267101	9606.ENSP00000227507	0	0	0	0	0.061	0.125	0	0.756	0.782
MMP9	ERBB2	4443919	4435897	9606.ENSP00000361405	9606.ENSP00000269571	0	0	0	0	0	0	0	0.78	0.781
VEGFA	CAV1	4451310	4440933	9606.ENSP00000478570	9606.ENSP00000339191	0	0	0	0	0.076	0	0	0.772	0.78
MAPK8	NFKBIA	4446429	4432983	9606.ENSP00000378974	9606.ENSP00000216797	0	0	0	0	0	0.261	0	0.714	0.78
HMOX1	MAPK1	4432912	4432880	9606.ENSP00000216117	9606.ENSP00000215832	0	0	0	0	0	0	0	0.778	0.779
EGFR	IL4	4436186	4433533	9606.ENSP00000275493	9606.ENSP00000231449	0	0	0	0	0.06	0	0.6	0.458	0.778
IL10	MAPK1	4448642	4432880	9606.ENSP00000412237	9606.ENSP00000215832	0	0	0	0	0	0	0	0.777	0.777
MAPK8	ICAM1	4446429	4435501	9606.ENSP00000378974	9606.ENSP00000264832	0	0	0	0	0	0	0	0.777	0.777
IL6	AHR	4447254	4433805	9606.ENSP00000385675	9606.ENSP00000242057	0	0	0	0	0.069	0	0	0.769	0.777
AKT1	CCNA2	4450372	4436109	9606.ENSP00000451828	9606.ENSP00000274026	0	0	0	0	0	0.354	0	0.668	0.776
MYC	E2F1	4451407	4441534	9606.ENSP00000479618	9606.ENSP00000345571	0	0	0	0	0.088	0	0	0.763	0.775
MYC	CASP3	4451407	4438651	9606.ENSP00000479618	9606.ENSP00000311032	0	0	0	0	0.061	0	0	0.77	0.775
VEGFA	MCL1	4451310	4443243	9606.ENSP00000478570	9606.ENSP00000358022	0	0	0	0	0	0	0	0.773	0.773
ESR1	PTGS2	4448358	4442894	9606.ENSP00000405330	9606.ENSP00000356438	0	0	0	0	0	0.05	0	0.771	0.773
IL10	MPO	4448642	4433305	9606.ENSP00000412237	9606.ENSP00000225275	0	0	0	0	0	0	0	0.772	0.772
CXCL8	KDR	4438229	4435337	9606.ENSP00000306512	9606.ENSP00000263923	0	0	0	0	0	0	0	0.772	0.772
MMP1	EGF	4439553	4435570	9606.ENSP00000322788	9606.ENSP00000265171	0	0	0	0	0	0	0	0.77	0.771
IL6	CASP3	4447254	4438651	9606.ENSP00000385675	9606.ENSP00000311032	0	0	0	0	0	0	0	0.771	0.771
MYC	MDM2	4451407	4434604	9606.ENSP00000479618	9606.ENSP00000258149	0	0	0	0	0	0.142	0	0.742	0.769
MMP3	SERPINE1	4437610	4433266	9606.ENSP00000299855	9606.ENSP00000223095	0	0	0	0	0.159	0.379	0	0.594	0.769
MMP9	CXCL10	4443919	4438146	9606.ENSP00000361405	9606.ENSP00000305651	0	0	0	0	0.14	0	0	0.742	0.769
ESR1	IL6	4448358	4447254	9606.ENSP00000405330	9606.ENSP00000385675	0	0	0	0	0	0	0	0.769	0.769
VEGFA	PPARG	4451310	4436745	9606.ENSP00000478570	9606.ENSP00000287820	0	0	0	0	0	0	0	0.769	0.769
THBD	CRP	4444829	4434405	9606.ENSP00000366307	9606.ENSP00000255030	0	0	0	0	0	0	0	0.769	0.769
PLAU	EGF	4444017	4435570	9606.ENSP00000361850	9606.ENSP00000265171	0	0	0	0	0	0	0	0.769	0.769
ADRB2	IL1B	4438121	4435241	9606.ENSP00000305372	9606.ENSP00000263341	0	0	0	0	0.088	0.379	0	0.624	0.768
JUN	MMP1	4443699	4439553	9606.ENSP00000360266	9606.ENSP00000322788	0	0	0	0	0	0.379	0	0.641	0.767
VEGFA	IGFBP3	4451310	4445494	9606.ENSP00000478570	9606.ENSP00000370473	0	0	0	0	0.091	0	0	0.754	0.767
EGFR	IFNG	4436186	4433446	9606.ENSP00000275493	9606.ENSP00000229135	0	0	0	0	0	0	0.6	0.44	0.766
CASP9	BIRC5	4440164	4437778	9606.ENSP00000330237	9606.ENSP00000301633	0	0	0	0	0	0.588	0	0.455	0.766
IL6	MMP3	4447254	4437610	9606.ENSP00000385675	9606.ENSP00000299855	0	0	0	0	0.112	0	0	0.747	0.766
CASP3	CCNB1	4438651	4434484	9606.ENSP00000311032	9606.ENSP00000256442	0	0	0	0	0.084	0	0	0.753	0.765
IL1B	IRF1	4435241	4433930	9606.ENSP00000263341	9606.ENSP00000245414	0	0	0	0	0.205	0	0	0.716	0.765
MMP9	CCND1	4443919	4433391	9606.ENSP00000361405	9606.ENSP00000227507	0	0	0	0	0	0	0	0.765	0.765
IL1A	IL2	4435240	4433376	9606.ENSP00000263339	9606.ENSP00000226730	0	0	0	0	0	0	0	0.763	0.763
BCL2	CASP3	4446777	4438651	9606.ENSP00000381185	9606.ENSP00000311032	0	0	0	0	0	0.461	0	0.578	0.763
AKT1	ABCG2	4450372	4433689	9606.ENSP00000451828	9606.ENSP00000237612	0	0	0	0	0.062	0.056	0	0.753	0.763
JUN	FN1	4443699	4441661	9606.ENSP00000360266	9606.ENSP00000346839	0	0	0	0	0	0	0	0.762	0.762
ESR1	PARP1	4448358	4442743	9606.ENSP00000405330	9606.ENSP00000355759	0	0	0	0	0	0.342	0	0.652	0.761
MYC	RB1	4451407	4435747	9606.ENSP00000479618	9606.ENSP00000267163	0	0	0	0	0	0.379	0	0.631	0.761
AKT1	SERPINE1	4450372	4433266	9606.ENSP00000451828	9606.ENSP00000223095	0	0	0	0	0	0	0	0.761	0.761
IL10	JUN	4448642	4443699	9606.ENSP00000412237	9606.ENSP00000360266	0	0	0	0	0	0	0	0.759	0.76
AKT1	NFKBIA	4450372	4432983	9606.ENSP00000451828	9606.ENSP00000216797	0	0	0	0	0.061	0.433	0	0.586	0.76
SELE	CCL2	4440292	4433339	9606.ENSP00000331736	9606.ENSP00000225831	0	0	0	0	0.108	0	0	0.741	0.759
MMP9	HMOX1	4443919	4432912	9606.ENSP00000361405	9606.ENSP00000216117	0	0	0	0	0.088	0	0	0.745	0.759
ERBB2	MMP2	4435897	4433061	9606.ENSP00000269571	9606.ENSP00000219070	0	0	0	0	0.062	0	0	0.752	0.758
COL3A1	MMP2	4438049	4433061	9606.ENSP00000304408	9606.ENSP00000219070	0	0	0	0	0.482	0	0	0.552	0.758
FN1	PLAT	4441661	4433132	9606.ENSP00000346839	9606.ENSP00000220809	0	0	0	0	0.177	0.294	0	0.618	0.758
NOS3	PPARG	4437409	4436745	9606.ENSP00000297494	9606.ENSP00000287820	0	0	0	0	0.053	0.091	0	0.741	0.757
CD40LG	SELE	4443586	4440292	9606.ENSP00000359663	9606.ENSP00000331736	0	0	0	0	0.055	0	0	0.754	0.757
FN1	IL1B	4441661	4435241	9606.ENSP00000346839	9606.ENSP00000263341	0	0	0	0	0.061	0	0	0.751	0.757
PTGS1	IL1B	4442503	4435241	9606.ENSP00000354612	9606.ENSP00000263341	0	0	0	0	0.156	0	0	0.723	0.756
MAPK8	MMP1	4446429	4439553	9606.ENSP00000378974	9606.ENSP00000322788	0	0	0	0	0	0	0	0.755	0.756
JUN	ICAM1	4443699	4435501	9606.ENSP00000360266	9606.ENSP00000264832	0	0	0	0	0	0	0	0.755	0.755
VEGFA	GJA1	4451310	4436500	9606.ENSP00000478570	9606.ENSP00000282561	0	0	0	0	0	0	0	0.755	0.755
MYC	PARP1	4451407	4442743	9606.ENSP00000479618	9606.ENSP00000355759	0	0	0	0	0	0	0	0.754	0.755
JUN	MMP3	4443699	4437610	9606.ENSP00000360266	9606.ENSP00000299855	0	0	0	0	0	0	0	0.754	0.754
IL10	MAPK14	4448642	4433482	9606.ENSP00000412237	9606.ENSP00000229795	0	0	0	0	0	0	0	0.754	0.754
RELA	BCL2L1	4447098	4437866	9606.ENSP00000384273	9606.ENSP00000302564	0	0	0	0	0.082	0.336	0	0.63	0.754
PARP1	E2F1	4442743	4441534	9606.ENSP00000355759	9606.ENSP00000345571	0	0	0	0	0.096	0.472	0	0.525	0.754
BCL2L1	EGF	4437866	4435570	9606.ENSP00000302564	9606.ENSP00000265171	0	0	0	0	0	0	0	0.754	0.754
PTGS2	MAPK1	4442894	4432880	9606.ENSP00000356438	9606.ENSP00000215832	0	0	0	0	0	0.266	0	0.678	0.753
CYP1A1	NQO1	4445265	4439310	9606.ENSP00000369050	9606.ENSP00000319788	0	0	0	0	0.085	0	0	0.741	0.753
MCL1	CCND1	4443243	4433391	9606.ENSP00000358022	9606.ENSP00000227507	0	0	0	0	0	0	0	0.752	0.752
CCL2	SERPINE1	4433339	4433266	9606.ENSP00000225831	9606.ENSP00000223095	0	0	0	0	0.122	0	0	0.73	0.752
CAV1	CCND1	4440933	4433391	9606.ENSP00000339191	9606.ENSP00000227507	0	0	0	0	0.214	0	0	0.697	0.752
THBD	SERPINE1	4444829	4433266	9606.ENSP00000366307	9606.ENSP00000223095	0	0	0	0	0.095	0	0	0.738	0.752
MMP1	CXCL8	4439553	4438229	9606.ENSP00000322788	9606.ENSP00000306512	0	0	0	0	0.19	0	0	0.705	0.751
CASP3	EGFR	4438651	4436186	9606.ENSP00000311032	9606.ENSP00000275493	0	0	0	0	0	0.05	0	0.748	0.751
RELA	PARP1	4447098	4442743	9606.ENSP00000384273	9606.ENSP00000355759	0	0	0	0	0	0.379	0	0.616	0.751
FN1	VCAM1	4441661	4437090	9606.ENSP00000346839	9606.ENSP00000294728	0	0	0	0	0.098	0	0	0.734	0.75
CXCL8	NFKBIA	4438229	4432983	9606.ENSP00000306512	9606.ENSP00000216797	0	0	0	0	0.272	0	0	0.67	0.749
STAT1	PPARG	4442456	4436745	9606.ENSP00000354394	9606.ENSP00000287820	0	0	0	0	0.061	0.321	0	0.638	0.749
ESR2	EGFR	4441379	4436186	9606.ENSP00000343925	9606.ENSP00000275493	0	0	0	0	0	0.077	0	0.739	0.749
FN1	NOS3	4441661	4437409	9606.ENSP00000346839	9606.ENSP00000297494	0	0	0	0	0	0	0	0.749	0.749
VEGFA	STAT1	4451310	4442456	9606.ENSP00000478570	9606.ENSP00000354394	0	0	0	0	0	0.062	0	0.743	0.749
CXCL8	FOS	4438229	4438204	9606.ENSP00000306512	9606.ENSP00000306245	0	0	0	0	0.077	0	0	0.739	0.749
STAT1	IL1B	4442456	4435241	9606.ENSP00000354394	9606.ENSP00000263341	0	0	0	0	0.062	0	0	0.742	0.748
MAPK8	VCAM1	4446429	4437090	9606.ENSP00000378974	9606.ENSP00000294728	0	0	0	0	0	0	0	0.748	0.748
IL10	FOS	4448642	4438204	9606.ENSP00000412237	9606.ENSP00000306245	0	0	0	0	0	0.063	0	0.743	0.748
THBD	PLAT	4444829	4433132	9606.ENSP00000366307	9606.ENSP00000220809	0	0	0	0	0.061	0.157	0	0.707	0.747
STAT1	NOS2	4442456	4439909	9606.ENSP00000354394	9606.ENSP00000327251	0	0	0	0	0.061	0	0	0.741	0.747
AKT1	CASP8	4450372	4442125	9606.ENSP00000451828	9606.ENSP00000351273	0	0	0	0	0	0.064	0	0.74	0.746
MMP2	MAPK1	4433061	4432880	9606.ENSP00000219070	9606.ENSP00000215832	0	0	0	0	0.049	0	0	0.743	0.746
MMP1	IL1A	4439553	4435240	9606.ENSP00000322788	9606.ENSP00000263339	0	0	0	0	0.111	0	0	0.725	0.745
IL10	AHR	4448642	4433805	9606.ENSP00000412237	9606.ENSP00000242057	0	0	0	0	0	0	0	0.745	0.745
PTGS2	FN1	4442894	4441661	9606.ENSP00000356438	9606.ENSP00000346839	0	0	0	0	0.061	0	0	0.738	0.744
VEGFA	AHR	4451310	4433805	9606.ENSP00000478570	9606.ENSP00000242057	0	0	0	0	0	0	0	0.744	0.744
EGF	IL1B	4435570	4435241	9606.ENSP00000265171	9606.ENSP00000263341	0	0	0	0	0	0	0	0.743	0.743
NQO1	GSTM1	4439310	4438694	9606.ENSP00000319788	9606.ENSP00000311469	0	0	0	0	0.057	0	0	0.738	0.743
ICAM1	MMP2	4435501	4433061	9606.ENSP00000264832	9606.ENSP00000219070	0	0	0	0	0	0	0	0.743	0.743
AKT1	IGFBP3	4450372	4445494	9606.ENSP00000451828	9606.ENSP00000370473	0	0	0	0	0	0	0	0.743	0.743
GSTP1	ADH1B	4446837	4438237	9606.ENSP00000381607	9606.ENSP00000306606	0	0	0	0	0	0	0.65	0.296	0.743
SELE	IL4	4440292	4433533	9606.ENSP00000331736	9606.ENSP00000231449	0	0	0	0	0.055	0	0	0.739	0.743
MAPK14	CCND1	4433482	4433391	9606.ENSP00000229795	9606.ENSP00000227507	0	0	0	0	0	0	0	0.741	0.742
IL6	COL1A1	4447254	4433346	9606.ENSP00000385675	9606.ENSP00000225964	0	0	0	0	0.065	0	0	0.735	0.741
CHEK2	CCND1	4445704	4433391	9606.ENSP00000372023	9606.ENSP00000227507	0	0	0	0	0.088	0	0	0.727	0.741
MMP9	PTGS2	4443919	4442894	9606.ENSP00000361405	9606.ENSP00000356438	0	0	0	0	0.097	0	0	0.725	0.741
IL6	CD40LG	4447254	4443586	9606.ENSP00000385675	9606.ENSP00000359663	0	0	0	0	0	0	0	0.741	0.741
IL6	NOS2	4447254	4439909	9606.ENSP00000385675	9606.ENSP00000327251	0	0	0	0	0.063	0	0	0.735	0.741
VCAM1	IL1A	4437090	4435240	9606.ENSP00000294728	9606.ENSP00000263339	0	0	0	0	0.061	0	0	0.735	0.741
MAPK8	CASP9	4446429	4440164	9606.ENSP00000378974	9606.ENSP00000330237	0	0	0	0	0	0	0	0.741	0.741
G6PD	HSPB1	4446162	4434059	9606.ENSP00000377192	9606.ENSP00000248553	0	0	0	0	0.076	0.379	0	0.58	0.738
AKT1	ERBB2	4450372	4435897	9606.ENSP00000451828	9606.ENSP00000269571	0	0	0	0.556	0.053	0.543	0	0.943	0.737
MMP9	ICAM1	4443919	4435501	9606.ENSP00000361405	9606.ENSP00000264832	0	0	0	0	0.093	0	0	0.722	0.737
CASP9	CCND1	4440164	4433391	9606.ENSP00000330237	9606.ENSP00000227507	0	0	0	0	0	0	0	0.737	0.737
STAT1	BCL2L1	4442456	4437866	9606.ENSP00000354394	9606.ENSP00000302564	0	0	0	0	0	0.084	0	0.725	0.737
VEGFA	CASP3	4451310	4438651	9606.ENSP00000478570	9606.ENSP00000311032	0	0	0	0	0	0	0	0.737	0.737
CHEK2	E2F1	4445704	4441534	9606.ENSP00000372023	9606.ENSP00000345571	0	0	0	0	0.062	0.379	0	0.583	0.736
CASP8	EGFR	4442125	4436186	9606.ENSP00000351273	9606.ENSP00000275493	0	0	0	0	0	0.05	0	0.733	0.736
EGFR	CCNB1	4436186	4434484	9606.ENSP00000275493	9606.ENSP00000256442	0	0	0	0	0	0.085	0	0.722	0.735
MAPK8	PARP1	4446429	4442743	9606.ENSP00000378974	9606.ENSP00000355759	0	0	0	0	0	0	0	0.735	0.735
MMP9	IFNG	4443919	4433446	9606.ENSP00000361405	9606.ENSP00000229135	0	0	0	0	0	0	0	0.735	0.735
RELA	ICAM1	4447098	4435501	9606.ENSP00000384273	9606.ENSP00000264832	0	0	0	0	0.065	0.417	0	0.554	0.735
PPARG	HMOX1	4436745	4432912	9606.ENSP00000287820	9606.ENSP00000216117	0	0	0	0	0	0	0	0.735	0.735
AKT1	BAX	4450372	4437004	9606.ENSP00000451828	9606.ENSP00000293288	0	0	0	0	0.061	0.379	0	0.581	0.734
PTGER3	PTGES	4441881	4441253	9606.ENSP00000349003	9606.ENSP00000342385	0	0	0	0	0	0	0	0.734	0.734
MAPK8	SOD1	4446429	4435927	9606.ENSP00000378974	9606.ENSP00000270142	0	0	0	0	0.042	0	0	0.734	0.734
PLAU	MMP2	4444017	4433061	9606.ENSP00000361850	9606.ENSP00000219070	0	0	0	0	0.152	0	0	0.7	0.734
MYC	MMP2	4451407	4433061	9606.ENSP00000479618	9606.ENSP00000219070	0	0	0	0	0	0	0	0.734	0.734
ESR1	RB1	4448358	4435747	9606.ENSP00000405330	9606.ENSP00000267163	0	0	0	0	0	0.055	0	0.729	0.733
VEGFA	IL2	4451310	4433376	9606.ENSP00000478570	9606.ENSP00000226730	0	0	0	0	0	0	0	0.733	0.733
IGFBP3	PPARG	4445494	4436745	9606.ENSP00000370473	9606.ENSP00000287820	0	0	0	0	0	0.379	0	0.588	0.733
MAPK8	IL1B	4446429	4435241	9606.ENSP00000378974	9606.ENSP00000263341	0	0	0	0	0	0	0	0.733	0.733
CASP3	BIRC5	4438651	4437778	9606.ENSP00000311032	9606.ENSP00000301633	0	0	0	0	0.061	0.469	0	0.507	0.733
MMP9	COL1A1	4443919	4433346	9606.ENSP00000361405	9606.ENSP00000225964	0	0	0	0	0.077	0.328	0	0.605	0.733
CXCL10	ICAM1	4438146	4435501	9606.ENSP00000305651	9606.ENSP00000264832	0	0	0	0	0.145	0	0	0.7	0.732
EGF	ICAM1	4435570	4435501	9606.ENSP00000265171	9606.ENSP00000264832	0	0	0	0	0	0	0	0.732	0.732
IL1A	IFNG	4435240	4433446	9606.ENSP00000263339	9606.ENSP00000229135	0	0	0	0	0	0	0	0.731	0.731
HIF1A	HMOX1	4449842	4432912	9606.ENSP00000437955	9606.ENSP00000216117	0	0	0	0	0	0	0	0.729	0.73
BCL2L1	MDM2	4437866	4434604	9606.ENSP00000302564	9606.ENSP00000258149	0	0	0	0	0.055	0.189	0	0.675	0.729
MCL1	ERBB2	4443243	4435897	9606.ENSP00000358022	9606.ENSP00000269571	0	0	0	0	0	0	0	0.729	0.729
NOS3	IL1B	4437409	4435241	9606.ENSP00000297494	9606.ENSP00000263341	0	0	0	0	0.062	0	0	0.723	0.729
SERPINE1	MMP2	4433266	4433061	9606.ENSP00000223095	9606.ENSP00000219070	0	0	0	0	0.213	0	0	0.669	0.728
RB1	CCNB1	4435747	4434484	9606.ENSP00000267163	9606.ENSP00000256442	0	0	0	0	0.064	0.4	0	0.555	0.728
SOD1	HMOX1	4435927	4432912	9606.ENSP00000270142	9606.ENSP00000216117	0	0	0	0	0	0	0	0.728	0.728
MMP1	CRP	4439553	4434405	9606.ENSP00000322788	9606.ENSP00000255030	0	0	0	0	0.052	0	0	0.724	0.727
SELE	IL1A	4440292	4435240	9606.ENSP00000331736	9606.ENSP00000263339	0	0	0	0	0.062	0	0	0.721	0.727
CDKN1A	TP63	4447168	4435488	9606.ENSP00000384849	9606.ENSP00000264731	0	0	0	0	0.06	0.454	0	0.512	0.727
MYC	CXCL8	4451407	4438229	9606.ENSP00000479618	9606.ENSP00000306512	0	0	0	0	0.062	0	0	0.721	0.727
MAPK8	CXCL8	4446429	4438229	9606.ENSP00000378974	9606.ENSP00000306512	0	0	0	0	0	0	0	0.727	0.727
POR	CYP1A1	4449076	4445265	9606.ENSP00000419970	9606.ENSP00000369050	0.042	0	0	0	0.051	0.053	0	0.72	0.727
CASP3	HMOX1	4438651	4432912	9606.ENSP00000311032	9606.ENSP00000216117	0	0	0	0	0	0	0	0.726	0.726
GSTP1	JUN	4446837	4443699	9606.ENSP00000381607	9606.ENSP00000360266	0	0	0	0	0	0.098	0	0.709	0.726
NOS3	MAPK1	4437409	4432880	9606.ENSP00000297494	9606.ENSP00000215832	0	0	0	0	0.05	0	0	0.723	0.726
VEGFA	IL4	4451310	4433533	9606.ENSP00000478570	9606.ENSP00000231449	0	0	0	0	0	0	0	0.726	0.726
FOS	IL4	4438204	4433533	9606.ENSP00000306245	9606.ENSP00000231449	0	0	0	0	0	0	0	0.726	0.726
MAPK8	EGF	4446429	4435570	9606.ENSP00000378974	9606.ENSP00000265171	0	0	0	0	0.062	0.099	0	0.702	0.726
PLAU	MMP9	4444017	4443919	9606.ENSP00000361850	9606.ENSP00000361405	0	0	0	0	0.076	0	0	0.713	0.724
EGF	ABCG2	4435570	4433689	9606.ENSP00000265171	9606.ENSP00000237612	0	0	0	0	0	0	0	0.724	0.724
MYC	RAF1	4451407	4434195	9606.ENSP00000479618	9606.ENSP00000251849	0	0	0	0	0.05	0.391	0	0.56	0.723
GSTP1	NQO1	4446837	4439310	9606.ENSP00000381607	9606.ENSP00000319788	0	0	0	0	0.064	0	0	0.717	0.723
ESR1	MDM2	4448358	4434604	9606.ENSP00000405330	9606.ENSP00000258149	0	0	0	0	0	0.393	0	0.563	0.723
MMP9	CASP3	4443919	4438651	9606.ENSP00000361405	9606.ENSP00000311032	0	0	0	0	0.063	0	0	0.716	0.723
ICAM1	MAPK1	4435501	4432880	9606.ENSP00000264832	9606.ENSP00000215832	0	0	0	0	0	0	0	0.723	0.723
IL10	F3	4448642	4440531	9606.ENSP00000412237	9606.ENSP00000334145	0	0	0	0	0	0	0	0.723	0.723
NFE2L2	CASP3	4446632	4438651	9606.ENSP00000380252	9606.ENSP00000311032	0	0	0	0	0	0.379	0	0.571	0.722
VEGFA	CXCL10	4451310	4438146	9606.ENSP00000478570	9606.ENSP00000305651	0	0	0	0	0	0	0	0.722	0.722
VEGFA	PLAT	4451310	4433132	9606.ENSP00000478570	9606.ENSP00000220809	0	0	0	0	0.084	0	0	0.707	0.721
HIF1A	MMP2	4449842	4433061	9606.ENSP00000437955	9606.ENSP00000219070	0	0	0	0	0	0	0	0.72	0.721
MMP1	ERBB2	4439553	4435897	9606.ENSP00000322788	9606.ENSP00000269571	0	0	0	0	0	0	0	0.721	0.721
STAT1	CASP3	4442456	4438651	9606.ENSP00000354394	9606.ENSP00000311032	0	0	0	0	0.062	0.332	0	0.59	0.72
GSTP1	GSTM1	4446837	4438694	9606.ENSP00000381607	9606.ENSP00000311469	0	0	0	0.782	0	0	0.65	0.927	0.72
MAPK8	SERPINE1	4446429	4433266	9606.ENSP00000378974	9606.ENSP00000223095	0	0	0	0	0	0	0	0.72	0.72
CXCL8	BCL2L1	4438229	4437866	9606.ENSP00000306512	9606.ENSP00000302564	0	0	0	0	0	0	0	0.719	0.719
PPARG	SERPINE1	4436745	4433266	9606.ENSP00000287820	9606.ENSP00000223095	0	0	0	0	0.057	0.051	0	0.711	0.719
NOS3	EGF	4437409	4435570	9606.ENSP00000297494	9606.ENSP00000265171	0	0	0	0	0	0	0	0.719	0.719
SPP1	ICAM1	4446370	4435501	9606.ENSP00000378517	9606.ENSP00000264832	0	0	0	0	0	0	0	0.719	0.719
NCOA2	PGR	4448095	4439740	9606.ENSP00000399968	9606.ENSP00000325120	0	0	0	0	0	0.461	0	0.499	0.718
MYC	CCNA2	4451407	4436109	9606.ENSP00000479618	9606.ENSP00000274026	0	0	0	0	0.098	0	0	0.7	0.718
MMP1	MAPK1	4439553	4432880	9606.ENSP00000322788	9606.ENSP00000215832	0	0	0	0	0.049	0	0	0.714	0.717
VEGFA	SOD1	4451310	4435927	9606.ENSP00000478570	9606.ENSP00000270142	0	0	0	0	0.063	0	0	0.709	0.716
MMP3	ICAM1	4437610	4435501	9606.ENSP00000299855	9606.ENSP00000264832	0	0	0	0	0.063	0	0	0.709	0.716
CAV1	PPARG	4440933	4436745	9606.ENSP00000339191	9606.ENSP00000287820	0	0	0	0	0.071	0.466	0	0.473	0.716
CYP3A4	ABCG2	4440831	4433689	9606.ENSP00000337915	9606.ENSP00000237612	0	0	0	0	0	0.05	0	0.713	0.716
FN1	MMP1	4441661	4439553	9606.ENSP00000346839	9606.ENSP00000322788	0	0	0	0	0.139	0	0	0.683	0.715
EGFR	SERPINE1	4436186	4433266	9606.ENSP00000275493	9606.ENSP00000223095	0	0	0	0	0.125	0	0	0.687	0.715
ESR1	CDKN1A	4448358	4447168	9606.ENSP00000405330	9606.ENSP00000384849	0	0	0	0	0	0.379	0	0.559	0.714
SPP1	IL1B	4446370	4435241	9606.ENSP00000378517	9606.ENSP00000263341	0	0	0	0	0.061	0	0	0.708	0.714
MMP9	SERPINE1	4443919	4433266	9606.ENSP00000361405	9606.ENSP00000223095	0	0	0	0	0.061	0	0	0.707	0.714
MMP9	MPO	4443919	4433305	9606.ENSP00000361405	9606.ENSP00000225275	0	0	0	0	0.076	0	0	0.704	0.714
SELE	IFNG	4440292	4433446	9606.ENSP00000331736	9606.ENSP00000229135	0	0	0	0	0	0	0	0.713	0.713
VEGFA	MDM2	4451310	4434604	9606.ENSP00000478570	9606.ENSP00000258149	0	0	0	0	0	0.379	0	0.557	0.713
HTR3A	FOS	4441757	4438204	9606.ENSP00000347754	9606.ENSP00000306245	0	0	0	0	0	0	0	0.711	0.712
JUN	CCNA2	4443699	4436109	9606.ENSP00000360266	9606.ENSP00000274026	0	0	0	0	0	0	0	0.711	0.711
JUN	PTGS2	4443699	4442894	9606.ENSP00000360266	9606.ENSP00000356438	0	0	0	0	0.066	0	0	0.704	0.711
CYP1B1	ESR2	4451308	4441379	9606.ENSP00000478561	9606.ENSP00000343925	0	0	0	0	0.063	0.085	0	0.689	0.711
CRP	IL2	4434405	4433376	9606.ENSP00000255030	9606.ENSP00000226730	0	0	0	0	0	0	0	0.71	0.71
CHEK2	TP63	4445704	4435488	9606.ENSP00000372023	9606.ENSP00000264731	0	0	0	0	0.062	0.493	0	0.439	0.71
THBD	SELE	4444829	4440292	9606.ENSP00000366307	9606.ENSP00000331736	0	0	0	0	0.076	0	0	0.7	0.71
CXCL8	SERPINE1	4438229	4433266	9606.ENSP00000306512	9606.ENSP00000223095	0	0	0	0	0.137	0	0	0.678	0.71
MYC	IL4	4451407	4433533	9606.ENSP00000479618	9606.ENSP00000231449	0	0	0	0	0	0	0	0.71	0.71
CCND1	MMP2	4433391	4433061	9606.ENSP00000227507	9606.ENSP00000219070	0	0	0	0	0.139	0	0	0.676	0.709
MMP9	PPARG	4443919	4436745	9606.ENSP00000361405	9606.ENSP00000287820	0	0	0	0	0	0	0	0.709	0.709
IL10	NOS3	4448642	4437409	9606.ENSP00000412237	9606.ENSP00000297494	0	0	0	0	0	0	0	0.708	0.709
ESR2	CCND1	4441379	4433391	9606.ENSP00000343925	9606.ENSP00000227507	0	0	0	0	0	0.05	0	0.706	0.709
JUN	ERBB2	4443699	4435897	9606.ENSP00000360266	9606.ENSP00000269571	0	0	0	0	0.059	0.185	0	0.65	0.708
IL6	PON1	4447254	4433224	9606.ENSP00000385675	9606.ENSP00000222381	0	0	0	0	0	0	0	0.708	0.708
AKT1	CXCL8	4450372	4438229	9606.ENSP00000451828	9606.ENSP00000306512	0	0	0	0	0	0	0	0.707	0.707
CRP	MMP2	4434405	4433061	9606.ENSP00000255030	9606.ENSP00000219070	0	0	0	0	0	0	0	0.707	0.707
NOS2	IRF1	4439909	4433930	9606.ENSP00000327251	9606.ENSP00000245414	0	0	0	0	0	0	0	0.707	0.707
MAOB	ADH1B	4444997	4438237	9606.ENSP00000367309	9606.ENSP00000306606	0	0	0	0	0.104	0	0.65	0.142	0.707
CYP1B1	NQO1	4451308	4439310	9606.ENSP00000478561	9606.ENSP00000319788	0	0	0	0	0.061	0	0	0.7	0.706
MYC	ABCG2	4451407	4433689	9606.ENSP00000479618	9606.ENSP00000237612	0	0	0	0	0	0	0	0.706	0.706
PPARG	ICAM1	4436745	4435501	9606.ENSP00000287820	9606.ENSP00000264832	0	0	0	0	0.061	0	0	0.698	0.705
NOS3	ICAM1	4437409	4435501	9606.ENSP00000297494	9606.ENSP00000264832	0	0	0	0	0	0	0	0.705	0.705
PTGS2	ICAM1	4442894	4435501	9606.ENSP00000356438	9606.ENSP00000264832	0	0	0	0	0.123	0	0	0.677	0.705
EGF	PLAT	4435570	4433132	9606.ENSP00000265171	9606.ENSP00000220809	0	0	0	0	0.061	0	0	0.697	0.704
PTGS2	STAT1	4442894	4442456	9606.ENSP00000356438	9606.ENSP00000354394	0	0	0	0	0	0	0	0.704	0.704
PTGS2	MMP2	4442894	4433061	9606.ENSP00000356438	9606.ENSP00000219070	0	0	0	0	0.066	0	0	0.696	0.704
PGR	RB1	4439740	4435747	9606.ENSP00000325120	9606.ENSP00000267163	0	0	0	0	0	0.055	0	0.7	0.704
F3	SELE	4440531	4440292	9606.ENSP00000334145	9606.ENSP00000331736	0	0	0	0	0	0	0	0.703	0.703
CXCL8	MMP3	4438229	4437610	9606.ENSP00000306512	9606.ENSP00000299855	0	0	0	0	0.107	0	0	0.681	0.703
CD40LG	IFNG	4443586	4433446	9606.ENSP00000359663	9606.ENSP00000229135	0	0	0	0	0.116	0	0	0.677	0.703
CDKN1A	CHEK2	4447168	4445704	9606.ENSP00000384849	9606.ENSP00000372023	0	0	0	0	0.087	0	0	0.689	0.703
CCL2	MPO	4433339	4433305	9606.ENSP00000225831	9606.ENSP00000225275	0	0	0	0	0	0	0	0.702	0.702
NCF1	MAPK1	4436815	4432880	9606.ENSP00000289473	9606.ENSP00000215832	0	0	0	0	0	0.185	0	0.649	0.702
MYC	PGR	4451407	4439740	9606.ENSP00000479618	9606.ENSP00000325120	0	0	0	0	0	0.305	0	0.587	0.701
FN1	KDR	4441661	4435337	9606.ENSP00000346839	9606.ENSP00000263923	0	0	0	0	0.084	0	0	0.687	0.701
IL1A	CCL2	4435240	4433339	9606.ENSP00000263339	9606.ENSP00000225831	0	0	0	0	0.091	0	0	0.684	0.7
IL10	VCAM1	4448642	4437090	9606.ENSP00000412237	9606.ENSP00000294728	0	0	0	0	0.055	0	0	0.696	0.7
CASP3	MPO	4438651	4433305	9606.ENSP00000311032	9606.ENSP00000225275	0	0	0	0	0	0	0	0.699	0.699
CYP1A1	NR1I2	4445265	4440710	9606.ENSP00000369050	9606.ENSP00000336528	0	0	0	0	0.062	0.085	0	0.677	0.699
PTGS2	MPO	4442894	4433305	9606.ENSP00000356438	9606.ENSP00000225275	0	0	0	0	0.065	0	0	0.691	0.699
MAPK8	CXCL10	4446429	4438146	9606.ENSP00000378974	9606.ENSP00000305651	0	0	0	0	0	0	0	0.698	0.698
CASP3	EGF	4438651	4435570	9606.ENSP00000311032	9606.ENSP00000265171	0	0	0	0	0	0	0	0.698	0.698
MMP9	MAPK14	4443919	4433482	9606.ENSP00000361405	9606.ENSP00000229795	0	0	0	0	0.049	0	0	0.695	0.698
ICAM1	SERPINE1	4435501	4433266	9606.ENSP00000264832	9606.ENSP00000223095	0	0	0	0	0.088	0	0	0.683	0.698
MAOB	ACHE	4444997	4437943	9606.ENSP00000367309	9606.ENSP00000303211	0.045	0	0	0	0.107	0	0	0.673	0.697
AHR	ABCG2	4433805	4433689	9606.ENSP00000242057	9606.ENSP00000237612	0	0	0	0	0	0	0	0.697	0.697
FN1	CAV1	4441661	4440933	9606.ENSP00000346839	9606.ENSP00000339191	0	0	0	0	0.286	0	0	0.593	0.697
EGFR	MMP2	4436186	4433061	9606.ENSP00000275493	9606.ENSP00000219070	0	0	0	0	0.11	0	0	0.673	0.697
ESR1	CYP1A1	4448358	4445265	9606.ENSP00000405330	9606.ENSP00000369050	0	0	0	0	0.061	0.085	0	0.675	0.696
IL10	NOS2	4448642	4439909	9606.ENSP00000412237	9606.ENSP00000327251	0	0	0	0	0	0	0	0.696	0.696
PTGS2	MMP1	4442894	4439553	9606.ENSP00000356438	9606.ENSP00000322788	0	0	0	0	0.138	0	0	0.661	0.696
MMP9	VCAM1	4443919	4437090	9606.ENSP00000361405	9606.ENSP00000294728	0	0	0	0	0.061	0	0	0.69	0.696
ESR1	CHUK	4448358	4443527	9606.ENSP00000405330	9606.ENSP00000359424	0	0	0	0	0	0.407	0	0.509	0.696
FN1	IFNG	4441661	4433446	9606.ENSP00000346839	9606.ENSP00000229135	0	0	0	0	0	0	0	0.695	0.695
AKT1	PPARG	4450372	4436745	9606.ENSP00000451828	9606.ENSP00000287820	0	0	0	0	0.061	0.085	0	0.674	0.695
SPP1	EGFR	4446370	4436186	9606.ENSP00000378517	9606.ENSP00000275493	0	0	0	0	0	0	0	0.694	0.694
CASP3	ERBB2	4438651	4435897	9606.ENSP00000311032	9606.ENSP00000269571	0	0	0	0	0	0.05	0	0.691	0.694
CASP8	IFNG	4442125	4433446	9606.ENSP00000351273	9606.ENSP00000229135	0	0	0	0	0.061	0	0	0.687	0.694
CHEK2	PARP1	4445704	4442743	9606.ENSP00000372023	9606.ENSP00000355759	0	0	0	0	0.064	0	0	0.685	0.693
MYC	FN1	4451407	4441661	9606.ENSP00000479618	9606.ENSP00000346839	0	0	0	0	0	0.099	0	0.673	0.693
CCNA2	EGF	4436109	4435570	9606.ENSP00000274026	9606.ENSP00000265171	0	0	0	0	0.061	0	0	0.686	0.693
SPP1	COL1A1	4446370	4433346	9606.ENSP00000378517	9606.ENSP00000225964	0	0	0	0	0.062	0	0	0.686	0.693
IL6	NFKBIA	4447254	4432983	9606.ENSP00000385675	9606.ENSP00000216797	0	0	0	0	0.109	0	0	0.67	0.693
CYP1A2	NR1I2	4441211	4440710	9606.ENSP00000342007	9606.ENSP00000336528	0	0	0	0	0	0.085	0	0.677	0.692
MMP1	SERPINE1	4439553	4433266	9606.ENSP00000322788	9606.ENSP00000223095	0	0	0	0	0.303	0	0	0.576	0.692
JUN	CASP8	4443699	4442125	9606.ENSP00000360266	9606.ENSP00000351273	0	0	0	0	0	0.069	0	0.683	0.692
IGFBP3	CAV1	4445494	4440933	9606.ENSP00000370473	9606.ENSP00000339191	0	0	0	0	0.3	0.379	0	0.348	0.691
MAPK8	HSPB1	4446429	4434059	9606.ENSP00000378974	9606.ENSP00000248553	0	0	0	0	0	0.159	0	0.648	0.691
CXCL8	AHR	4438229	4433805	9606.ENSP00000306512	9606.ENSP00000242057	0	0	0	0	0.098	0	0	0.671	0.691
PTGS2	AHR	4442894	4433805	9606.ENSP00000356438	9606.ENSP00000242057	0	0	0	0	0.098	0	0	0.671	0.69
HIF1A	PARP1	4449842	4442743	9606.ENSP00000437955	9606.ENSP00000355759	0	0	0	0	0	0.379	0	0.519	0.689
PPARA	PTGS2	4447242	4442894	9606.ENSP00000385523	9606.ENSP00000356438	0	0	0	0	0	0.05	0	0.686	0.689
HIF1A	KDR	4449842	4435337	9606.ENSP00000437955	9606.ENSP00000263923	0	0	0	0	0.061	0	0	0.682	0.688
F3	VCAM1	4440531	4437090	9606.ENSP00000334145	9606.ENSP00000294728	0	0	0	0	0.061	0	0	0.681	0.688
CHEK2	PCNA	4445704	4445167	9606.ENSP00000372023	9606.ENSP00000368458	0	0	0	0	0.131	0.372	0	0.473	0.687
PGR	BCL2L1	4439740	4437866	9606.ENSP00000325120	9606.ENSP00000302564	0	0	0	0	0	0.263	0	0.593	0.687
CXCL10	VCAM1	4438146	4437090	9606.ENSP00000305651	9606.ENSP00000294728	0	0	0	0	0.097	0	0	0.668	0.687
CASP9	CCNB1	4440164	4434484	9606.ENSP00000330237	9606.ENSP00000256442	0	0	0	0	0	0	0	0.686	0.686
IL6	CDKN1A	4447254	4447168	9606.ENSP00000385675	9606.ENSP00000384849	0	0	0	0	0.076	0	0	0.674	0.686
VCAM1	SERPINE1	4437090	4433266	9606.ENSP00000294728	9606.ENSP00000223095	0	0	0	0	0.062	0	0	0.679	0.686
ESR1	ABCG2	4448358	4433689	9606.ENSP00000405330	9606.ENSP00000237612	0	0	0	0	0	0.076	0	0.673	0.685
MMP1	IL4	4439553	4433533	9606.ENSP00000322788	9606.ENSP00000231449	0	0	0	0	0	0	0	0.685	0.685
PTGS2	CASP3	4442894	4438651	9606.ENSP00000356438	9606.ENSP00000311032	0	0	0	0	0	0	0	0.685	0.685
CASP3	CCNA2	4438651	4436109	9606.ENSP00000311032	9606.ENSP00000274026	0	0	0	0	0.084	0	0	0.67	0.684
UGT1A1	ADH1B	4444184	4438237	9606.ENSP00000362549	9606.ENSP00000306606	0	0	0	0	0.063	0	0.65	0.116	0.684
HIF1A	SERPINE1	4449842	4433266	9606.ENSP00000437955	9606.ENSP00000223095	0	0	0	0	0.076	0	0	0.672	0.684
VCAM1	IFNG	4437090	4433446	9606.ENSP00000294728	9606.ENSP00000229135	0	0	0	0	0	0	0	0.684	0.684
AKT1	MAPK8	4450372	4446429	9606.ENSP00000451828	9606.ENSP00000378974	0	0	0.417	0.573	0.084	0.328	0	0.96	0.684
AKT1	PGR	4450372	4439740	9606.ENSP00000451828	9606.ENSP00000325120	0	0	0	0	0.061	0.085	0	0.661	0.683
NFE2L2	SOD1	4446632	4435927	9606.ENSP00000380252	9606.ENSP00000270142	0	0	0	0	0	0	0	0.683	0.683
MPO	HMOX1	4433305	4432912	9606.ENSP00000225275	9606.ENSP00000216117	0	0	0	0	0	0	0	0.683	0.683
NQO1	AHR	4439310	4433805	9606.ENSP00000319788	9606.ENSP00000242057	0	0	0	0	0	0	0	0.682	0.682
CXCL2	IL1A	4449392	4435240	9606.ENSP00000427279	9606.ENSP00000263339	0	0	0	0	0.246	0	0	0.595	0.681
ACHE	PON1	4437943	4433224	9606.ENSP00000303211	9606.ENSP00000222381	0	0	0	0	0.062	0	0	0.674	0.681
SELE	NOS3	4440292	4437409	9606.ENSP00000331736	9606.ENSP00000297494	0	0	0	0	0.078	0	0	0.669	0.681
THBD	ICAM1	4444829	4435501	9606.ENSP00000366307	9606.ENSP00000264832	0	0	0	0	0.106	0	0	0.658	0.681
FN1	MAPK14	4441661	4433482	9606.ENSP00000346839	9606.ENSP00000229795	0	0	0	0	0	0.051	0	0.678	0.681
SPP1	JUN	4446370	4443699	9606.ENSP00000378517	9606.ENSP00000360266	0	0	0	0	0	0	0	0.681	0.681
JUN	BCL2L1	4443699	4437866	9606.ENSP00000360266	9606.ENSP00000302564	0	0	0	0	0.062	0	0	0.674	0.681
OPRM1	SLC6A4	4447859	4434929	9606.ENSP00000394624	9606.ENSP00000261707	0	0	0	0	0	0.073	0	0.668	0.679
HTR3A	OPRD1	4441757	4433642	9606.ENSP00000347754	9606.ENSP00000234961	0	0	0	0	0.062	0.047	0	0.669	0.678
EGF	HMOX1	4435570	4432912	9606.ENSP00000265171	9606.ENSP00000216117	0	0	0	0	0	0	0	0.678	0.678
PTGS2	CCND1	4442894	4433391	9606.ENSP00000356438	9606.ENSP00000227507	0	0	0	0	0.055	0	0	0.674	0.678
VEGFA	BCL2L1	4451310	4437866	9606.ENSP00000478570	9606.ENSP00000302564	0	0	0	0	0	0	0	0.678	0.678
CYP1B1	PTGS2	4451308	4442894	9606.ENSP00000478561	9606.ENSP00000356438	0	0	0	0	0.101	0	0	0.656	0.678
CHUK	HSPB1	4443527	4434059	9606.ENSP00000359424	9606.ENSP00000248553	0	0	0	0	0	0.402	0	0.483	0.678
AKT1	EGFR	4450372	4436186	9606.ENSP00000451828	9606.ENSP00000275493	0	0	0	0.554	0	0.431	0	0.973	0.678
NOS3	NCF1	4437409	4436815	9606.ENSP00000297494	9606.ENSP00000289473	0	0	0	0	0.061	0	0	0.672	0.678
ADRA2A	SLC6A2	4436361	4433104	9606.ENSP00000280155	9606.ENSP00000219833	0	0	0	0	0	0.073	0	0.667	0.678
MAOB	SLC6A4	4444997	4434929	9606.ENSP00000367309	9606.ENSP00000261707	0	0	0	0	0.062	0	0	0.67	0.677
THBD	VCAM1	4444829	4437090	9606.ENSP00000366307	9606.ENSP00000294728	0	0	0	0	0.061	0	0	0.671	0.677
MMP9	KDR	4443919	4435337	9606.ENSP00000361405	9606.ENSP00000263923	0	0	0	0	0	0	0	0.677	0.677
PPARG	AHR	4436745	4433805	9606.ENSP00000287820	9606.ENSP00000242057	0	0	0	0	0	0.05	0	0.674	0.677
IGFBP3	COL1A1	4445494	4433346	9606.ENSP00000370473	9606.ENSP00000225964	0	0	0	0	0.29	0.379	0	0.328	0.677
MCL1	CAV1	4443243	4440933	9606.ENSP00000358022	9606.ENSP00000339191	0	0	0	0	0	0.379	0	0.501	0.677
CHEK1	RELA	4447561	4447098	9606.ENSP00000388648	9606.ENSP00000384273	0	0	0	0	0	0.294	0	0.561	0.677
NOS3	MPO	4437409	4433305	9606.ENSP00000297494	9606.ENSP00000225275	0	0	0	0	0	0.157	0	0.633	0.677
SELE	SERPINE1	4440292	4433266	9606.ENSP00000331736	9606.ENSP00000223095	0	0	0	0	0.061	0	0	0.67	0.676
CD40LG	CXCL8	4443586	4438229	9606.ENSP00000359663	9606.ENSP00000306512	0	0	0	0	0.061	0	0	0.669	0.676
BCL2L1	EGFR	4437866	4436186	9606.ENSP00000302564	9606.ENSP00000275493	0	0	0	0	0	0	0	0.676	0.676
F3	ICAM1	4440531	4435501	9606.ENSP00000334145	9606.ENSP00000264832	0	0	0	0	0	0	0	0.676	0.676
HTR3A	ADRA2A	4441757	4436361	9606.ENSP00000347754	9606.ENSP00000280155	0	0	0	0	0.061	0.047	0	0.668	0.676
CRP	IFNG	4434405	4433446	9606.ENSP00000255030	9606.ENSP00000229135	0	0	0	0	0	0	0	0.676	0.676
AKT1	IL1B	4450372	4435241	9606.ENSP00000451828	9606.ENSP00000263341	0	0	0	0	0	0.059	0	0.669	0.675
VEGFA	PLAU	4451310	4444017	9606.ENSP00000478570	9606.ENSP00000361850	0	0	0	0	0.069	0	0	0.666	0.675
SELE	MPO	4440292	4433305	9606.ENSP00000331736	9606.ENSP00000225275	0	0	0	0	0	0.051	0	0.671	0.675
OPRM1	HTR3A	4447859	4441757	9606.ENSP00000394624	9606.ENSP00000347754	0	0	0	0	0	0.047	0	0.672	0.674
IL10	MAPK8	4448642	4446429	9606.ENSP00000412237	9606.ENSP00000378974	0	0	0	0	0	0	0	0.674	0.674
VCAM1	PPARG	4437090	4436745	9606.ENSP00000294728	9606.ENSP00000287820	0	0	0	0	0	0	0	0.673	0.673
CYP1B1	ESR1	4451308	4448358	9606.ENSP00000478561	9606.ENSP00000405330	0	0	0	0	0.073	0.085	0	0.645	0.673
MAOA	SLC6A2	4441072	4433104	9606.ENSP00000340684	9606.ENSP00000219833	0	0	0	0	0	0	0	0.672	0.672
PPARG	MAPK1	4436745	4432880	9606.ENSP00000287820	9606.ENSP00000215832	0	0	0	0	0	0.399	0	0.476	0.672
NOS3	SERPINE1	4437409	4433266	9606.ENSP00000297494	9606.ENSP00000223095	0	0	0	0	0.053	0	0	0.668	0.672
VEGFA	MAPK1	4451310	4432880	9606.ENSP00000478570	9606.ENSP00000215832	0	0	0	0	0	0	0	0.672	0.672
NQO1	SOD1	4439310	4435927	9606.ENSP00000319788	9606.ENSP00000270142	0	0	0	0	0.061	0	0	0.665	0.672
MCL1	EGF	4443243	4435570	9606.ENSP00000358022	9606.ENSP00000265171	0	0	0	0	0	0	0	0.672	0.672
UGT1A1	AHR	4444184	4433805	9606.ENSP00000362549	9606.ENSP00000242057	0	0	0	0	0.057	0	0	0.665	0.671
FN1	BCL2L1	4441661	4437866	9606.ENSP00000346839	9606.ENSP00000302564	0	0	0	0	0	0	0	0.671	0.671
ESR2	ERBB2	4441379	4435897	9606.ENSP00000343925	9606.ENSP00000269571	0	0	0	0	0	0.077	0	0.659	0.671
HIF1A	PPARA	4449842	4447242	9606.ENSP00000437955	9606.ENSP00000385523	0	0	0	0	0	0.095	0	0.651	0.671
FOS	ICAM1	4438204	4435501	9606.ENSP00000306245	9606.ENSP00000264832	0	0	0	0	0	0	0	0.671	0.671
MAPK8	CAV1	4446429	4440933	9606.ENSP00000378974	9606.ENSP00000339191	0	0	0	0	0	0	0	0.671	0.671
CXCL2	ICAM1	4449392	4435501	9606.ENSP00000427279	9606.ENSP00000264832	0	0	0	0	0.169	0	0	0.62	0.671
FN1	PPARG	4441661	4436745	9606.ENSP00000346839	9606.ENSP00000287820	0	0	0	0	0	0	0	0.671	0.671
VEGFA	ESR2	4451310	4441379	9606.ENSP00000478570	9606.ENSP00000343925	0	0	0	0	0	0	0	0.671	0.671
ALOX5	PTGES	4444382	4441253	9606.ENSP00000363512	9606.ENSP00000342385	0	0	0	0	0	0	0	0.67	0.67
TOP2A	ERBB2	4448614	4435897	9606.ENSP00000411532	9606.ENSP00000269571	0	0	0	0	0	0	0	0.67	0.67
CASP8	IRF1	4442125	4433930	9606.ENSP00000351273	9606.ENSP00000245414	0	0	0	0	0.129	0	0	0.637	0.67
CXCL10	IL1A	4438146	4435240	9606.ENSP00000305651	9606.ENSP00000263339	0	0	0	0	0.119	0	0	0.641	0.67
IFNG	HMOX1	4433446	4432912	9606.ENSP00000229135	9606.ENSP00000216117	0	0	0	0	0	0	0	0.67	0.67
CD40LG	CRP	4443586	4434405	9606.ENSP00000359663	9606.ENSP00000255030	0	0	0	0	0	0	0	0.669	0.669
CDKN1A	BCL2L1	4447168	4437866	9606.ENSP00000384849	9606.ENSP00000302564	0	0	0	0	0.069	0	0	0.659	0.669
CASP3	MMP2	4438651	4433061	9606.ENSP00000311032	9606.ENSP00000219070	0	0	0	0	0	0	0	0.669	0.669
CRP	PON1	4434405	4433224	9606.ENSP00000255030	9606.ENSP00000222381	0	0	0	0	0.098	0	0	0.649	0.669
VEGFA	IFNG	4451310	4433446	9606.ENSP00000478570	9606.ENSP00000229135	0	0	0	0	0	0	0	0.669	0.669
IL10	CASP3	4448642	4438651	9606.ENSP00000412237	9606.ENSP00000311032	0	0	0	0	0	0	0	0.669	0.669
EGF	CCL2	4435570	4433339	9606.ENSP00000265171	9606.ENSP00000225831	0	0	0	0	0	0	0	0.669	0.669
NOS3	CCL2	4437409	4433339	9606.ENSP00000297494	9606.ENSP00000225831	0	0	0	0	0	0	0	0.669	0.669
VEGFA	MMP3	4451310	4437610	9606.ENSP00000478570	9606.ENSP00000299855	0	0	0	0	0	0	0	0.669	0.669
CRP	IL4	4434405	4433533	9606.ENSP00000255030	9606.ENSP00000231449	0	0	0	0	0	0	0	0.669	0.669
F3	CXCL8	4440531	4438229	9606.ENSP00000334145	9606.ENSP00000306512	0	0	0	0	0	0	0	0.668	0.668
MCL1	IL2	4443243	4433376	9606.ENSP00000358022	9606.ENSP00000226730	0	0	0	0	0	0	0	0.668	0.668
NOS2	VCAM1	4439909	4437090	9606.ENSP00000327251	9606.ENSP00000294728	0	0	0	0	0	0	0	0.668	0.668
BCL2L1	CCNB1	4437866	4434484	9606.ENSP00000302564	9606.ENSP00000256442	0	0	0	0	0.061	0	0	0.661	0.668
KDR	MMP2	4435337	4433061	9606.ENSP00000263923	9606.ENSP00000219070	0	0	0	0	0.098	0	0	0.648	0.668
MYC	CCL2	4451407	4433339	9606.ENSP00000479618	9606.ENSP00000225831	0	0	0	0	0.061	0	0	0.66	0.667
MYC	STAT1	4451407	4442456	9606.ENSP00000479618	9606.ENSP00000354394	0	0	0	0	0	0	0	0.667	0.667
ESR1	RELA	4448358	4447098	9606.ENSP00000405330	9606.ENSP00000384273	0	0	0	0	0	0.393	0	0.473	0.666
HIF1A	CCL2	4449842	4433339	9606.ENSP00000437955	9606.ENSP00000225831	0	0	0	0	0.061	0	0	0.658	0.665
ESR1	CASP3	4448358	4438651	9606.ENSP00000405330	9606.ENSP00000311032	0	0	0	0	0	0.058	0	0.659	0.665
MYC	MMP9	4451407	4443919	9606.ENSP00000479618	9606.ENSP00000361405	0	0	0	0	0	0	0	0.664	0.664
FN1	CCND1	4441661	4433391	9606.ENSP00000346839	9606.ENSP00000227507	0	0	0	0	0.183	0	0	0.606	0.664
AKT1	IL4	4450372	4433533	9606.ENSP00000451828	9606.ENSP00000231449	0	0	0	0	0.062	0	0	0.656	0.664
ADRA2C	HTR3A	4447303	4441757	9606.ENSP00000386069	9606.ENSP00000347754	0	0	0	0	0.064	0.047	0	0.654	0.664
PPARG	CCL2	4436745	4433339	9606.ENSP00000287820	9606.ENSP00000225831	0	0	0	0	0.055	0	0	0.66	0.664
CXCL2	MMP9	4449392	4443919	9606.ENSP00000427279	9606.ENSP00000361405	0	0	0	0	0.098	0	0	0.643	0.664
IL1B	AHR	4435241	4433805	9606.ENSP00000263341	9606.ENSP00000242057	0	0	0	0	0.071	0	0	0.652	0.663
PPARG	PON1	4436745	4433224	9606.ENSP00000287820	9606.ENSP00000222381	0	0	0	0	0.061	0	0	0.655	0.662
CASP9	MAPK14	4440164	4433482	9606.ENSP00000330237	9606.ENSP00000229795	0	0	0	0	0	0.261	0	0.561	0.662
MCL1	PTGS2	4443243	4442894	9606.ENSP00000358022	9606.ENSP00000356438	0	0	0	0	0.066	0	0	0.653	0.662
FOS	CCNB1	4438204	4434484	9606.ENSP00000306245	9606.ENSP00000256442	0	0	0	0	0	0.125	0	0.63	0.662
CAV1	MAPK1	4440933	4432880	9606.ENSP00000339191	9606.ENSP00000215832	0	0	0	0	0	0.379	0	0.477	0.661
STAT1	CXCL8	4442456	4438229	9606.ENSP00000354394	9606.ENSP00000306512	0	0	0	0	0	0	0	0.661	0.661
VEGFA	MAPK14	4451310	4433482	9606.ENSP00000478570	9606.ENSP00000229795	0	0	0	0	0	0	0	0.661	0.661
EGFR	ABCG2	4436186	4433689	9606.ENSP00000275493	9606.ENSP00000237612	0	0	0	0	0.08	0	0	0.647	0.661
CASP8	CCND1	4442125	4433391	9606.ENSP00000351273	9606.ENSP00000227507	0	0	0	0	0	0	0	0.66	0.66
NOS2	IL4	4439909	4433533	9606.ENSP00000327251	9606.ENSP00000231449	0	0	0	0	0.064	0	0	0.651	0.66
MAPK14	MMP2	4433482	4433061	9606.ENSP00000229795	9606.ENSP00000219070	0	0	0	0	0.049	0	0	0.656	0.659
PPARA	CCL2	4447242	4433339	9606.ENSP00000385523	9606.ENSP00000225831	0	0	0	0	0.055	0	0	0.654	0.659
NCOA2	NR1I2	4448095	4440710	9606.ENSP00000399968	9606.ENSP00000336528	0	0	0	0	0	0.538	0	0.292	0.659
VCAM1	MPO	4437090	4433305	9606.ENSP00000294728	9606.ENSP00000225275	0	0	0	0	0	0	0	0.659	0.659
PPARG	MMP2	4436745	4433061	9606.ENSP00000287820	9606.ENSP00000219070	0	0	0	0	0.061	0	0	0.65	0.658
CHEK1	BCL2L1	4447561	4437866	9606.ENSP00000388648	9606.ENSP00000302564	0	0	0	0	0.049	0.348	0	0.494	0.658
UGT1A1	ABCG2	4444184	4433689	9606.ENSP00000362549	9606.ENSP00000237612	0	0	0	0	0.063	0	0	0.65	0.658
VEGFA	ALOX5	4451310	4444382	9606.ENSP00000478570	9606.ENSP00000363512	0	0	0	0	0	0	0	0.658	0.658
CASP3	MMP3	4438651	4437610	9606.ENSP00000311032	9606.ENSP00000299855	0	0	0	0	0	0	0	0.657	0.657
ADRA1D	HTR3A	4445214	4441757	9606.ENSP00000368766	9606.ENSP00000347754	0	0	0	0	0	0.047	0	0.655	0.657
MAPK8	GJA1	4446429	4436500	9606.ENSP00000378974	9606.ENSP00000282561	0	0	0	0	0	0	0	0.656	0.656
IGFBP3	MMP9	4445494	4443919	9606.ENSP00000370473	9606.ENSP00000361405	0	0	0	0	0	0	0	0.655	0.656
CAV1	ICAM1	4440933	4435501	9606.ENSP00000339191	9606.ENSP00000264832	0	0	0	0	0	0	0	0.656	0.656
MMP3	CRP	4437610	4434405	9606.ENSP00000299855	9606.ENSP00000255030	0	0	0	0	0	0	0	0.656	0.656
JUN	PARP1	4443699	4442743	9606.ENSP00000360266	9606.ENSP00000355759	0	0	0	0	0.063	0.379	0	0.455	0.655
OPRM1	IL6	4447859	4447254	9606.ENSP00000394624	9606.ENSP00000385675	0	0	0	0	0	0	0	0.655	0.655
MMP1	KDR	4439553	4435337	9606.ENSP00000322788	9606.ENSP00000263923	0	0	0	0	0	0	0	0.655	0.655
ICAM1	MAPK14	4435501	4433482	9606.ENSP00000264832	9606.ENSP00000229795	0	0	0	0	0	0	0	0.655	0.655
VEGFA	PTGES	4451310	4441253	9606.ENSP00000478570	9606.ENSP00000342385	0	0	0	0	0	0	0	0.653	0.653
ICAM1	HMOX1	4435501	4432912	9606.ENSP00000264832	9606.ENSP00000216117	0	0	0	0	0.077	0	0	0.64	0.653
AKT1	CHEK1	4450372	4447561	9606.ENSP00000451828	9606.ENSP00000388648	0	0	0.241	0.594	0	0.436	0	0.811	0.652
POR	NQO1	4449076	4439310	9606.ENSP00000419970	9606.ENSP00000319788	0	0	0	0	0	0	0	0.652	0.652
CXCL2	MPO	4449392	4433305	9606.ENSP00000427279	9606.ENSP00000225275	0	0	0	0	0	0	0	0.652	0.652
MMP9	FOS	4443919	4438204	9606.ENSP00000361405	9606.ENSP00000306245	0	0	0	0	0.062	0	0	0.644	0.652
FN1	CASP3	4441661	4438651	9606.ENSP00000346839	9606.ENSP00000311032	0	0	0	0	0	0	0	0.651	0.651
PPARA	NOS3	4447242	4437409	9606.ENSP00000385523	9606.ENSP00000297494	0	0	0	0	0.061	0.091	0	0.624	0.651
ESR1	ERBB3	4448358	4435741	9606.ENSP00000405330	9606.ENSP00000267101	0	0	0	0	0	0.077	0	0.638	0.651
IL6	THBD	4447254	4444829	9606.ENSP00000385675	9606.ENSP00000366307	0	0	0	0	0.098	0	0	0.63	0.651
AKT1	IRF1	4450372	4433930	9606.ENSP00000451828	9606.ENSP00000245414	0	0	0	0	0	0.082	0	0.635	0.651
FN1	GJA1	4441661	4436500	9606.ENSP00000346839	9606.ENSP00000282561	0	0	0	0	0.198	0	0	0.582	0.651
CXCL10	HMOX1	4438146	4432912	9606.ENSP00000305651	9606.ENSP00000216117	0	0	0	0	0.065	0	0	0.641	0.65
MAPK8	FN1	4446429	4441661	9606.ENSP00000378974	9606.ENSP00000346839	0	0	0	0	0	0	0	0.65	0.65
CASP3	SOD1	4438651	4435927	9606.ENSP00000311032	9606.ENSP00000270142	0	0	0	0	0	0.092	0	0.63	0.65
MAPK8	ALOX5	4446429	4444382	9606.ENSP00000378974	9606.ENSP00000363512	0	0	0	0	0	0	0	0.65	0.65
IL6	CASP8	4447254	4442125	9606.ENSP00000385675	9606.ENSP00000351273	0	0	0	0	0.061	0	0	0.642	0.65
CCNB1	MMP2	4434484	4433061	9606.ENSP00000256442	9606.ENSP00000219070	0	0	0	0	0	0	0	0.65	0.65
PTGS2	GJA1	4442894	4436500	9606.ENSP00000356438	9606.ENSP00000282561	0	0	0	0	0	0	0	0.65	0.65
PPARA	IL1B	4447242	4435241	9606.ENSP00000385523	9606.ENSP00000263341	0	0	0	0	0	0	0	0.65	0.65
CHEK1	CASP3	4447561	4438651	9606.ENSP00000388648	9606.ENSP00000311032	0	0	0	0	0.061	0	0	0.642	0.65
PPARG	EGF	4436745	4435570	9606.ENSP00000287820	9606.ENSP00000265171	0	0	0	0	0	0	0	0.65	0.65
MAPK8	IRF1	4446429	4433930	9606.ENSP00000378974	9606.ENSP00000245414	0	0	0	0	0	0	0	0.65	0.65
CASP3	CXCL8	4438651	4438229	9606.ENSP00000311032	9606.ENSP00000306512	0	0	0	0	0	0	0	0.649	0.649
MYC	CASP9	4451407	4440164	9606.ENSP00000479618	9606.ENSP00000330237	0	0	0	0	0	0	0	0.649	0.649
NR1I2	ABCG2	4440710	4433689	9606.ENSP00000336528	9606.ENSP00000237612	0	0	0	0	0.055	0.076	0	0.63	0.648
HTR3A	ADRA1B	4441757	4438245	9606.ENSP00000347754	9606.ENSP00000306662	0	0	0	0	0	0.047	0	0.646	0.648
MMP9	IL4	4443919	4433533	9606.ENSP00000361405	9606.ENSP00000231449	0	0	0	0	0.062	0	0	0.641	0.648
CCND1	CCL2	4433391	4433339	9606.ENSP00000227507	9606.ENSP00000225831	0	0	0	0	0.065	0	0	0.638	0.647
TOP2A	CHEK2	4448614	4445704	9606.ENSP00000411532	9606.ENSP00000372023	0	0	0	0	0.162	0	0	0.596	0.647
ERBB2	MDM2	4435897	4434604	9606.ENSP00000269571	9606.ENSP00000258149	0	0	0	0	0	0	0	0.647	0.647
OPRM1	MAOA	4447859	4441072	9606.ENSP00000394624	9606.ENSP00000340684	0	0	0	0	0	0	0	0.647	0.647
OPRM1	GSTM1	4447859	4438694	9606.ENSP00000394624	9606.ENSP00000311469	0	0	0	0	0	0.083	0	0.63	0.646
CDKN1A	PARP1	4447168	4442743	9606.ENSP00000384849	9606.ENSP00000355759	0	0	0	0	0	0.379	0	0.454	0.646
CDKN1A	MAPK14	4447168	4433482	9606.ENSP00000384849	9606.ENSP00000229795	0	0	0	0	0	0.379	0	0.454	0.646
MMP9	SLPI	4443919	4441219	9606.ENSP00000361405	9606.ENSP00000342082	0	0	0	0	0.062	0	0	0.637	0.645
MMP9	SELE	4443919	4440292	9606.ENSP00000361405	9606.ENSP00000331736	0	0	0	0	0	0	0	0.644	0.644
ADRB1	HTR3A	4443292	4441757	9606.ENSP00000358301	9606.ENSP00000347754	0	0	0	0	0	0.047	0	0.642	0.644
GJA1	IL1B	4436500	4435241	9606.ENSP00000282561	9606.ENSP00000263341	0	0	0	0	0	0	0	0.644	0.644
NOS2	MPO	4439909	4433305	9606.ENSP00000327251	9606.ENSP00000225275	0	0	0	0	0	0.157	0	0.595	0.644
SELE	KDR	4440292	4435337	9606.ENSP00000331736	9606.ENSP00000263923	0	0	0	0	0.128	0.124	0	0.571	0.643
EGFR	AHR	4436186	4433805	9606.ENSP00000275493	9606.ENSP00000242057	0	0	0	0	0.061	0	0	0.635	0.643
FN1	SELE	4441661	4440292	9606.ENSP00000346839	9606.ENSP00000331736	0	0	0	0	0.049	0	0	0.641	0.643
VEGFA	PTGER3	4451310	4441881	9606.ENSP00000478570	9606.ENSP00000349003	0	0	0	0	0	0	0	0.642	0.642
MMP9	BCL2L1	4443919	4437866	9606.ENSP00000361405	9606.ENSP00000302564	0	0	0	0	0	0	0	0.642	0.642
THBD	IL4	4444829	4433533	9606.ENSP00000366307	9606.ENSP00000231449	0	0	0	0	0	0	0	0.642	0.642
PLAU	MMP1	4444017	4439553	9606.ENSP00000361850	9606.ENSP00000322788	0	0	0	0	0.198	0	0	0.572	0.642
RELA	CHRM1	4447098	4438226	9606.ENSP00000384273	9606.ENSP00000306490	0	0	0	0	0	0	0	0.641	0.641
GJA1	CCL2	4436500	4433339	9606.ENSP00000282561	9606.ENSP00000225831	0	0	0	0	0.086	0	0	0.623	0.641
CAV1	GJA1	4440933	4436500	9606.ENSP00000339191	9606.ENSP00000282561	0	0	0	0	0.113	0.294	0	0.473	0.641
EGF	IL2	4435570	4433376	9606.ENSP00000265171	9606.ENSP00000226730	0	0	0	0	0	0	0	0.641	0.641
POR	G6PD	4449076	4446162	9606.ENSP00000419970	9606.ENSP00000377192	0.077	0	0	0	0.09	0	0	0.607	0.641
JUN	MMP2	4443699	4433061	9606.ENSP00000360266	9606.ENSP00000219070	0	0	0	0	0	0	0	0.64	0.64
CAV1	NCF1	4440933	4436815	9606.ENSP00000339191	9606.ENSP00000289473	0	0	0	0	0	0.466	0	0.354	0.64
CASP8	MDM2	4442125	4434604	9606.ENSP00000351273	9606.ENSP00000258149	0	0	0	0	0.188	0	0	0.574	0.639
RELA	MDM2	4447098	4434604	9606.ENSP00000384273	9606.ENSP00000258149	0	0	0	0	0	0.379	0	0.444	0.639
MYC	CASP8	4451407	4442125	9606.ENSP00000479618	9606.ENSP00000351273	0	0	0	0	0.052	0	0	0.635	0.639
MYC	AHR	4451407	4433805	9606.ENSP00000479618	9606.ENSP00000242057	0	0	0	0	0	0	0	0.638	0.638
CAV1	HMOX1	4440933	4432912	9606.ENSP00000339191	9606.ENSP00000216117	0	0	0	0	0.055	0	0	0.633	0.638
IFNG	MMP2	4433446	4433061	9606.ENSP00000229135	9606.ENSP00000219070	0	0	0	0	0	0	0	0.638	0.638
CYP1B1	IL6	4451308	4447254	9606.ENSP00000478561	9606.ENSP00000385675	0	0	0	0	0.086	0	0	0.618	0.636
MCL1	CXCL8	4443243	4438229	9606.ENSP00000358022	9606.ENSP00000306512	0	0	0	0	0.069	0	0	0.625	0.636
NOS2	CCL2	4439909	4433339	9606.ENSP00000327251	9606.ENSP00000225831	0	0	0	0	0	0	0	0.636	0.636
MCL1	EGFR	4443243	4436186	9606.ENSP00000358022	9606.ENSP00000275493	0	0	0	0	0	0	0	0.636	0.636
PRKCA	CAV1	4448494	4440933	9606.ENSP00000408695	9606.ENSP00000339191	0	0	0	0	0	0	0	0.635	0.635
CHRNA2	ACHE	4447196	4437943	9606.ENSP00000385026	9606.ENSP00000303211	0	0	0	0	0.049	0	0	0.631	0.634
GSTP1	EGFR	4446837	4436186	9606.ENSP00000381607	9606.ENSP00000275493	0	0	0	0	0.068	0.379	0	0.419	0.634
CDKN1A	CASP9	4447168	4440164	9606.ENSP00000384849	9606.ENSP00000330237	0	0	0	0	0	0	0	0.634	0.634
ESR1	MMP1	4448358	4439553	9606.ENSP00000405330	9606.ENSP00000322788	0	0	0	0	0	0	0	0.633	0.633
UGT1A1	NQO1	4444184	4439310	9606.ENSP00000362549	9606.ENSP00000319788	0	0	0	0	0.062	0	0	0.625	0.633
CASP3	CCL2	4438651	4433339	9606.ENSP00000311032	9606.ENSP00000225831	0	0	0	0	0.05	0	0	0.63	0.633
F3	IL4	4440531	4433533	9606.ENSP00000334145	9606.ENSP00000231449	0	0	0	0	0	0	0	0.633	0.633
HSPB1	MMP2	4434059	4433061	9606.ENSP00000248553	9606.ENSP00000219070	0	0	0	0	0.086	0	0	0.615	0.633
PLAT	MMP2	4433132	4433061	9606.ENSP00000220809	9606.ENSP00000219070	0	0	0	0	0.158	0	0	0.581	0.632
PGR	ABCG2	4439740	4433689	9606.ENSP00000325120	9606.ENSP00000237612	0	0	0	0	0	0.076	0	0.618	0.632
MAPK8	PLAU	4446429	4444017	9606.ENSP00000378974	9606.ENSP00000361850	0	0	0	0	0	0	0	0.632	0.632
JUN	RAF1	4443699	4434195	9606.ENSP00000360266	9606.ENSP00000251849	0	0	0	0	0	0.185	0	0.566	0.631
VEGFA	PGR	4451310	4439740	9606.ENSP00000478570	9606.ENSP00000325120	0	0	0	0	0	0	0	0.63	0.63
EGF	IL4	4435570	4433533	9606.ENSP00000265171	9606.ENSP00000231449	0	0	0	0	0	0	0	0.63	0.63
BCL2L1	IL2	4437866	4433376	9606.ENSP00000302564	9606.ENSP00000226730	0	0	0	0	0	0	0	0.63	0.63
CASP9	MDM2	4440164	4434604	9606.ENSP00000330237	9606.ENSP00000258149	0	0	0	0	0.062	0	0	0.621	0.629
ESR1	E2F1	4448358	4441534	9606.ENSP00000405330	9606.ENSP00000345571	0	0	0	0	0.062	0.379	0	0.413	0.628
IL6	PARP1	4447254	4442743	9606.ENSP00000385675	9606.ENSP00000355759	0	0	0	0	0	0	0	0.628	0.628
MYC	CHEK2	4451407	4445704	9606.ENSP00000479618	9606.ENSP00000372023	0	0	0	0	0.051	0	0	0.623	0.627
VCAM1	IL2	4437090	4433376	9606.ENSP00000294728	9606.ENSP00000226730	0	0	0	0	0	0	0	0.627	0.627
VEGFA	PRKCA	4451310	4448494	9606.ENSP00000478570	9606.ENSP00000408695	0	0	0	0	0	0	0	0.627	0.627
CASP3	NFKBIA	4438651	4432983	9606.ENSP00000311032	9606.ENSP00000216797	0	0	0	0	0	0.178	0	0.564	0.626
PLAU	IL1B	4444017	4435241	9606.ENSP00000361850	9606.ENSP00000263341	0	0	0	0	0.076	0	0	0.61	0.625
JUN	GJA1	4443699	4436500	9606.ENSP00000360266	9606.ENSP00000282561	0	0	0	0	0	0	0	0.625	0.625
VEGFA	RELA	4451310	4447098	9606.ENSP00000478570	9606.ENSP00000384273	0	0	0	0	0	0.313	0	0.477	0.625
SPP1	CASP3	4446370	4438651	9606.ENSP00000378517	9606.ENSP00000311032	0	0	0	0	0	0.379	0	0.421	0.625
BCL2L1	NFKBIA	4437866	4432983	9606.ENSP00000302564	9606.ENSP00000216797	0	0	0	0	0.061	0.185	0	0.55	0.625
HIF1A	IL10	4449842	4448642	9606.ENSP00000437955	9606.ENSP00000412237	0	0	0	0	0	0	0	0.624	0.624
OPRM1	IL1B	4447859	4435241	9606.ENSP00000394624	9606.ENSP00000263341	0	0	0	0	0	0	0	0.624	0.624
VEGFA	ECE1	4451310	4444471	9606.ENSP00000478570	9606.ENSP00000364028	0	0	0	0	0.081	0	0	0.606	0.623
HIF1A	STAT1	4449842	4442456	9606.ENSP00000437955	9606.ENSP00000354394	0	0	0	0	0.061	0.057	0	0.608	0.623
MYC	CHEK1	4451407	4447561	9606.ENSP00000479618	9606.ENSP00000388648	0	0	0	0	0.084	0	0	0.605	0.623
STAT1	NFKBIA	4442456	4432983	9606.ENSP00000354394	9606.ENSP00000216797	0	0	0	0	0.061	0.321	0	0.456	0.623
ADRA1D	SLC6A2	4445214	4433104	9606.ENSP00000368766	9606.ENSP00000219833	0	0	0	0	0	0.073	0	0.609	0.622
MMP1	MAPK14	4439553	4433482	9606.ENSP00000322788	9606.ENSP00000229795	0	0	0	0	0.049	0	0	0.619	0.622
MDM2	CCNB1	4434604	4434484	9606.ENSP00000258149	9606.ENSP00000256442	0	0	0	0	0.063	0.128	0	0.574	0.621
MMP3	COL1A1	4437610	4433346	9606.ENSP00000299855	9606.ENSP00000225964	0	0	0	0	0.159	0	0	0.567	0.621
CASP3	ICAM1	4438651	4435501	9606.ENSP00000311032	9606.ENSP00000264832	0	0	0	0	0	0	0	0.62	0.62
VCAM1	MAPK14	4437090	4433482	9606.ENSP00000294728	9606.ENSP00000229795	0	0	0	0	0	0	0	0.619	0.619
NQO1	FOS	4439310	4438204	9606.ENSP00000319788	9606.ENSP00000306245	0	0	0	0	0	0.379	0	0.412	0.619
FOS	GJA1	4438204	4436500	9606.ENSP00000306245	9606.ENSP00000282561	0	0	0	0	0	0	0	0.619	0.619
IGFBP3	MMP3	4445494	4437610	9606.ENSP00000370473	9606.ENSP00000299855	0	0	0	0	0.125	0.379	0	0.354	0.618
PLAU	MMP3	4444017	4437610	9606.ENSP00000361850	9606.ENSP00000299855	0	0	0	0	0.098	0	0	0.593	0.618
MAOA	ACHE	4441072	4437943	9606.ENSP00000340684	9606.ENSP00000303211	0.045	0	0	0	0.095	0	0	0.593	0.617
MAPK8	PTGES	4446429	4441253	9606.ENSP00000378974	9606.ENSP00000342385	0	0	0	0	0	0	0	0.617	0.617
HTR3A	ADRB2	4441757	4438121	9606.ENSP00000347754	9606.ENSP00000305372	0	0	0	0	0	0.047	0	0.615	0.617
MMP9	ERBB3	4443919	4435741	9606.ENSP00000361405	9606.ENSP00000267101	0	0	0	0	0	0	0	0.616	0.617
PLAU	IL1A	4444017	4435240	9606.ENSP00000361850	9606.ENSP00000263339	0	0	0	0	0.098	0	0	0.592	0.616
FN1	ERBB2	4441661	4435897	9606.ENSP00000346839	9606.ENSP00000269571	0	0	0	0	0.088	0	0	0.596	0.616
AHR	CCL2	4433805	4433339	9606.ENSP00000242057	9606.ENSP00000225831	0	0	0	0	0	0	0	0.616	0.616
ESR1	GJA1	4448358	4436500	9606.ENSP00000405330	9606.ENSP00000282561	0	0	0	0	0	0	0	0.614	0.614
PTGS2	CRP	4442894	4434405	9606.ENSP00000356438	9606.ENSP00000255030	0	0	0	0	0	0	0	0.614	0.614
IL4	CCND1	4433533	4433391	9606.ENSP00000231449	9606.ENSP00000227507	0	0	0	0	0	0	0	0.613	0.614
VCAM1	MMP2	4437090	4433061	9606.ENSP00000294728	9606.ENSP00000219070	0	0	0	0	0.111	0	0	0.583	0.613
IL10	FN1	4448642	4441661	9606.ENSP00000412237	9606.ENSP00000346839	0	0	0	0	0	0	0	0.613	0.613
OPRM1	MAPK8	4447859	4446429	9606.ENSP00000394624	9606.ENSP00000378974	0	0	0	0	0.055	0.076	0	0.591	0.612
NOS3	MAPK14	4437409	4433482	9606.ENSP00000297494	9606.ENSP00000229795	0	0	0	0	0.05	0	0	0.608	0.611
EGFR	RAF1	4436186	4434195	9606.ENSP00000275493	9606.ENSP00000251849	0	0	0	0.575	0	0.431	0	0.754	0.611
PARP1	BCL2L1	4442743	4437866	9606.ENSP00000355759	9606.ENSP00000302564	0	0	0	0	0	0	0	0.611	0.611
NCF1	MPO	4436815	4433305	9606.ENSP00000289473	9606.ENSP00000225275	0	0	0	0	0.096	0	0	0.586	0.61
RELA	VCAM1	4447098	4437090	9606.ENSP00000384273	9606.ENSP00000294728	0	0	0	0	0	0.281	0	0.481	0.61
NFE2L2	ERBB2	4446632	4435897	9606.ENSP00000380252	9606.ENSP00000269571	0	0	0	0	0	0	0	0.61	0.61
IL1B	SLC6A4	4435241	4434929	9606.ENSP00000263341	9606.ENSP00000261707	0	0	0	0	0	0	0	0.61	0.61
CHEK2	RB1	4445704	4435747	9606.ENSP00000372023	9606.ENSP00000267163	0	0	0	0	0.086	0.348	0	0.399	0.61
JUN	MCL1	4443699	4443243	9606.ENSP00000360266	9606.ENSP00000358022	0	0	0	0	0.081	0	0	0.592	0.609
SLPI	EGF	4441219	4435570	9606.ENSP00000342082	9606.ENSP00000265171	0	0	0	0	0	0	0	0.609	0.609
IL4	MPO	4433533	4433305	9606.ENSP00000231449	9606.ENSP00000225275	0	0	0	0	0	0	0	0.609	0.609
MMP1	COL1A1	4439553	4433346	9606.ENSP00000322788	9606.ENSP00000225964	0	0	0	0	0.128	0	0	0.569	0.608
SPP1	HMOX1	4446370	4432912	9606.ENSP00000378517	9606.ENSP00000216117	0	0	0	0	0.061	0	0	0.6	0.608
CHEK2	CASP3	4445704	4438651	9606.ENSP00000372023	9606.ENSP00000311032	0	0	0	0	0.061	0	0	0.599	0.607
CXCL2	IL4	4449392	4433533	9606.ENSP00000427279	9606.ENSP00000231449	0	0	0	0	0	0	0	0.607	0.607
ADRA2C	SLC6A2	4447303	4433104	9606.ENSP00000386069	9606.ENSP00000219833	0	0	0	0	0	0.073	0	0.592	0.606
PPARG	CCND1	4436745	4433391	9606.ENSP00000287820	9606.ENSP00000227507	0	0	0	0	0	0.05	0	0.601	0.605
FN1	MMP2	4441661	4433061	9606.ENSP00000346839	9606.ENSP00000219070	0	0	0	0.616	0.348	0.128	0	0.875	0.605
CASP9	EGFR	4440164	4436186	9606.ENSP00000330237	9606.ENSP00000275493	0	0	0	0	0	0.05	0	0.601	0.605
CHEK1	MAPK1	4447561	4432880	9606.ENSP00000388648	9606.ENSP00000215832	0	0	0.303	0.633	0.055	0.469	0	0.453	0.604
MAPK14	IFNG	4433482	4433446	9606.ENSP00000229795	9606.ENSP00000229135	0	0	0	0	0	0	0	0.603	0.603
IL10	MMP3	4448642	4437610	9606.ENSP00000412237	9606.ENSP00000299855	0	0	0	0	0.052	0	0	0.598	0.603
COL1A1	SERPINE1	4433346	4433266	9606.ENSP00000225964	9606.ENSP00000223095	0	0	0	0	0.214	0.062	0	0.503	0.602
IRF1	NFKBIA	4433930	4432983	9606.ENSP00000245414	9606.ENSP00000216797	0	0	0	0	0.274	0	0	0.473	0.601
MAPK8	NOS3	4446429	4437409	9606.ENSP00000378974	9606.ENSP00000297494	0	0	0	0	0.055	0	0	0.595	0.601
MMP9	HSPB1	4443919	4434059	9606.ENSP00000361405	9606.ENSP00000248553	0	0	0	0	0	0	0	0.6	0.6
CHEK1	RB1	4447561	4435747	9606.ENSP00000388648	9606.ENSP00000267163	0	0	0	0	0.062	0.348	0	0.399	0.6
CAV1	IL1B	4440933	4435241	9606.ENSP00000339191	9606.ENSP00000263341	0	0	0	0	0.055	0	0	0.594	0.6
MMP9	FN1	4443919	4441661	9606.ENSP00000361405	9606.ENSP00000346839	0	0	0	0.601	0	0.379	0	0.894	0.599
VEGFA	E2F1	4451310	4441534	9606.ENSP00000478570	9606.ENSP00000345571	0	0	0	0	0	0	0	0.599	0.599
SPP1	CXCL8	4446370	4438229	9606.ENSP00000378517	9606.ENSP00000306512	0	0	0	0	0.082	0	0	0.581	0.599
VCAM1	HMOX1	4437090	4432912	9606.ENSP00000294728	9606.ENSP00000216117	0	0	0	0	0.061	0	0	0.589	0.598
SPP1	VCAM1	4446370	4437090	9606.ENSP00000378517	9606.ENSP00000294728	0	0	0	0	0.07	0	0	0.586	0.598
MMP3	MAPK14	4437610	4433482	9606.ENSP00000299855	9606.ENSP00000229795	0	0	0	0	0.049	0	0	0.594	0.598
ICAM1	KDR	4435501	4435337	9606.ENSP00000264832	9606.ENSP00000263923	0	0	0	0	0.055	0	0	0.591	0.597
HIF1A	RELA	4449842	4447098	9606.ENSP00000437955	9606.ENSP00000384273	0	0	0	0	0	0.379	0	0.378	0.597
RELA	AHR	4447098	4433805	9606.ENSP00000384273	9606.ENSP00000242057	0	0	0	0	0	0.379	0	0.378	0.597
MMP9	NQO1	4443919	4439310	9606.ENSP00000361405	9606.ENSP00000319788	0	0	0	0	0	0	0	0.597	0.597
CCNB1	MAPK1	4434484	4432880	9606.ENSP00000256442	9606.ENSP00000215832	0	0	0	0	0.062	0.111	0	0.555	0.597
JUN	ABCG2	4443699	4433689	9606.ENSP00000360266	9606.ENSP00000237612	0	0	0	0	0.051	0.123	0	0.555	0.597
ADRA1B	SLC6A2	4438245	4433104	9606.ENSP00000306662	9606.ENSP00000219833	0	0	0	0	0	0.073	0	0.583	0.597
MCL1	MDM2	4443243	4434604	9606.ENSP00000358022	9606.ENSP00000258149	0	0	0	0	0	0.068	0	0.585	0.596
CXCL2	VCAM1	4449392	4437090	9606.ENSP00000427279	9606.ENSP00000294728	0	0	0	0	0.061	0	0	0.588	0.596
MMP1	ICAM1	4439553	4435501	9606.ENSP00000322788	9606.ENSP00000264832	0	0	0	0	0.088	0	0	0.575	0.596
PTGS1	IL4	4442503	4433533	9606.ENSP00000354612	9606.ENSP00000231449	0	0	0	0	0.058	0	0	0.588	0.596
PPARG	ERBB2	4436745	4435897	9606.ENSP00000287820	9606.ENSP00000269571	0	0	0	0	0	0.077	0	0.58	0.596
ESR1	SOD1	4448358	4435927	9606.ENSP00000405330	9606.ENSP00000270142	0	0	0	0	0.061	0	0	0.586	0.595
MMP1	HMOX1	4439553	4432912	9606.ENSP00000322788	9606.ENSP00000216117	0	0	0	0	0.068	0	0	0.583	0.595
KDR	CCND1	4435337	4433391	9606.ENSP00000263923	9606.ENSP00000227507	0	0	0	0	0.074	0	0	0.581	0.595
SLPI	CXCL8	4441219	4438229	9606.ENSP00000342082	9606.ENSP00000306512	0	0	0	0	0.088	0	0	0.575	0.595
CASP8	CCNB1	4442125	4434484	9606.ENSP00000351273	9606.ENSP00000256442	0	0	0	0	0	0	0	0.595	0.595
STAT1	RAF1	4442456	4434195	9606.ENSP00000354394	9606.ENSP00000251849	0	0	0	0	0.058	0.124	0	0.548	0.595
ALOX5	MAPK1	4444382	4432880	9606.ENSP00000363512	9606.ENSP00000215832	0	0	0	0	0	0	0	0.594	0.594
CASP3	KDR	4438651	4435337	9606.ENSP00000311032	9606.ENSP00000263923	0	0	0	0	0	0	0	0.594	0.594
PTGS2	IFNG	4442894	4433446	9606.ENSP00000356438	9606.ENSP00000229135	0	0	0	0	0	0	0	0.594	0.594
BCL2L1	ERBB2	4437866	4435897	9606.ENSP00000302564	9606.ENSP00000269571	0	0	0	0	0	0	0	0.594	0.594
IL10	IRF1	4448642	4433930	9606.ENSP00000412237	9606.ENSP00000245414	0	0	0	0	0.07	0	0	0.58	0.593
KDR	IL4	4435337	4433533	9606.ENSP00000263923	9606.ENSP00000231449	0	0	0	0	0	0	0	0.593	0.593
JUN	ERBB3	4443699	4435741	9606.ENSP00000360266	9606.ENSP00000267101	0	0	0	0	0	0.185	0	0.521	0.593
MAPK8	EGFR	4446429	4436186	9606.ENSP00000378974	9606.ENSP00000275493	0	0	0	0.563	0	0.393	0	0.764	0.593
JUN	MDM2	4443699	4434604	9606.ENSP00000360266	9606.ENSP00000258149	0	0	0	0	0	0.106	0	0.563	0.593
EGFR	IRF1	4436186	4433930	9606.ENSP00000275493	9606.ENSP00000245414	0	0	0	0	0	0	0	0.593	0.593
THBD	NOS3	4444829	4437409	9606.ENSP00000366307	9606.ENSP00000297494	0	0	0	0	0.061	0	0	0.584	0.592
MAPK8	IL4	4446429	4433533	9606.ENSP00000378974	9606.ENSP00000231449	0	0	0	0	0	0	0	0.591	0.591
UGT1A1	GSTM1	4444184	4438694	9606.ENSP00000362549	9606.ENSP00000311469	0	0	0	0	0.049	0	0	0.588	0.591
NFE2L2	ABCG2	4446632	4433689	9606.ENSP00000380252	9606.ENSP00000237612	0	0	0	0	0	0	0	0.59	0.59
RELA	SELE	4447098	4440292	9606.ENSP00000384273	9606.ENSP00000331736	0	0	0	0	0	0.328	0	0.416	0.59
IL6	KDR	4447254	4435337	9606.ENSP00000385675	9606.ENSP00000263923	0	0	0	0	0	0	0	0.59	0.59
RELA	MMP2	4447098	4433061	9606.ENSP00000384273	9606.ENSP00000219070	0	0	0	0	0	0.085	0	0.57	0.59
CHEK1	CCND1	4447561	4433391	9606.ENSP00000388648	9606.ENSP00000227507	0	0	0	0	0.062	0	0	0.58	0.59
CD40LG	F3	4443586	4440531	9606.ENSP00000359663	9606.ENSP00000334145	0	0	0	0	0	0	0	0.59	0.59
IL1B	SERPINE1	4435241	4433266	9606.ENSP00000263341	9606.ENSP00000223095	0	0	0	0	0.063	0	0	0.58	0.589
PLAU	CXCL8	4444017	4438229	9606.ENSP00000361850	9606.ENSP00000306512	0	0	0	0	0.143	0	0	0.54	0.589
MCL1	PARP1	4443243	4442743	9606.ENSP00000358022	9606.ENSP00000355759	0	0	0	0	0	0	0	0.589	0.589
CD40LG	CXCL10	4443586	4438146	9606.ENSP00000359663	9606.ENSP00000305651	0	0	0	0	0	0	0	0.588	0.588
VEGFA	RAF1	4451310	4434195	9606.ENSP00000478570	9606.ENSP00000251849	0	0	0	0	0	0	0	0.588	0.588
CXCL8	NOS3	4438229	4437409	9606.ENSP00000306512	9606.ENSP00000297494	0	0	0	0	0.054	0	0	0.583	0.588
CHUK	CCND1	4443527	4433391	9606.ENSP00000359424	9606.ENSP00000227507	0	0	0	0	0	0	0	0.587	0.588
NCOA2	AHR	4448095	4433805	9606.ENSP00000399968	9606.ENSP00000242057	0	0	0	0.546	0	0.528	0	0.31	0.588
CASP8	NFKBIA	4442125	4432983	9606.ENSP00000351273	9606.ENSP00000216797	0	0	0	0	0.061	0.178	0	0.51	0.588
PPARG	ABCG2	4436745	4433689	9606.ENSP00000287820	9606.ENSP00000237612	0	0	0	0	0	0.076	0	0.572	0.588
PPARG	MAPK14	4436745	4433482	9606.ENSP00000287820	9606.ENSP00000229795	0	0	0	0	0	0.073	0	0.573	0.588
ERBB2	CCNB1	4435897	4434484	9606.ENSP00000269571	9606.ENSP00000256442	0	0	0	0	0	0.085	0	0.567	0.587
VEGFA	MPO	4451310	4433305	9606.ENSP00000478570	9606.ENSP00000225275	0	0	0	0	0.058	0	0	0.58	0.587
OPRM1	IL4	4447859	4433533	9606.ENSP00000394624	9606.ENSP00000231449	0	0	0	0	0	0	0	0.586	0.586
CAV1	SERPINE1	4440933	4433266	9606.ENSP00000339191	9606.ENSP00000223095	0	0	0	0	0.314	0	0	0.422	0.586
PGR	ERBB3	4439740	4435741	9606.ENSP00000325120	9606.ENSP00000267101	0	0	0	0	0.071	0.077	0	0.556	0.586
MCL1	CCNB1	4443243	4434484	9606.ENSP00000358022	9606.ENSP00000256442	0	0	0	0	0.061	0	0	0.578	0.586
VEGFA	FOS	4451310	4438204	9606.ENSP00000478570	9606.ENSP00000306245	0	0	0	0	0	0	0	0.586	0.586
MYC	BIRC5	4451407	4437778	9606.ENSP00000479618	9606.ENSP00000301633	0	0	0	0	0.102	0.084	0	0.535	0.585
CDKN1A	RELA	4447168	4447098	9606.ENSP00000384849	9606.ENSP00000384273	0	0	0	0	0.076	0.313	0	0.4	0.585
CASP3	FOS	4438651	4438204	9606.ENSP00000311032	9606.ENSP00000306245	0	0	0	0	0	0	0	0.585	0.585
PTGS2	PGR	4442894	4439740	9606.ENSP00000356438	9606.ENSP00000325120	0	0	0	0	0.061	0.05	0	0.573	0.585
AKT1	MMP3	4450372	4437610	9606.ENSP00000451828	9606.ENSP00000299855	0	0	0	0	0	0	0	0.585	0.585
STAT1	ICAM1	4442456	4435501	9606.ENSP00000354394	9606.ENSP00000264832	0	0	0	0	0.061	0	0	0.575	0.584
CRP	PLAT	4434405	4433132	9606.ENSP00000255030	9606.ENSP00000220809	0	0	0	0	0	0	0	0.584	0.584
PGR	CCNA2	4439740	4436109	9606.ENSP00000325120	9606.ENSP00000274026	0	0	0	0	0	0.313	0	0.42	0.584
NOS3	SOD1	4437409	4435927	9606.ENSP00000297494	9606.ENSP00000270142	0	0	0	0	0	0	0	0.584	0.584
TOP2A	PRKCA	4448614	4448494	9606.ENSP00000411532	9606.ENSP00000408695	0	0	0	0	0	0.563	0	0.088	0.584
PTGS1	PTGER3	4442503	4441881	9606.ENSP00000354612	9606.ENSP00000349003	0	0	0	0	0	0.056	0	0.577	0.584
IL10	MMP2	4448642	4433061	9606.ENSP00000412237	9606.ENSP00000219070	0	0	0	0	0	0	0	0.584	0.584
ERBB2	IL2	4435897	4433376	9606.ENSP00000269571	9606.ENSP00000226730	0	0	0	0	0	0	0	0.584	0.584
BIRC5	CCND1	4437778	4433391	9606.ENSP00000301633	9606.ENSP00000227507	0	0	0	0	0.085	0	0	0.563	0.583
HTR3A	MAOA	4441757	4441072	9606.ENSP00000347754	9606.ENSP00000340684	0	0	0	0	0	0	0	0.583	0.583
ADRA2A	SLC6A4	4436361	4434929	9606.ENSP00000280155	9606.ENSP00000261707	0	0	0	0	0	0.073	0	0.569	0.583
FOS	OPRD1	4438204	4433642	9606.ENSP00000306245	9606.ENSP00000234961	0	0	0	0	0	0	0	0.582	0.582
EGF	MAPK14	4435570	4433482	9606.ENSP00000265171	9606.ENSP00000229795	0	0	0	0	0	0	0	0.581	0.581
ESR1	MMP9	4448358	4443919	9606.ENSP00000405330	9606.ENSP00000361405	0	0	0	0	0	0	0	0.581	0.581
CASP9	CCNA2	4440164	4436109	9606.ENSP00000330237	9606.ENSP00000274026	0	0	0	0	0	0	0	0.581	0.581
THBD	CXCL8	4444829	4438229	9606.ENSP00000366307	9606.ENSP00000306512	0	0	0	0	0.139	0	0	0.534	0.581
VEGFA	CASP9	4451310	4440164	9606.ENSP00000478570	9606.ENSP00000330237	0	0	0	0	0	0	0	0.581	0.581
IFNG	MPO	4433446	4433305	9606.ENSP00000229135	9606.ENSP00000225275	0	0	0	0	0	0	0	0.581	0.581
ALOX5	MPO	4444382	4433305	9606.ENSP00000363512	9606.ENSP00000225275	0	0	0	0	0.12	0	0	0.543	0.581
CXCL2	IFNG	4449392	4433446	9606.ENSP00000427279	9606.ENSP00000229135	0	0	0	0	0.077	0	0	0.564	0.581
CDKN1A	EGFR	4447168	4436186	9606.ENSP00000384849	9606.ENSP00000275493	0	0	0	0	0.064	0	0	0.57	0.581
CXCL8	ABCG2	4438229	4433689	9606.ENSP00000306512	9606.ENSP00000237612	0	0	0	0	0	0	0	0.58	0.58
JUN	HSPB1	4443699	4434059	9606.ENSP00000360266	9606.ENSP00000248553	0	0	0	0	0.062	0	0	0.571	0.58
MAPK8	NOS2	4446429	4439909	9606.ENSP00000378974	9606.ENSP00000327251	0	0	0	0	0.055	0	0	0.574	0.58
PTGS2	BCL2L1	4442894	4437866	9606.ENSP00000356438	9606.ENSP00000302564	0	0	0	0	0	0	0	0.58	0.58
BCL2L1	CCNA2	4437866	4436109	9606.ENSP00000302564	9606.ENSP00000274026	0	0	0	0	0	0	0	0.58	0.58
CCL2	NFKBIA	4433339	4432983	9606.ENSP00000225831	9606.ENSP00000216797	0	0	0	0	0.063	0	0	0.571	0.58
MMP9	PTGER3	4443919	4441881	9606.ENSP00000361405	9606.ENSP00000349003	0	0	0	0	0	0.064	0	0.569	0.579
STAT1	KDR	4442456	4435337	9606.ENSP00000354394	9606.ENSP00000263923	0	0	0	0	0	0.414	0	0.311	0.579
IL10	SERPINE1	4448642	4433266	9606.ENSP00000412237	9606.ENSP00000223095	0	0	0	0	0	0	0	0.578	0.578
IL6	CASP9	4447254	4440164	9606.ENSP00000385675	9606.ENSP00000330237	0	0	0	0	0	0	0	0.578	0.578
CASP3	PPARG	4438651	4436745	9606.ENSP00000311032	9606.ENSP00000287820	0	0	0	0	0	0.058	0	0.571	0.578
PTGS2	IL2	4442894	4433376	9606.ENSP00000356438	9606.ENSP00000226730	0	0	0	0	0	0	0	0.577	0.577
BCL2	CASP9	4446777	4440164	9606.ENSP00000381185	9606.ENSP00000330237	0	0	0	0	0	0.168	0	0.512	0.577
FOS	RB1	4438204	4435747	9606.ENSP00000306245	9606.ENSP00000267163	0	0	0	0	0	0.379	0	0.348	0.577
PRKCA	CDKN1A	4448494	4447168	9606.ENSP00000408695	9606.ENSP00000384849	0	0	0	0	0	0	0	0.576	0.576
NOS2	CXCL8	4439909	4438229	9606.ENSP00000327251	9606.ENSP00000306512	0	0	0	0	0.054	0	0	0.57	0.576
CAV1	MMP2	4440933	4433061	9606.ENSP00000339191	9606.ENSP00000219070	0	0	0	0	0.23	0	0	0.473	0.576
ICAM1	AHR	4435501	4433805	9606.ENSP00000264832	9606.ENSP00000242057	0	0	0	0	0.076	0	0	0.56	0.576
SELE	IL2	4440292	4433376	9606.ENSP00000331736	9606.ENSP00000226730	0	0	0	0	0	0	0	0.575	0.575
CASP3	IL2	4438651	4433376	9606.ENSP00000311032	9606.ENSP00000226730	0	0	0	0	0	0	0	0.575	0.575
MPO	PON1	4433305	4433224	9606.ENSP00000225275	9606.ENSP00000222381	0	0	0	0	0	0	0	0.575	0.575
MAPK8	CCNB1	4446429	4434484	9606.ENSP00000378974	9606.ENSP00000256442	0	0	0	0	0	0	0	0.574	0.574
PARP1	EGFR	4442743	4436186	9606.ENSP00000355759	9606.ENSP00000275493	0	0	0	0	0	0.099	0	0.546	0.573
NFE2L2	NCF1	4446632	4436815	9606.ENSP00000380252	9606.ENSP00000289473	0	0	0	0	0	0.406	0	0.31	0.573
ADRB1	ACHE	4443292	4437943	9606.ENSP00000358301	9606.ENSP00000303211	0	0	0	0	0	0	0	0.573	0.573
MMP9	STAT1	4443919	4442456	9606.ENSP00000361405	9606.ENSP00000354394	0	0	0	0	0	0	0	0.572	0.572
NCF1	CRP	4436815	4434405	9606.ENSP00000289473	9606.ENSP00000255030	0	0	0	0	0	0	0	0.571	0.572
PTGS2	CXCL10	4442894	4438146	9606.ENSP00000356438	9606.ENSP00000305651	0	0	0	0	0.107	0	0	0.54	0.572
NOS3	MMP2	4437409	4433061	9606.ENSP00000297494	9606.ENSP00000219070	0	0	0	0	0	0	0	0.572	0.572
CDKN1A	NFE2L2	4447168	4446632	9606.ENSP00000384849	9606.ENSP00000380252	0	0	0	0	0.06	0.404	0	0.296	0.571
NFE2L2	PTGS2	4446632	4442894	9606.ENSP00000380252	9606.ENSP00000356438	0	0	0	0	0	0	0	0.57	0.57
ADRB1	SLC6A2	4443292	4433104	9606.ENSP00000358301	9606.ENSP00000219833	0	0	0	0	0	0.073	0	0.556	0.57
MYC	PTGS2	4451407	4442894	9606.ENSP00000479618	9606.ENSP00000356438	0	0	0	0	0	0	0	0.57	0.57
CDKN1A	CASP8	4447168	4442125	9606.ENSP00000384849	9606.ENSP00000351273	0	0	0	0	0	0	0	0.569	0.569
MAPK8	RB1	4446429	4435747	9606.ENSP00000378974	9606.ENSP00000267163	0	0	0	0	0	0.395	0	0.318	0.569
IRF1	AHR	4433930	4433805	9606.ENSP00000245414	9606.ENSP00000242057	0	0	0	0	0.065	0	0	0.557	0.569
CD40LG	IL1B	4443586	4435241	9606.ENSP00000359663	9606.ENSP00000263341	0	0	0	0	0	0	0	0.568	0.568
SPP1	ABCG2	4446370	4433689	9606.ENSP00000378517	9606.ENSP00000237612	0	0	0	0	0.059	0	0	0.559	0.567
MMP1	PPARG	4439553	4436745	9606.ENSP00000322788	9606.ENSP00000287820	0	0	0	0	0	0	0	0.567	0.567
MYC	KDR	4451407	4435337	9606.ENSP00000479618	9606.ENSP00000263923	0	0	0	0	0	0	0	0.567	0.567
AKT1	MPO	4450372	4433305	9606.ENSP00000451828	9606.ENSP00000225275	0	0	0	0	0	0.058	0	0.559	0.567
NCOA2	EGFR	4448095	4436186	9606.ENSP00000399968	9606.ENSP00000275493	0	0	0	0	0.062	0	0	0.557	0.567
NQO1	CASP3	4439310	4438651	9606.ENSP00000319788	9606.ENSP00000311032	0	0	0	0	0	0	0	0.566	0.566
MYC	TOP2A	4451407	4448614	9606.ENSP00000479618	9606.ENSP00000411532	0	0	0	0	0.139	0.099	0	0.485	0.566
COL3A1	MMP3	4438049	4437610	9606.ENSP00000304408	9606.ENSP00000299855	0	0	0	0	0.134	0	0	0.52	0.566
PTGES	EGFR	4441253	4436186	9606.ENSP00000342385	9606.ENSP00000275493	0	0	0	0	0.067	0	0	0.554	0.566
HIF1A	NCOA2	4449842	4448095	9606.ENSP00000437955	9606.ENSP00000399968	0	0	0	0.548	0	0.529	0	0.209	0.566
IGFBP3	SERPINE1	4445494	4433266	9606.ENSP00000370473	9606.ENSP00000223095	0	0	0	0	0.192	0	0	0.484	0.565
ERBB3	MDM2	4435741	4434604	9606.ENSP00000267101	9606.ENSP00000258149	0	0	0	0	0	0.305	0	0.401	0.565
SELE	CXCL10	4440292	4438146	9606.ENSP00000331736	9606.ENSP00000305651	0	0	0	0	0.076	0	0	0.549	0.565
MYC	CHUK	4451407	4443527	9606.ENSP00000479618	9606.ENSP00000359424	0	0	0	0	0.05	0.391	0	0.308	0.565
GSTP1	UGT1A1	4446837	4444184	9606.ENSP00000381607	9606.ENSP00000362549	0	0	0	0	0	0	0	0.565	0.565
CASP9	HSPB1	4440164	4434059	9606.ENSP00000330237	9606.ENSP00000248553	0	0	0	0	0	0.064	0	0.553	0.564
ADRB2	MDM2	4438121	4434604	9606.ENSP00000305372	9606.ENSP00000258149	0	0	0	0	0	0.432	0	0.263	0.564
RAF1	CCND1	4434195	4433391	9606.ENSP00000251849	9606.ENSP00000227507	0	0	0	0	0.05	0	0	0.56	0.564
MAPK8	MMP3	4446429	4437610	9606.ENSP00000378974	9606.ENSP00000299855	0	0	0	0	0	0	0	0.564	0.564
G6PD	SOD1	4446162	4435927	9606.ENSP00000377192	9606.ENSP00000270142	0	0	0	0	0.062	0	0	0.553	0.563
ADRB2	ACHE	4438121	4437943	9606.ENSP00000305372	9606.ENSP00000303211	0	0	0	0	0	0	0	0.563	0.563
FOS	NFKBIA	4438204	4432983	9606.ENSP00000306245	9606.ENSP00000216797	0	0	0	0	0.097	0.077	0	0.518	0.563
IL6	ALOX5	4447254	4444382	9606.ENSP00000385675	9606.ENSP00000363512	0	0	0	0	0	0	0	0.563	0.563
MDM2	MAPK14	4434604	4433482	9606.ENSP00000258149	9606.ENSP00000229795	0	0	0	0	0	0.342	0	0.364	0.563
EGFR	CCNA2	4436186	4436109	9606.ENSP00000275493	9606.ENSP00000274026	0	0	0	0	0	0.085	0	0.541	0.562
ESR1	GSTP1	4448358	4446837	9606.ENSP00000405330	9606.ENSP00000381607	0	0	0	0	0	0.064	0	0.552	0.562
CHUK	TP63	4443527	4435488	9606.ENSP00000359424	9606.ENSP00000264731	0	0	0	0	0	0.379	0	0.323	0.561
CXCL10	MAPK14	4438146	4433482	9606.ENSP00000305651	9606.ENSP00000229795	0	0	0	0	0	0	0	0.561	0.561
NFE2L2	EGF	4446632	4435570	9606.ENSP00000380252	9606.ENSP00000265171	0	0	0	0	0	0	0	0.561	0.561
CDKN1A	PGR	4447168	4439740	9606.ENSP00000384849	9606.ENSP00000325120	0	0	0	0	0	0.313	0	0.386	0.56
CDKN1A	EGF	4447168	4435570	9606.ENSP00000384849	9606.ENSP00000265171	0	0	0	0	0	0	0	0.56	0.56
IL6	NFE2L2	4447254	4446632	9606.ENSP00000385675	9606.ENSP00000380252	0	0	0	0	0	0	0	0.56	0.56
MMP9	AHR	4443919	4433805	9606.ENSP00000361405	9606.ENSP00000242057	0	0	0	0	0	0	0	0.56	0.56
CXCL10	CRP	4438146	4434405	9606.ENSP00000305651	9606.ENSP00000255030	0	0	0	0	0	0	0	0.559	0.559
SPP1	EGF	4446370	4435570	9606.ENSP00000378517	9606.ENSP00000265171	0	0	0	0	0	0	0	0.559	0.559
FN1	IL2	4441661	4433376	9606.ENSP00000346839	9606.ENSP00000226730	0	0	0	0	0	0	0	0.559	0.559
CXCL10	EGF	4438146	4435570	9606.ENSP00000305651	9606.ENSP00000265171	0	0	0	0	0	0	0	0.559	0.559
VEGFA	CASP8	4451310	4442125	9606.ENSP00000478570	9606.ENSP00000351273	0	0	0	0	0	0	0	0.559	0.559
HIF1A	CASP3	4449842	4438651	9606.ENSP00000437955	9606.ENSP00000311032	0	0	0	0	0	0	0	0.559	0.559
BCL2L1	HMOX1	4437866	4432912	9606.ENSP00000302564	9606.ENSP00000216117	0	0	0	0	0	0	0	0.559	0.559
MAPK14	CCL2	4433482	4433339	9606.ENSP00000229795	9606.ENSP00000225831	0	0	0	0	0	0	0	0.559	0.559
EGF	IFNG	4435570	4433446	9606.ENSP00000265171	9606.ENSP00000229135	0	0	0	0	0	0	0	0.559	0.559
PRKCA	IL6	4448494	4447254	9606.ENSP00000408695	9606.ENSP00000385675	0	0	0	0	0	0	0	0.558	0.558
HIF1A	ESR2	4449842	4441379	9606.ENSP00000437955	9606.ENSP00000343925	0	0	0	0	0	0.095	0	0.532	0.558
CCNA2	MAPK1	4436109	4432880	9606.ENSP00000274026	9606.ENSP00000215832	0	0.002	0	0	0.063	0.085	0	0.526	0.558
CXCL8	IRF1	4438229	4433930	9606.ENSP00000306512	9606.ENSP00000245414	0	0	0	0	0.119	0	0	0.519	0.558
IRF1	CCND1	4433930	4433391	9606.ENSP00000245414	9606.ENSP00000227507	0	0	0	0	0	0	0	0.558	0.558
E2F1	BIRC5	4441534	4437778	9606.ENSP00000345571	9606.ENSP00000301633	0	0	0	0	0.306	0.084	0	0.36	0.558
RELA	PTGS2	4447098	4442894	9606.ENSP00000384273	9606.ENSP00000356438	0	0	0	0	0	0	0	0.558	0.558
MCL1	MAPK14	4443243	4433482	9606.ENSP00000358022	9606.ENSP00000229795	0	0	0	0	0.065	0	0	0.546	0.558
MMP9	COL3A1	4443919	4438049	9606.ENSP00000361405	9606.ENSP00000304408	0	0	0	0	0.078	0	0	0.541	0.558
CYP1A2	NQO1	4441211	4439310	9606.ENSP00000342007	9606.ENSP00000319788	0	0	0	0	0	0	0	0.558	0.558
CAV1	AHR	4440933	4433805	9606.ENSP00000339191	9606.ENSP00000242057	0	0	0	0	0.064	0	0	0.546	0.557
IL10	BCL2L1	4448642	4437866	9606.ENSP00000412237	9606.ENSP00000302564	0	0	0	0	0	0	0	0.557	0.557
F3	NOS3	4440531	4437409	9606.ENSP00000334145	9606.ENSP00000297494	0	0	0	0	0	0	0	0.557	0.557
RELA	CASP3	4447098	4438651	9606.ENSP00000384273	9606.ENSP00000311032	0	0	0	0	0	0	0	0.557	0.557
VEGFA	CD40LG	4451310	4443586	9606.ENSP00000478570	9606.ENSP00000359663	0	0	0	0	0	0	0	0.556	0.556
F3	MPO	4440531	4433305	9606.ENSP00000334145	9606.ENSP00000225275	0	0	0	0	0	0	0	0.556	0.556
ERBB2	ABCG2	4435897	4433689	9606.ENSP00000269571	9606.ENSP00000237612	0	0	0	0	0.056	0	0	0.549	0.556
MMP9	IL2	4443919	4433376	9606.ENSP00000361405	9606.ENSP00000226730	0	0	0	0	0	0	0	0.556	0.556
AKT1	NQO1	4450372	4439310	9606.ENSP00000451828	9606.ENSP00000319788	0	0	0	0	0	0	0	0.556	0.556
PTGS1	NOS3	4442503	4437409	9606.ENSP00000354612	9606.ENSP00000297494	0	0	0	0	0	0.193	0	0.473	0.556
IL10	PPARG	4448642	4436745	9606.ENSP00000412237	9606.ENSP00000287820	0	0	0	0	0	0	0	0.556	0.556
IL10	SPP1	4448642	4446370	9606.ENSP00000412237	9606.ENSP00000378517	0	0	0	0	0	0	0	0.556	0.556
IL6	PTGS1	4447254	4442503	9606.ENSP00000385675	9606.ENSP00000354612	0	0	0	0	0.094	0	0	0.53	0.556
PTGS2	SERPINE1	4442894	4433266	9606.ENSP00000356438	9606.ENSP00000223095	0	0	0	0	0.118	0	0	0.517	0.556
IL10	MMP1	4448642	4439553	9606.ENSP00000412237	9606.ENSP00000322788	0	0	0	0	0.052	0	0	0.55	0.555
GSTM1	HMOX1	4438694	4432912	9606.ENSP00000311469	9606.ENSP00000216117	0	0	0	0	0	0	0	0.554	0.554
NOS2	ICAM1	4439909	4435501	9606.ENSP00000327251	9606.ENSP00000264832	0	0	0	0	0	0.061	0	0.544	0.554
IL1A	PLAT	4435240	4433132	9606.ENSP00000263339	9606.ENSP00000220809	0	0	0	0	0	0	0	0.554	0.554
MMP9	CASP9	4443919	4440164	9606.ENSP00000361405	9606.ENSP00000330237	0	0	0	0	0	0	0	0.554	0.554
CXCL2	NFKBIA	4449392	4432983	9606.ENSP00000427279	9606.ENSP00000216797	0	0	0	0	0.215	0	0	0.455	0.554
ADRB2	SLC6A2	4438121	4433104	9606.ENSP00000305372	9606.ENSP00000219833	0	0	0	0	0	0.073	0	0.538	0.553
SLC6A4	OPRD1	4434929	4433642	9606.ENSP00000261707	9606.ENSP00000234961	0	0	0	0	0	0.073	0	0.538	0.553
KDR	MAPK1	4435337	4432880	9606.ENSP00000263923	9606.ENSP00000215832	0	0	0	0.601	0	0.408	0	0.628	0.553
VEGFA	IRF1	4451310	4433930	9606.ENSP00000478570	9606.ENSP00000245414	0	0	0	0	0	0	0	0.553	0.553
CYP1A1	ESR2	4445265	4441379	9606.ENSP00000369050	9606.ENSP00000343925	0	0	0	0	0.064	0.085	0	0.52	0.553
IRF1	IL4	4433930	4433533	9606.ENSP00000245414	9606.ENSP00000231449	0	0	0	0	0	0	0	0.553	0.553
VEGFA	CDKN1A	4451310	4447168	9606.ENSP00000478570	9606.ENSP00000384849	0	0	0	0	0.069	0	0	0.539	0.552
MAPK8	MDM2	4446429	4434604	9606.ENSP00000378974	9606.ENSP00000258149	0	0	0	0	0.061	0	0	0.543	0.552
STAT1	CCND1	4442456	4433391	9606.ENSP00000354394	9606.ENSP00000227507	0	0	0	0	0.049	0.067	0	0.535	0.551
F3	IL1B	4440531	4435241	9606.ENSP00000334145	9606.ENSP00000263341	0	0	0	0	0.061	0	0	0.542	0.551
IL1A	NFKBIA	4435240	4432983	9606.ENSP00000263339	9606.ENSP00000216797	0	0	0	0	0.085	0	0	0.53	0.551
PLAU	F3	4444017	4440531	9606.ENSP00000361850	9606.ENSP00000334145	0	0	0	0	0.076	0	0	0.535	0.551
PCNA	SOD1	4445167	4435927	9606.ENSP00000368458	9606.ENSP00000270142	0	0	0	0	0.077	0	0	0.533	0.55
HIF1A	PTGS2	4449842	4442894	9606.ENSP00000437955	9606.ENSP00000356438	0	0	0	0	0.077	0	0	0.533	0.55
VEGFA	IL1A	4451310	4435240	9606.ENSP00000478570	9606.ENSP00000263339	0	0	0	0	0	0	0	0.55	0.55
HIF1A	IL6	4449842	4447254	9606.ENSP00000437955	9606.ENSP00000385675	0	0	0	0	0.065	0	0	0.539	0.55
MMP9	NFKBIA	4443919	4432983	9606.ENSP00000361405	9606.ENSP00000216797	0	0	0	0	0.092	0	0	0.525	0.55
RXRB	NR1I2	4444435	4440710	9606.ENSP00000363817	9606.ENSP00000336528	0	0	0	0.623	0	0.475	0	0.407	0.55
IL4	MAPK1	4433533	4432880	9606.ENSP00000231449	9606.ENSP00000215832	0	0	0	0	0	0	0	0.55	0.55
HIF1A	MMP9	4449842	4443919	9606.ENSP00000437955	9606.ENSP00000361405	0	0	0	0	0	0	0	0.55	0.55
IGFBP3	CCND1	4445494	4433391	9606.ENSP00000370473	9606.ENSP00000227507	0	0	0	0	0.141	0.132	0	0.444	0.549
FOS	RAF1	4438204	4434195	9606.ENSP00000306245	9606.ENSP00000251849	0	0	0	0	0	0.08	0	0.529	0.549
PARP1	CCNB1	4442743	4434484	9606.ENSP00000355759	9606.ENSP00000256442	0	0	0	0	0.201	0	0	0.458	0.549
MMP3	IL1A	4437610	4435240	9606.ENSP00000299855	9606.ENSP00000263339	0	0	0	0	0.069	0	0	0.536	0.549
PLAT	MAPK1	4433132	4432880	9606.ENSP00000220809	9606.ENSP00000215832	0	0	0	0	0.05	0.408	0	0.262	0.549
ESR1	CYP3A4	4448358	4440831	9606.ENSP00000405330	9606.ENSP00000337915	0	0	0	0	0.049	0.085	0	0.522	0.548
IL2	MPO	4433376	4433305	9606.ENSP00000226730	9606.ENSP00000225275	0	0	0	0	0	0	0	0.548	0.548
JUN	SERPINE1	4443699	4433266	9606.ENSP00000360266	9606.ENSP00000223095	0	0	0	0	0.073	0	0	0.533	0.548
MMP1	VCAM1	4439553	4437090	9606.ENSP00000322788	9606.ENSP00000294728	0	0	0	0	0.065	0	0	0.537	0.548
MMP3	PLAT	4437610	4433132	9606.ENSP00000299855	9606.ENSP00000220809	0	0	0	0	0.092	0	0	0.522	0.548
CDKN1A	MCL1	4447168	4443243	9606.ENSP00000384849	9606.ENSP00000358022	0	0	0	0	0.057	0	0	0.541	0.548
CYP1A1	HMOX1	4445265	4432912	9606.ENSP00000369050	9606.ENSP00000216117	0	0	0	0	0.064	0	0	0.535	0.547
AKT1	MMP1	4450372	4439553	9606.ENSP00000451828	9606.ENSP00000322788	0	0	0	0	0	0	0	0.547	0.547
VCAM1	EGF	4437090	4435570	9606.ENSP00000294728	9606.ENSP00000265171	0	0	0	0	0	0	0	0.547	0.547
IL10	RELA	4448642	4447098	9606.ENSP00000412237	9606.ENSP00000384273	0	0	0	0	0	0	0	0.547	0.547
NFE2L2	IL1B	4446632	4435241	9606.ENSP00000380252	9606.ENSP00000263341	0	0	0	0	0	0	0	0.547	0.547
PTGS2	CASP9	4442894	4440164	9606.ENSP00000356438	9606.ENSP00000330237	0	0	0	0	0	0	0	0.547	0.547
PARP1	PGR	4442743	4439740	9606.ENSP00000355759	9606.ENSP00000325120	0	0	0	0	0	0.32	0	0.361	0.547
MAOA	ADRA2A	4441072	4436361	9606.ENSP00000340684	9606.ENSP00000280155	0	0	0	0	0.065	0	0	0.535	0.546
IL6	PTGES	4447254	4441253	9606.ENSP00000385675	9606.ENSP00000342385	0	0	0	0	0.062	0	0	0.536	0.546
IL6	PLAT	4447254	4433132	9606.ENSP00000385675	9606.ENSP00000220809	0	0	0	0	0.076	0	0	0.529	0.546
FN1	F3	4441661	4440531	9606.ENSP00000346839	9606.ENSP00000334145	0	0	0	0	0.068	0	0	0.533	0.546
AKT1	CRP	4450372	4434405	9606.ENSP00000451828	9606.ENSP00000255030	0	0	0	0	0	0	0	0.545	0.545
ADRA1B	SLC6A4	4438245	4434929	9606.ENSP00000306662	9606.ENSP00000261707	0	0	0	0	0.062	0.073	0	0.519	0.545
KDR	CCL2	4435337	4433339	9606.ENSP00000263923	9606.ENSP00000225831	0	0	0	0	0.065	0	0	0.534	0.545
IL6	PLAU	4447254	4444017	9606.ENSP00000385675	9606.ENSP00000361850	0	0	0	0	0.134	0	0	0.496	0.544
CASP3	IL4	4438651	4433533	9606.ENSP00000311032	9606.ENSP00000231449	0	0	0	0	0	0	0	0.544	0.544
CXCL8	CCND1	4438229	4433391	9606.ENSP00000306512	9606.ENSP00000227507	0	0	0	0	0	0	0	0.544	0.544
IRF1	CCL2	4433930	4433339	9606.ENSP00000245414	9606.ENSP00000225831	0	0	0	0	0.077	0	0	0.526	0.544
PTGS2	SELE	4442894	4440292	9606.ENSP00000356438	9606.ENSP00000331736	0	0	0	0	0.065	0.051	0	0.527	0.544
BCL2L1	BIRC5	4437866	4437778	9606.ENSP00000302564	9606.ENSP00000301633	0	0	0	0	0	0.083	0	0.522	0.543
ADRA1D	SLC6A4	4445214	4434929	9606.ENSP00000368766	9606.ENSP00000261707	0	0	0	0	0	0.073	0	0.527	0.543
CASP8	CXCL8	4442125	4438229	9606.ENSP00000351273	9606.ENSP00000306512	0	0	0	0	0.067	0	0	0.53	0.543
MMP9	IL1A	4443919	4435240	9606.ENSP00000361405	9606.ENSP00000263339	0	0	0	0	0.069	0	0	0.53	0.543
PGR	IL1B	4439740	4435241	9606.ENSP00000325120	9606.ENSP00000263341	0	0	0	0	0	0	0	0.543	0.543
G6PD	NQO1	4446162	4439310	9606.ENSP00000377192	9606.ENSP00000319788	0.07	0	0	0	0.076	0	0	0.511	0.543
TOP2A	MAPK1	4448614	4432880	9606.ENSP00000411532	9606.ENSP00000215832	0	0	0	0	0.063	0.472	0	0.15	0.543
CXCL8	PPARG	4438229	4436745	9606.ENSP00000306512	9606.ENSP00000287820	0	0	0	0	0.055	0	0	0.537	0.543
MMP3	EGF	4437610	4435570	9606.ENSP00000299855	9606.ENSP00000265171	0	0	0	0	0	0	0	0.543	0.543
FOS	ERBB2	4438204	4435897	9606.ENSP00000306245	9606.ENSP00000269571	0	0	0	0	0	0.082	0	0.523	0.543
CCNA2	IL2	4436109	4433376	9606.ENSP00000274026	9606.ENSP00000226730	0	0	0	0	0	0	0	0.542	0.542
ESR1	BCL2L1	4448358	4437866	9606.ENSP00000405330	9606.ENSP00000302564	0	0	0	0	0	0.064	0	0.531	0.542
MYC	ERBB3	4451407	4435741	9606.ENSP00000479618	9606.ENSP00000267101	0	0	0	0	0	0	0	0.542	0.542
CASP9	ERBB2	4440164	4435897	9606.ENSP00000330237	9606.ENSP00000269571	0	0	0	0	0	0.05	0	0.538	0.542
THBD	PLAU	4444829	4444017	9606.ENSP00000366307	9606.ENSP00000361850	0	0	0	0	0.098	0.157	0	0.447	0.542
CYP1B1	POR	4451308	4449076	9606.ENSP00000478561	9606.ENSP00000419970	0.042	0	0	0	0.051	0.053	0	0.531	0.542
AKT1	PLAU	4450372	4444017	9606.ENSP00000451828	9606.ENSP00000361850	0	0	0	0	0	0.05	0	0.536	0.541
PLAU	IL4	4444017	4433533	9606.ENSP00000361850	9606.ENSP00000231449	0	0	0	0	0	0	0	0.541	0.541
VEGFA	THBD	4451310	4444829	9606.ENSP00000478570	9606.ENSP00000366307	0	0	0	0	0.065	0	0	0.53	0.541
ADRB1	NOS3	4443292	4437409	9606.ENSP00000358301	9606.ENSP00000297494	0	0	0	0	0.061	0	0	0.532	0.541
MMP1	EGFR	4439553	4436186	9606.ENSP00000322788	9606.ENSP00000275493	0	0	0	0	0.078	0	0	0.522	0.541
IL6	SOD1	4447254	4435927	9606.ENSP00000385675	9606.ENSP00000270142	0	0	0	0	0	0	0	0.541	0.541
AKT1	SELE	4450372	4440292	9606.ENSP00000451828	9606.ENSP00000331736	0	0	0	0	0	0.063	0	0.53	0.54
FOS	BCL2L1	4438204	4437866	9606.ENSP00000306245	9606.ENSP00000302564	0	0	0	0	0.061	0	0	0.531	0.54
IGFBP3	STAT1	4445494	4442456	9606.ENSP00000370473	9606.ENSP00000354394	0	0	0	0	0	0	0	0.54	0.54
SPP1	SERPINE1	4446370	4433266	9606.ENSP00000378517	9606.ENSP00000223095	0	0	0	0	0.084	0	0	0.518	0.539
HIF1A	ERBB2	4449842	4435897	9606.ENSP00000437955	9606.ENSP00000269571	0	0	0	0	0	0	0	0.539	0.539
GSTP1	NFE2L2	4446837	4446632	9606.ENSP00000381607	9606.ENSP00000380252	0	0	0	0	0	0	0	0.539	0.539
EGFR	ICAM1	4436186	4435501	9606.ENSP00000275493	9606.ENSP00000264832	0	0	0	0	0	0.112	0	0.502	0.539
ADRB2	NOS3	4438121	4437409	9606.ENSP00000305372	9606.ENSP00000297494	0	0	0	0	0	0	0	0.539	0.539
CASP3	IFNG	4438651	4433446	9606.ENSP00000311032	9606.ENSP00000229135	0	0	0	0	0	0	0	0.538	0.538
VEGFA	NOS2	4451310	4439909	9606.ENSP00000478570	9606.ENSP00000327251	0	0	0	0	0.064	0	0	0.527	0.538
CDKN1A	MAPK1	4447168	4432880	9606.ENSP00000384849	9606.ENSP00000215832	0	0	0	0	0	0	0	0.538	0.538
PRKCA	PPARG	4448494	4436745	9606.ENSP00000408695	9606.ENSP00000287820	0	0	0	0	0	0.379	0	0.286	0.537
CXCL2	IL2	4449392	4433376	9606.ENSP00000427279	9606.ENSP00000226730	0	0	0	0	0	0	0	0.537	0.537
IGFBP3	NOS3	4445494	4437409	9606.ENSP00000370473	9606.ENSP00000297494	0	0	0	0	0.061	0	0	0.527	0.537
VEGFA	CXCL2	4451310	4449392	9606.ENSP00000478570	9606.ENSP00000427279	0	0	0	0	0	0	0	0.537	0.537
VEGFA	G6PD	4451310	4446162	9606.ENSP00000478570	9606.ENSP00000377192	0	0	0	0	0	0	0	0.537	0.537
SELE	EGF	4440292	4435570	9606.ENSP00000331736	9606.ENSP00000265171	0	0	0	0	0	0	0	0.537	0.537
IL6	NQO1	4447254	4439310	9606.ENSP00000385675	9606.ENSP00000319788	0	0	0	0	0	0	0	0.536	0.536
NCF1	SOD1	4436815	4435927	9606.ENSP00000289473	9606.ENSP00000270142	0	0	0	0	0	0	0	0.535	0.535
FOS	CCNA2	4438204	4436109	9606.ENSP00000306245	9606.ENSP00000274026	0	0	0	0	0	0.089	0	0.511	0.535
ACHE	SOD1	4437943	4435927	9606.ENSP00000303211	9606.ENSP00000270142	0	0	0	0	0.061	0	0	0.526	0.535
CYP1B1	NR1I2	4451308	4440710	9606.ENSP00000478561	9606.ENSP00000336528	0	0	0	0	0.061	0.085	0	0.503	0.535
GSTM1	OPRD1	4438694	4433642	9606.ENSP00000311469	9606.ENSP00000234961	0	0	0	0	0	0.083	0	0.514	0.535
EGF	IL1A	4435570	4435240	9606.ENSP00000265171	9606.ENSP00000263339	0	0	0	0	0	0	0	0.534	0.534
CD40LG	BCL2L1	4443586	4437866	9606.ENSP00000359663	9606.ENSP00000302564	0	0	0	0	0	0	0	0.534	0.534
ESR1	CCNB1	4448358	4434484	9606.ENSP00000405330	9606.ENSP00000256442	0	0	0	0	0	0.05	0	0.53	0.534
CASP3	RAF1	4438651	4434195	9606.ENSP00000311032	9606.ENSP00000251849	0	0	0	0	0	0.064	0	0.523	0.534
CASP3	ACHE	4438651	4437943	9606.ENSP00000311032	9606.ENSP00000303211	0	0	0	0	0	0	0	0.533	0.533
CCNA2	ERBB2	4436109	4435897	9606.ENSP00000274026	9606.ENSP00000269571	0	0	0	0	0	0.085	0	0.511	0.533
NOS2	CASP3	4439909	4438651	9606.ENSP00000327251	9606.ENSP00000311032	0	0	0	0	0	0	0	0.533	0.533
ESR1	MMP2	4448358	4433061	9606.ENSP00000405330	9606.ENSP00000219070	0	0	0	0	0	0	0	0.532	0.532
MMP9	F3	4443919	4440531	9606.ENSP00000361405	9606.ENSP00000334145	0	0	0	0	0	0	0	0.532	0.532
JUN	CCNB1	4443699	4434484	9606.ENSP00000360266	9606.ENSP00000256442	0	0	0	0	0	0.108	0	0.497	0.532
G6PD	EGF	4446162	4435570	9606.ENSP00000377192	9606.ENSP00000265171	0	0	0	0	0	0	0	0.532	0.532
CASP8	IL2	4442125	4433376	9606.ENSP00000351273	9606.ENSP00000226730	0	0	0	0	0	0	0	0.532	0.532
NFE2L2	MAPK1	4446632	4432880	9606.ENSP00000380252	9606.ENSP00000215832	0	0	0	0	0	0.068	0	0.518	0.532
MMP3	VCAM1	4437610	4437090	9606.ENSP00000299855	9606.ENSP00000294728	0	0	0	0	0.061	0	0	0.523	0.532
PRKCA	ADRA1B	4448494	4438245	9606.ENSP00000408695	9606.ENSP00000306662	0	0	0	0	0	0.388	0	0.265	0.531
GJA1	MMP2	4436500	4433061	9606.ENSP00000282561	9606.ENSP00000219070	0	0	0	0	0.228	0	0	0.418	0.531
VCAM1	NFKBIA	4437090	4432983	9606.ENSP00000294728	9606.ENSP00000216797	0	0	0	0	0	0	0	0.531	0.531
NQO1	MPO	4439310	4433305	9606.ENSP00000319788	9606.ENSP00000225275	0	0	0	0	0	0	0	0.531	0.531
CHEK1	EGFR	4447561	4436186	9606.ENSP00000388648	9606.ENSP00000275493	0	0	0	0	0	0	0	0.531	0.531
CDKN1A	ERBB2	4447168	4435897	9606.ENSP00000384849	9606.ENSP00000269571	0	0	0	0	0	0	0	0.531	0.531
ACHE	TYR	4437943	4435237	9606.ENSP00000303211	9606.ENSP00000263321	0	0	0	0	0	0	0	0.531	0.531
CXCL8	ERBB2	4438229	4435897	9606.ENSP00000306512	9606.ENSP00000269571	0	0	0	0	0	0	0	0.53	0.53
AKT1	IFNG	4450372	4433446	9606.ENSP00000451828	9606.ENSP00000229135	0	0	0	0	0	0	0	0.53	0.53
TOP2A	EGFR	4448614	4436186	9606.ENSP00000411532	9606.ENSP00000275493	0	0	0	0	0	0	0	0.53	0.53
IGFBP3	EGF	4445494	4435570	9606.ENSP00000370473	9606.ENSP00000265171	0	0	0	0	0	0	0	0.53	0.53
RELA	CCNB1	4447098	4434484	9606.ENSP00000384273	9606.ENSP00000256442	0	0	0	0	0.048	0.379	0	0.269	0.53
CASP8	ERBB2	4442125	4435897	9606.ENSP00000351273	9606.ENSP00000269571	0	0	0	0	0	0.05	0	0.526	0.53
PARP1	CCND1	4442743	4433391	9606.ENSP00000355759	9606.ENSP00000227507	0	0	0	0	0	0	0	0.53	0.53
MMP9	NOS2	4443919	4439909	9606.ENSP00000361405	9606.ENSP00000327251	0	0	0	0	0.064	0	0	0.519	0.53
ESR1	IGFBP3	4448358	4445494	9606.ENSP00000405330	9606.ENSP00000370473	0	0	0	0	0	0	0	0.53	0.53
FN1	FOS	4441661	4438204	9606.ENSP00000346839	9606.ENSP00000306245	0	0	0	0	0	0	0	0.53	0.53
TYR	IL2	4435237	4433376	9606.ENSP00000263321	9606.ENSP00000226730	0	0	0	0	0	0	0	0.53	0.53
PPARG	CRP	4436745	4434405	9606.ENSP00000287820	9606.ENSP00000255030	0	0	0	0	0	0	0	0.53	0.53
GSTP1	HMOX1	4446837	4432912	9606.ENSP00000381607	9606.ENSP00000216117	0	0	0	0	0	0	0	0.53	0.53
PPARG	MDM2	4436745	4434604	9606.ENSP00000287820	9606.ENSP00000258149	0	0	0	0	0	0.393	0	0.257	0.53
VEGFA	HSPB1	4451310	4434059	9606.ENSP00000478570	9606.ENSP00000248553	0	0	0	0	0.049	0.132	0	0.476	0.529
VEGFA	OPRM1	4451310	4447859	9606.ENSP00000478570	9606.ENSP00000394624	0	0	0	0	0	0	0	0.529	0.529
ADRB2	ICAM1	4438121	4435501	9606.ENSP00000305372	9606.ENSP00000264832	0	0	0	0	0	0	0	0.529	0.529
MAPK8	MPO	4446429	4433305	9606.ENSP00000378974	9606.ENSP00000225275	0	0	0	0	0	0	0	0.528	0.528
ESR1	CCNA2	4448358	4436109	9606.ENSP00000405330	9606.ENSP00000274026	0	0	0	0	0	0	0	0.528	0.528
SOD1	MAPK1	4435927	4432880	9606.ENSP00000270142	9606.ENSP00000215832	0	0	0	0	0	0.185	0	0.445	0.528
CASP3	VCAM1	4438651	4437090	9606.ENSP00000311032	9606.ENSP00000294728	0	0	0	0	0.053	0	0	0.522	0.528
MMP3	MAPK1	4437610	4432880	9606.ENSP00000299855	9606.ENSP00000215832	0	0	0	0	0.049	0	0	0.524	0.528
CASP9	HMOX1	4440164	4432912	9606.ENSP00000330237	9606.ENSP00000216117	0	0	0	0	0	0	0	0.528	0.528
VEGFA	ABCG2	4451310	4433689	9606.ENSP00000478570	9606.ENSP00000237612	0	0	0	0	0	0	0	0.527	0.527
CYP1A2	ABCG2	4441211	4433689	9606.ENSP00000342007	9606.ENSP00000237612	0	0	0	0	0	0.05	0	0.522	0.527
ADRB2	SLC6A4	4438121	4434929	9606.ENSP00000305372	9606.ENSP00000261707	0	0	0	0	0	0.073	0	0.511	0.527
PTGER3	IL2	4441881	4433376	9606.ENSP00000349003	9606.ENSP00000226730	0	0	0	0	0	0	0	0.527	0.527
ADRA1D	NOS3	4445214	4437409	9606.ENSP00000368766	9606.ENSP00000297494	0	0	0	0	0	0	0	0.526	0.526
IL10	THBD	4448642	4444829	9606.ENSP00000412237	9606.ENSP00000366307	0	0	0	0	0	0	0	0.526	0.526
ESR2	ABCG2	4441379	4433689	9606.ENSP00000343925	9606.ENSP00000237612	0	0	0	0	0	0.076	0	0.507	0.525
NR1I2	F3	4440710	4440531	9606.ENSP00000336528	9606.ENSP00000334145	0	0	0	0	0	0	0	0.525	0.525
EGFR	KDR	4436186	4435337	9606.ENSP00000275493	9606.ENSP00000263923	0	0	0	0.559	0.074	0.177	0	0.914	0.525
NCOA2	EGF	4448095	4435570	9606.ENSP00000399968	9606.ENSP00000265171	0	0	0	0	0	0	0	0.524	0.524
HSPB1	NFKBIA	4434059	4432983	9606.ENSP00000248553	9606.ENSP00000216797	0	0	0	0	0	0.379	0	0.266	0.524
CHEK1	E2F1	4447561	4441534	9606.ENSP00000388648	9606.ENSP00000345571	0	0	0	0	0.16	0	0	0.456	0.524
MDM2	IRF1	4434604	4433930	9606.ENSP00000258149	9606.ENSP00000245414	0	0	0	0	0	0.379	0	0.265	0.524
HSPB1	IFNG	4434059	4433446	9606.ENSP00000248553	9606.ENSP00000229135	0	0	0	0	0	0	0	0.524	0.524
ADRA2C	SLC6A4	4447303	4434929	9606.ENSP00000386069	9606.ENSP00000261707	0	0	0	0	0	0.073	0	0.506	0.523
IL10	CASP8	4448642	4442125	9606.ENSP00000412237	9606.ENSP00000351273	0	0	0	0	0	0	0	0.523	0.523
PARP1	NOS2	4442743	4439909	9606.ENSP00000355759	9606.ENSP00000327251	0	0	0	0	0.061	0	0	0.512	0.523
HIF1A	CXCL8	4449842	4438229	9606.ENSP00000437955	9606.ENSP00000306512	0	0	0	0	0.07	0	0	0.508	0.522
MMP9	CD40LG	4443919	4443586	9606.ENSP00000361405	9606.ENSP00000359663	0	0	0	0	0	0.064	0	0.511	0.522
PLAU	PTGS2	4444017	4442894	9606.ENSP00000361850	9606.ENSP00000356438	0	0	0	0	0.102	0.057	0	0.481	0.522
FOS	MMP2	4438204	4433061	9606.ENSP00000306245	9606.ENSP00000219070	0	0	0	0	0	0	0	0.521	0.521
NOS2	MAPK1	4439909	4432880	9606.ENSP00000327251	9606.ENSP00000215832	0	0	0	0	0.05	0	0	0.517	0.521
SPP1	PTGS2	4446370	4442894	9606.ENSP00000378517	9606.ENSP00000356438	0	0	0	0	0.062	0	0	0.511	0.521
IL10	NFKBIA	4448642	4432983	9606.ENSP00000412237	9606.ENSP00000216797	0	0	0	0	0.061	0	0	0.511	0.521
CASP8	BIRC5	4442125	4437778	9606.ENSP00000351273	9606.ENSP00000301633	0	0	0	0	0.06	0.181	0	0.428	0.521
FN1	BIRC5	4441661	4437778	9606.ENSP00000346839	9606.ENSP00000301633	0	0	0	0	0	0	0	0.521	0.521
CD40LG	MPO	4443586	4433305	9606.ENSP00000359663	9606.ENSP00000225275	0	0	0	0	0	0.056	0	0.513	0.52
EGFR	RB1	4436186	4435747	9606.ENSP00000275493	9606.ENSP00000267163	0	0	0	0	0	0.054	0	0.514	0.52
PARP1	IL4	4442743	4433533	9606.ENSP00000355759	9606.ENSP00000231449	0	0	0	0	0	0	0	0.52	0.52
PPARG	IL4	4436745	4433533	9606.ENSP00000287820	9606.ENSP00000231449	0	0	0	0	0.062	0	0	0.51	0.52
CASP9	NFKBIA	4440164	4432983	9606.ENSP00000330237	9606.ENSP00000216797	0	0	0	0	0.061	0.178	0	0.428	0.52
NCF1	CCL2	4436815	4433339	9606.ENSP00000289473	9606.ENSP00000225831	0	0	0	0	0.061	0	0	0.51	0.52
SPP1	MMP1	4446370	4439553	9606.ENSP00000378517	9606.ENSP00000322788	0	0	0	0	0.049	0	0	0.516	0.52
PARP1	ERBB2	4442743	4435897	9606.ENSP00000355759	9606.ENSP00000269571	0	0	0	0	0	0	0	0.519	0.519
NCOA2	IL6	4448095	4447254	9606.ENSP00000399968	9606.ENSP00000385675	0	0	0	0	0	0	0	0.519	0.519
ESR2	AHR	4441379	4433805	9606.ENSP00000343925	9606.ENSP00000242057	0	0	0	0	0	0.05	0	0.514	0.519
CASP8	EGF	4442125	4435570	9606.ENSP00000351273	9606.ENSP00000265171	0	0	0	0	0	0	0	0.519	0.519
JUN	KDR	4443699	4435337	9606.ENSP00000360266	9606.ENSP00000263923	0	0	0	0	0	0.081	0	0.498	0.519
CHRM1	ACHE	4438226	4437943	9606.ENSP00000306490	9606.ENSP00000303211	0	0	0	0	0.145	0	0	0.461	0.519
CDKN1A	FOS	4447168	4438204	9606.ENSP00000384849	9606.ENSP00000306245	0	0	0	0	0	0	0	0.518	0.518
ADRB2	OPRD1	4438121	4433642	9606.ENSP00000305372	9606.ENSP00000234961	0	0	0	0.674	0	0.379	0	0.701	0.518
VEGFA	COL1A1	4451310	4433346	9606.ENSP00000478570	9606.ENSP00000225964	0	0	0	0	0.076	0	0	0.5	0.518
ESR2	RB1	4441379	4435747	9606.ENSP00000343925	9606.ENSP00000267163	0	0	0	0	0	0.055	0	0.511	0.518
SOD1	IL1B	4435927	4435241	9606.ENSP00000270142	9606.ENSP00000263341	0	0	0	0	0	0	0	0.518	0.518
PTGS2	CASP8	4442894	4442125	9606.ENSP00000356438	9606.ENSP00000351273	0	0	0	0	0.057	0	0	0.509	0.518
BCL2L1	MMP2	4437866	4433061	9606.ENSP00000302564	9606.ENSP00000219070	0	0	0	0	0	0	0	0.518	0.518
SPP1	PPARG	4446370	4436745	9606.ENSP00000378517	9606.ENSP00000287820	0	0	0	0	0	0	0	0.518	0.518
MMP1	AHR	4439553	4433805	9606.ENSP00000322788	9606.ENSP00000242057	0	0	0	0	0.069	0	0	0.503	0.518
IL6	PPARA	4447254	4447242	9606.ENSP00000385675	9606.ENSP00000385523	0	0	0	0	0	0	0	0.517	0.517
HIF1A	CCND1	4449842	4433391	9606.ENSP00000437955	9606.ENSP00000227507	0	0	0	0	0	0	0	0.517	0.517
IL6	NCF1	4447254	4436815	9606.ENSP00000385675	9606.ENSP00000289473	0	0	0	0	0.061	0	0	0.507	0.517
SPP1	CASP8	4446370	4442125	9606.ENSP00000378517	9606.ENSP00000351273	0	0	0	0	0	0.379	0	0.255	0.517
MYC	CAV1	4451407	4440933	9606.ENSP00000479618	9606.ENSP00000339191	0	0	0	0	0.076	0	0	0.499	0.517
MAPK8	IFNG	4446429	4433446	9606.ENSP00000378974	9606.ENSP00000229135	0	0	0	0	0	0	0	0.517	0.517
SELE	MMP2	4440292	4433061	9606.ENSP00000331736	9606.ENSP00000219070	0	0	0	0	0	0	0	0.516	0.516
MMP9	CASP8	4443919	4442125	9606.ENSP00000361405	9606.ENSP00000351273	0	0	0	0	0	0	0	0.516	0.516
ESR1	KDR	4448358	4435337	9606.ENSP00000405330	9606.ENSP00000263923	0	0	0	0	0	0.051	0	0.511	0.516
HIF1A	EGF	4449842	4435570	9606.ENSP00000437955	9606.ENSP00000265171	0	0	0	0	0	0	0	0.516	0.516
NOS3	PON1	4437409	4433224	9606.ENSP00000297494	9606.ENSP00000222381	0	0	0	0	0	0	0	0.516	0.516
PPARA	F3	4447242	4440531	9606.ENSP00000385523	9606.ENSP00000334145	0	0	0	0	0	0	0	0.515	0.515
SPP1	CRP	4446370	4434405	9606.ENSP00000378517	9606.ENSP00000255030	0	0	0	0	0	0	0	0.515	0.515
G6PD	CYP3A4	4446162	4440831	9606.ENSP00000377192	9606.ENSP00000337915	0.045	0	0	0	0	0	0	0.513	0.515
ESR1	MCL1	4448358	4443243	9606.ENSP00000405330	9606.ENSP00000358022	0	0	0	0	0	0.064	0	0.503	0.515
MAPK8	NQO1	4446429	4439310	9606.ENSP00000378974	9606.ENSP00000319788	0	0	0	0	0	0	0	0.515	0.515
PGR	FOS	4439740	4438204	9606.ENSP00000325120	9606.ENSP00000306245	0	0	0	0	0	0.098	0	0.483	0.514
BCL2	PARP1	4446777	4442743	9606.ENSP00000381185	9606.ENSP00000355759	0	0	0	0	0	0.379	0	0.249	0.514
PPARG	RAF1	4436745	4434195	9606.ENSP00000287820	9606.ENSP00000251849	0	0	0	0	0	0.085	0	0.491	0.514
RB1	AHR	4435747	4433805	9606.ENSP00000267163	9606.ENSP00000242057	0	0	0	0	0	0.454	0	0.145	0.513
CHEK1	MMP9	4447561	4443919	9606.ENSP00000388648	9606.ENSP00000361405	0	0	0	0	0	0	0	0.513	0.513
CXCL2	SELE	4449392	4440292	9606.ENSP00000427279	9606.ENSP00000331736	0	0	0	0	0.089	0	0	0.487	0.513
PRKCA	JUN	4448494	4443699	9606.ENSP00000408695	9606.ENSP00000360266	0	0	0	0	0	0	0	0.513	0.513
IL10	PARP1	4448642	4442743	9606.ENSP00000412237	9606.ENSP00000355759	0	0	0	0	0	0.379	0	0.249	0.513
PLAU	PLAT	4444017	4433132	9606.ENSP00000361850	9606.ENSP00000220809	0	0	0.442	0.883	0.112	0.379	0	0.94	0.513
EGF	MDM2	4435570	4434604	9606.ENSP00000265171	9606.ENSP00000258149	0	0	0	0	0	0	0	0.513	0.513
HIF1A	PPARG	4449842	4436745	9606.ENSP00000437955	9606.ENSP00000287820	0	0	0	0	0.062	0.095	0	0.473	0.513
CASP8	CCNA2	4442125	4436109	9606.ENSP00000351273	9606.ENSP00000274026	0	0	0	0	0	0	0	0.512	0.512
ADRA2C	MAOA	4447303	4441072	9606.ENSP00000386069	9606.ENSP00000340684	0	0	0	0	0	0	0	0.512	0.512
CHRNA2	CHRM1	4447196	4438226	9606.ENSP00000385026	9606.ENSP00000306490	0	0	0	0	0.108	0	0	0.475	0.512
RELA	FN1	4447098	4441661	9606.ENSP00000384273	9606.ENSP00000346839	0	0	0	0	0	0.278	0	0.352	0.512
CHEK1	CASP8	4447561	4442125	9606.ENSP00000388648	9606.ENSP00000351273	0	0	0	0	0	0.142	0	0.455	0.512
ADRA2C	NOS3	4447303	4437409	9606.ENSP00000386069	9606.ENSP00000297494	0	0	0	0	0	0	0	0.511	0.511
NOS2	CXCL10	4439909	4438146	9606.ENSP00000327251	9606.ENSP00000305651	0	0	0	0	0.063	0	0	0.499	0.511
MAPK8	SPP1	4446429	4446370	9606.ENSP00000378974	9606.ENSP00000378517	0	0	0	0	0	0	0	0.511	0.511
NOS3	ADRA2A	4437409	4436361	9606.ENSP00000297494	9606.ENSP00000280155	0	0	0	0	0	0	0	0.511	0.511
PTGS2	KDR	4442894	4435337	9606.ENSP00000356438	9606.ENSP00000263923	0	0	0	0	0	0	0	0.511	0.511
MAPK8	CCNA2	4446429	4436109	9606.ENSP00000378974	9606.ENSP00000274026	0	0	0	0	0	0	0	0.511	0.511
SELE	PLAT	4440292	4433132	9606.ENSP00000331736	9606.ENSP00000220809	0	0	0	0	0	0	0	0.511	0.511
ADRA1B	NOS3	4438245	4437409	9606.ENSP00000306662	9606.ENSP00000297494	0	0	0	0	0	0	0	0.511	0.511
E2F1	EGFR	4441534	4436186	9606.ENSP00000345571	9606.ENSP00000275493	0	0	0	0	0.061	0	0	0.501	0.511
G6PD	ACHE	4446162	4437943	9606.ENSP00000377192	9606.ENSP00000303211	0	0	0	0	0.062	0	0	0.5	0.511
BCL2L1	IL4	4437866	4433533	9606.ENSP00000302564	9606.ENSP00000231449	0	0	0	0	0	0	0	0.511	0.511
IL6	HSPB1	4447254	4434059	9606.ENSP00000385675	9606.ENSP00000248553	0	0	0	0	0	0	0	0.511	0.511
MPO	MMP2	4433305	4433061	9606.ENSP00000225275	9606.ENSP00000219070	0	0	0	0	0	0	0	0.511	0.511
SELE	HMOX1	4440292	4432912	9606.ENSP00000331736	9606.ENSP00000216117	0	0	0	0	0	0	0	0.511	0.511
GSTP1	AHR	4446837	4433805	9606.ENSP00000381607	9606.ENSP00000242057	0	0	0	0	0	0	0	0.51	0.51
IL10	ALOX5	4448642	4444382	9606.ENSP00000412237	9606.ENSP00000363512	0	0	0	0	0	0	0	0.51	0.51
MPO	SERPINE1	4433305	4433266	9606.ENSP00000225275	9606.ENSP00000223095	0	0	0	0	0	0	0	0.51	0.51
PTGS2	MDM2	4442894	4434604	9606.ENSP00000356438	9606.ENSP00000258149	0	0	0	0	0.057	0.266	0	0.349	0.51
MCL1	CCNA2	4443243	4436109	9606.ENSP00000358022	9606.ENSP00000274026	0	0	0	0	0	0	0	0.51	0.51
SPP1	IFNG	4446370	4433446	9606.ENSP00000378517	9606.ENSP00000229135	0	0	0	0	0	0	0	0.51	0.51
CASP9	EGF	4440164	4435570	9606.ENSP00000330237	9606.ENSP00000265171	0	0	0	0	0	0	0	0.51	0.51
NFE2L2	GSTM1	4446632	4438694	9606.ENSP00000380252	9606.ENSP00000311469	0	0	0	0	0	0	0	0.509	0.509
EGFR	CCL2	4436186	4433339	9606.ENSP00000275493	9606.ENSP00000225831	0	0	0	0	0.062	0	0	0.499	0.509
SPP1	IRF1	4446370	4433930	9606.ENSP00000378517	9606.ENSP00000245414	0	0	0	0	0	0	0	0.509	0.509
HSPB1	HMOX1	4434059	4432912	9606.ENSP00000248553	9606.ENSP00000216117	0	0	0	0	0.062	0	0	0.498	0.509
CASP9	RB1	4440164	4435747	9606.ENSP00000330237	9606.ENSP00000267163	0	0	0	0	0	0.32	0	0.307	0.509
GJA1	KDR	4436500	4435337	9606.ENSP00000282561	9606.ENSP00000263923	0	0	0	0	0.188	0	0	0.42	0.509
ESR1	CASP8	4448358	4442125	9606.ENSP00000405330	9606.ENSP00000351273	0	0	0	0	0	0.058	0	0.501	0.509
G6PD	CXCL8	4446162	4438229	9606.ENSP00000377192	9606.ENSP00000306512	0	0	0	0	0	0	0	0.509	0.509
KDR	ABCG2	4435337	4433689	9606.ENSP00000263923	9606.ENSP00000237612	0	0	0	0	0.065	0.076	0	0.477	0.508
ALOX5	IL1B	4444382	4435241	9606.ENSP00000363512	9606.ENSP00000263341	0	0	0	0	0.098	0	0	0.477	0.508
MMP1	COL3A1	4439553	4438049	9606.ENSP00000322788	9606.ENSP00000304408	0	0	0	0	0.088	0	0	0.483	0.508
CHEK2	CASP9	4445704	4440164	9606.ENSP00000372023	9606.ENSP00000330237	0	0	0	0	0.061	0	0	0.498	0.508
G6PD	HMOX1	4446162	4432912	9606.ENSP00000377192	9606.ENSP00000216117	0	0	0	0	0.089	0	0	0.482	0.508
MCL1	STAT1	4443243	4442456	9606.ENSP00000358022	9606.ENSP00000354394	0	0	0	0	0.062	0.084	0	0.473	0.507
CASP8	RB1	4442125	4435747	9606.ENSP00000351273	9606.ENSP00000267163	0	0	0	0	0	0.32	0	0.303	0.506
CHEK2	CASP8	4445704	4442125	9606.ENSP00000372023	9606.ENSP00000351273	0	0	0	0	0.061	0	0	0.496	0.506
IL6	SLPI	4447254	4441219	9606.ENSP00000385675	9606.ENSP00000342082	0	0	0	0	0.061	0	0	0.495	0.505
MCL1	BIRC5	4443243	4437778	9606.ENSP00000358022	9606.ENSP00000301633	0	0	0	0	0	0.083	0	0.482	0.505
NOS2	AHR	4439909	4433805	9606.ENSP00000327251	9606.ENSP00000242057	0	0	0	0	0	0	0	0.505	0.505
RELA	PGR	4447098	4439740	9606.ENSP00000384273	9606.ENSP00000325120	0	0	0	0	0	0.393	0	0.217	0.505
NOS2	MAPK14	4439909	4433482	9606.ENSP00000327251	9606.ENSP00000229795	0	0	0	0	0.05	0	0	0.5	0.505
AKT1	COL1A1	4450372	4433346	9606.ENSP00000451828	9606.ENSP00000225964	0	0	0	0	0.059	0.061	0	0.483	0.504
CXCL2	NOS2	4449392	4439909	9606.ENSP00000427279	9606.ENSP00000327251	0	0	0	0	0.049	0	0	0.5	0.504
G6PD	CYP1A2	4446162	4441211	9606.ENSP00000377192	9606.ENSP00000342007	0.045	0	0	0	0	0	0	0.502	0.504
COL1A1	CCL2	4433346	4433339	9606.ENSP00000225964	9606.ENSP00000225831	0	0	0	0	0.098	0	0	0.473	0.504
THBD	CD40LG	4444829	4443586	9606.ENSP00000366307	9606.ENSP00000359663	0	0	0	0	0	0	0	0.504	0.504
THBD	CCL2	4444829	4433339	9606.ENSP00000366307	9606.ENSP00000225831	0	0	0	0	0.095	0	0	0.475	0.504
IL6	CAV1	4447254	4440933	9606.ENSP00000385675	9606.ENSP00000339191	0	0	0	0	0.088	0	0	0.477	0.503
SPP1	RAF1	4446370	4434195	9606.ENSP00000378517	9606.ENSP00000251849	0	0	0	0	0	0.079	0	0.482	0.503
VCAM1	PLAT	4437090	4433132	9606.ENSP00000294728	9606.ENSP00000220809	0	0	0	0	0.087	0	0	0.477	0.503
IL6	ACHE	4447254	4437943	9606.ENSP00000385675	9606.ENSP00000303211	0	0	0	0	0	0	0	0.503	0.503
EGFR	TP63	4436186	4435488	9606.ENSP00000275493	9606.ENSP00000264731	0	0	0	0	0	0	0	0.502	0.502
CYP1A1	PTGS2	4445265	4442894	9606.ENSP00000369050	9606.ENSP00000356438	0	0	0	0	0.055	0	0	0.495	0.502
BCL2L1	HSPB1	4437866	4434059	9606.ENSP00000302564	9606.ENSP00000248553	0	0	0	0	0.061	0	0	0.491	0.501
CASP3	GJA1	4438651	4436500	9606.ENSP00000311032	9606.ENSP00000282561	0	0	0	0	0	0	0	0.501	0.501
VCAM1	MAPK1	4437090	4432880	9606.ENSP00000294728	9606.ENSP00000215832	0	0	0	0	0	0.044	0	0.499	0.501
SPP1	AHR	4446370	4433805	9606.ENSP00000378517	9606.ENSP00000242057	0	0	0	0	0	0	0	0.501	0.501
MMP1	PLAT	4439553	4433132	9606.ENSP00000322788	9606.ENSP00000220809	0	0	0	0	0.137	0	0	0.445	0.501
PLAU	PON1	4444017	4433224	9606.ENSP00000361850	9606.ENSP00000222381	0	0	0	0	0	0	0	0.501	0.501
ALOX5	MMP2	4444382	4433061	9606.ENSP00000363512	9606.ENSP00000219070	0	0	0	0	0	0	0	0.501	0.501
MMP3	IL4	4437610	4433533	9606.ENSP00000299855	9606.ENSP00000231449	0	0	0	0	0	0	0	0.5	0.5
HIF1A	RB1	4449842	4435747	9606.ENSP00000437955	9606.ENSP00000267163	0	0	0	0	0.061	0.379	0	0.211	0.5
CYP1A1	SLC6A4	4445265	4434929	9606.ENSP00000369050	9606.ENSP00000261707	0	0	0	0	0	0	0	0.5	0.5
PPARA	AHR	4447242	4433805	9606.ENSP00000385523	9606.ENSP00000242057	0	0	0	0	0.059	0.05	0	0.484	0.499
JUN	VCAM1	4443699	4437090	9606.ENSP00000360266	9606.ENSP00000294728	0	0	0	0	0	0	0	0.499	0.499
CXCL2	STAT1	4449392	4442456	9606.ENSP00000427279	9606.ENSP00000354394	0	0	0	0	0	0	0	0.499	0.499
CXCL2	ALOX5	4449392	4444382	9606.ENSP00000427279	9606.ENSP00000363512	0	0	0	0	0	0	0	0.5	0.499
GSTP1	SOD1	4446837	4435927	9606.ENSP00000381607	9606.ENSP00000270142	0	0	0	0	0.063	0.043	0	0.486	0.499
ADRA1D	MAOA	4445214	4441072	9606.ENSP00000368766	9606.ENSP00000340684	0	0	0	0	0	0	0	0.499	0.499
PLAU	ERBB2	4444017	4435897	9606.ENSP00000361850	9606.ENSP00000269571	0	0	0	0	0.055	0	0	0.491	0.498
PTGS2	NQO1	4442894	4439310	9606.ENSP00000356438	9606.ENSP00000319788	0	0	0	0	0	0	0	0.498	0.498
MMP3	CCND1	4437610	4433391	9606.ENSP00000299855	9606.ENSP00000227507	0	0	0	0	0.076	0	0	0.479	0.498
PLAU	CCL2	4444017	4433339	9606.ENSP00000361850	9606.ENSP00000225831	0	0	0	0	0.12	0	0	0.452	0.497
SERPINE1	HMOX1	4433266	4432912	9606.ENSP00000223095	9606.ENSP00000216117	0	0	0	0	0.085	0	0	0.473	0.497
IGFBP3	CRP	4445494	4434405	9606.ENSP00000370473	9606.ENSP00000255030	0	0	0	0	0	0	0	0.497	0.497
NCOA2	FOS	4448095	4438204	9606.ENSP00000399968	9606.ENSP00000306245	0	0	0	0	0	0.359	0	0.247	0.497
GJA1	RB1	4436500	4435747	9606.ENSP00000282561	9606.ENSP00000267163	0	0	0	0	0	0	0	0.497	0.497
HIF1A	BCL2	4449842	4446777	9606.ENSP00000437955	9606.ENSP00000381185	0	0	0	0	0	0.357	0	0.25	0.497
STAT1	CASP8	4442456	4442125	9606.ENSP00000354394	9606.ENSP00000351273	0	0	0	0	0.062	0	0	0.485	0.496
SOD1	MAPK14	4435927	4433482	9606.ENSP00000270142	9606.ENSP00000229795	0	0	0	0	0	0.177	0	0.413	0.496
MYC	PPARG	4451407	4436745	9606.ENSP00000479618	9606.ENSP00000287820	0	0	0	0	0	0	0	0.496	0.496
MYC	TP63	4451407	4435488	9606.ENSP00000479618	9606.ENSP00000264731	0	0	0	0	0	0.129	0	0.445	0.496
CD40LG	STAT1	4443586	4442456	9606.ENSP00000359663	9606.ENSP00000354394	0	0	0	0	0	0	0	0.496	0.495
G6PD	RB1	4446162	4435747	9606.ENSP00000377192	9606.ENSP00000267163	0	0	0	0	0	0.488	0	0.055	0.495
SOD1	HSPB1	4435927	4434059	9606.ENSP00000270142	9606.ENSP00000248553	0	0	0	0	0.076	0	0	0.476	0.495
AKT1	PPARA	4450372	4447242	9606.ENSP00000451828	9606.ENSP00000385523	0	0	0	0	0	0.085	0	0.471	0.495
IRF1	IL2	4433930	4433376	9606.ENSP00000245414	9606.ENSP00000226730	0	0	0	0	0	0	0	0.496	0.495
MAOB	SLC6A2	4444997	4433104	9606.ENSP00000367309	9606.ENSP00000219833	0	0	0	0	0	0	0	0.494	0.494
PPARA	CYP3A4	4447242	4440831	9606.ENSP00000385523	9606.ENSP00000337915	0	0	0	0	0.067	0.085	0	0.455	0.494
ALOX5	MMP9	4444382	4443919	9606.ENSP00000363512	9606.ENSP00000361405	0	0	0	0	0.159	0	0	0.423	0.494
HIF1A	FN1	4449842	4441661	9606.ENSP00000437955	9606.ENSP00000346839	0	0	0	0	0.065	0.127	0	0.43	0.494
G6PD	EGFR	4446162	4436186	9606.ENSP00000377192	9606.ENSP00000275493	0	0	0	0	0	0	0	0.494	0.494
PPARA	SPP1	4447242	4446370	9606.ENSP00000385523	9606.ENSP00000378517	0	0	0	0	0	0	0	0.493	0.493
MMP9	CAV1	4443919	4440933	9606.ENSP00000361405	9606.ENSP00000339191	0	0	0	0	0	0	0	0.493	0.493
CXCL10	MMP3	4438146	4437610	9606.ENSP00000305651	9606.ENSP00000299855	0	0	0	0	0.061	0	0	0.482	0.493
F3	AHR	4440531	4433805	9606.ENSP00000334145	9606.ENSP00000242057	0	0	0	0	0	0	0	0.492	0.493
NCF1	ICAM1	4436815	4435501	9606.ENSP00000289473	9606.ENSP00000264832	0	0	0	0	0.069	0	0	0.477	0.493
PTGS1	LTA4H	4442503	4433425	9606.ENSP00000354612	9606.ENSP00000228740	0	0	0	0	0.051	0	0	0.487	0.493
ESR1	CASP9	4448358	4440164	9606.ENSP00000405330	9606.ENSP00000330237	0	0	0	0	0	0.058	0	0.483	0.492
GSTP1	PTGS2	4446837	4442894	9606.ENSP00000381607	9606.ENSP00000356438	0	0	0	0	0	0	0	0.491	0.491
PRKCA	PPARA	4448494	4447242	9606.ENSP00000408695	9606.ENSP00000385523	0	0	0	0	0	0.379	0	0.214	0.491
ALOX5	CXCL8	4444382	4438229	9606.ENSP00000363512	9606.ENSP00000306512	0	0	0	0	0	0	0	0.492	0.491
MYC	IL10	4451407	4448642	9606.ENSP00000479618	9606.ENSP00000412237	0	0	0	0	0	0	0	0.492	0.491
HIF1A	MAPK8	4449842	4446429	9606.ENSP00000437955	9606.ENSP00000378974	0	0	0	0	0	0	0	0.491	0.491
NOS3	GJA1	4437409	4436500	9606.ENSP00000297494	9606.ENSP00000282561	0	0	0	0	0	0	0	0.492	0.491
JUN	NQO1	4443699	4439310	9606.ENSP00000360266	9606.ENSP00000319788	0	0	0	0	0	0	0	0.491	0.491
CYP1B1	MMP2	4451308	4433061	9606.ENSP00000478561	9606.ENSP00000219070	0	0	0	0	0.063	0	0	0.479	0.491
MCL1	RAF1	4443243	4434195	9606.ENSP00000358022	9606.ENSP00000251849	0	0	0	0	0	0	0	0.492	0.491
ESR1	CXCL8	4448358	4438229	9606.ENSP00000405330	9606.ENSP00000306512	0	0	0	0	0	0	0	0.492	0.491
EGF	SLC6A4	4435570	4434929	9606.ENSP00000265171	9606.ENSP00000261707	0	0	0	0	0	0	0	0.491	0.491
MAOA	ADRA1B	4441072	4438245	9606.ENSP00000340684	9606.ENSP00000306662	0	0	0	0	0.069	0	0	0.475	0.49
TOP2A	JUN	4448614	4443699	9606.ENSP00000411532	9606.ENSP00000360266	0	0	0	0	0	0.379	0	0.213	0.49
RELA	TP63	4447098	4435488	9606.ENSP00000384273	9606.ENSP00000264731	0	0	0	0	0	0.379	0	0.213	0.49
CYP1A1	ABCG2	4445265	4433689	9606.ENSP00000369050	9606.ENSP00000237612	0	0	0	0	0	0.05	0	0.486	0.49
ADRB1	SLC6A4	4443292	4434929	9606.ENSP00000358301	9606.ENSP00000261707	0	0	0	0	0	0.073	0	0.473	0.49
CAV1	NOS2	4440933	4439909	9606.ENSP00000339191	9606.ENSP00000327251	0	0	0	0	0	0.379	0	0.211	0.489
F3	EGF	4440531	4435570	9606.ENSP00000334145	9606.ENSP00000265171	0	0	0	0	0	0	0	0.49	0.489
ADRB1	ADRA2A	4443292	4436361	9606.ENSP00000358301	9606.ENSP00000280155	0	0	0	0.75	0	0.379	0	0.72	0.489
ADRA1B	FOS	4438245	4438204	9606.ENSP00000306662	9606.ENSP00000306245	0	0	0	0	0	0	0	0.49	0.489
GSTM1	PON1	4438694	4433224	9606.ENSP00000311469	9606.ENSP00000222381	0	0	0	0	0.061	0	0	0.479	0.489
CHEK2	SOD1	4445704	4435927	9606.ENSP00000372023	9606.ENSP00000270142	0	0	0	0	0	0.267	0	0.331	0.488
JUN	CHUK	4443699	4443527	9606.ENSP00000360266	9606.ENSP00000359424	0	0	0	0	0	0.072	0	0.471	0.488
HIF1A	MMP3	4449842	4437610	9606.ENSP00000437955	9606.ENSP00000299855	0	0	0	0	0	0	0	0.488	0.488
MDM2	MAPK1	4434604	4432880	9606.ENSP00000258149	9606.ENSP00000215832	0	0	0	0	0.062	0	0	0.476	0.488
TOP2A	ESR1	4448614	4448358	9606.ENSP00000411532	9606.ENSP00000405330	0	0	0	0	0.061	0.043	0	0.477	0.488
ERBB2	SERPINE1	4435897	4433266	9606.ENSP00000269571	9606.ENSP00000223095	0	0	0	0	0.061	0	0	0.475	0.486
NOS2	IL2	4439909	4433376	9606.ENSP00000327251	9606.ENSP00000226730	0	0	0	0	0	0	0	0.486	0.486
AKT1	BIRC5	4450372	4437778	9606.ENSP00000451828	9606.ENSP00000301633	0	0	0	0	0	0.108	0	0.448	0.486
PCNA	BIRC5	4445167	4437778	9606.ENSP00000368458	9606.ENSP00000301633	0	0	0	0	0.362	0	0	0.226	0.485
MMP9	CCNB1	4443919	4434484	9606.ENSP00000361405	9606.ENSP00000256442	0	0	0	0	0	0	0	0.485	0.485
GSTP1	MAPK1	4446837	4432880	9606.ENSP00000381607	9606.ENSP00000215832	0	0	0	0	0	0.336	0	0.257	0.485
ESR2	MDM2	4441379	4434604	9606.ENSP00000343925	9606.ENSP00000258149	0	0	0	0	0	0.393	0	0.186	0.485
FOS	IRF1	4438204	4433930	9606.ENSP00000306245	9606.ENSP00000245414	0	0	0	0	0.063	0	0	0.473	0.485
EGF	CCNB1	4435570	4434484	9606.ENSP00000265171	9606.ENSP00000256442	0	0	0	0	0.063	0	0	0.473	0.485
AKT1	TYR	4450372	4435237	9606.ENSP00000451828	9606.ENSP00000263321	0	0	0	0	0	0	0	0.485	0.485
FOS	SLC6A4	4438204	4434929	9606.ENSP00000306245	9606.ENSP00000261707	0	0	0	0	0	0	0	0.485	0.485
PCNA	MCL1	4445167	4443243	9606.ENSP00000368458	9606.ENSP00000358022	0	0	0	0	0.064	0.379	0	0.186	0.485
AHR	HMOX1	4433805	4432912	9606.ENSP00000242057	9606.ENSP00000216117	0	0	0	0	0.061	0	0	0.475	0.485
G6PD	UGT1A1	4446162	4444184	9606.ENSP00000377192	9606.ENSP00000362549	0	0	0	0	0.059	0	0	0.474	0.484
MAPK8	NCF1	4446429	4436815	9606.ENSP00000378974	9606.ENSP00000289473	0	0	0	0	0	0	0	0.482	0.482
HIF1A	BCL2L1	4449842	4437866	9606.ENSP00000437955	9606.ENSP00000302564	0	0	0	0	0	0.127	0	0.43	0.481
ICAM1	PLAT	4435501	4433132	9606.ENSP00000264832	9606.ENSP00000220809	0	0	0	0	0	0	0	0.481	0.481
THBD	IL1B	4444829	4435241	9606.ENSP00000366307	9606.ENSP00000263341	0	0	0	0	0.153	0	0	0.413	0.481
TOP2A	RB1	4448614	4435747	9606.ENSP00000411532	9606.ENSP00000267163	0	0	0	0	0.118	0.379	0	0.128	0.48
AKT1	CXCL10	4450372	4438146	9606.ENSP00000451828	9606.ENSP00000305651	0	0	0	0	0	0	0	0.48	0.48
PPARA	STAT1	4447242	4442456	9606.ENSP00000385523	9606.ENSP00000354394	0	0	0	0	0	0.321	0	0.265	0.48
MAPK8	SELE	4446429	4440292	9606.ENSP00000378974	9606.ENSP00000331736	0	0	0	0	0	0	0	0.48	0.48
AHR	IL2	4433805	4433376	9606.ENSP00000242057	9606.ENSP00000226730	0	0	0	0	0	0	0	0.48	0.48
GSTM1	MPO	4438694	4433305	9606.ENSP00000311469	9606.ENSP00000225275	0	0	0	0	0	0	0	0.479	0.479
CD40LG	SERPINE1	4443586	4433266	9606.ENSP00000359663	9606.ENSP00000223095	0	0	0	0	0	0.051	0	0.473	0.478
SELE	MMP1	4440292	4439553	9606.ENSP00000331736	9606.ENSP00000322788	0	0	0	0	0.051	0	0	0.473	0.478
ALOX5	MAPK14	4444382	4433482	9606.ENSP00000363512	9606.ENSP00000229795	0	0	0	0	0	0	0	0.478	0.478
BAX	CCND1	4437004	4433391	9606.ENSP00000293288	9606.ENSP00000227507	0	0	0	0	0	0	0	0.478	0.478
PTGS2	SOD1	4442894	4435927	9606.ENSP00000356438	9606.ENSP00000270142	0	0	0	0	0.061	0	0	0.467	0.478
BCL2L1	ICAM1	4437866	4435501	9606.ENSP00000302564	9606.ENSP00000264832	0	0	0	0	0	0	0	0.478	0.478
MYC	HSPB1	4451407	4434059	9606.ENSP00000479618	9606.ENSP00000248553	0	0	0	0	0	0.099	0	0.445	0.478
AKT1	F3	4450372	4440531	9606.ENSP00000451828	9606.ENSP00000334145	0	0	0	0	0	0	0	0.478	0.478
RELA	NCF1	4447098	4436815	9606.ENSP00000384273	9606.ENSP00000289473	0	0	0	0	0	0.379	0	0.193	0.477
NQO1	BCL2L1	4439310	4437866	9606.ENSP00000319788	9606.ENSP00000302564	0	0	0	0	0	0	0	0.477	0.477
UGT1A1	HMOX1	4444184	4432912	9606.ENSP00000362549	9606.ENSP00000216117	0	0	0	0	0	0	0	0.477	0.477
IL6	CYP1A1	4447254	4445265	9606.ENSP00000385675	9606.ENSP00000369050	0	0	0	0	0	0	0	0.477	0.477
HIF1A	MMP1	4449842	4439553	9606.ENSP00000437955	9606.ENSP00000322788	0	0	0	0	0.065	0	0	0.463	0.477
ESR1	SPP1	4448358	4446370	9606.ENSP00000405330	9606.ENSP00000378517	0	0	0	0	0	0	0	0.477	0.477
AHR	IL4	4433805	4433533	9606.ENSP00000242057	9606.ENSP00000231449	0	0	0	0	0	0	0	0.477	0.477
CXCL10	MPO	4438146	4433305	9606.ENSP00000305651	9606.ENSP00000225275	0	0	0	0	0	0	0	0.477	0.477
NCOA2	JUN	4448095	4443699	9606.ENSP00000399968	9606.ENSP00000360266	0	0	0	0	0	0.305	0	0.279	0.477
ADRA2C	FOS	4447303	4438204	9606.ENSP00000386069	9606.ENSP00000306245	0	0	0	0	0	0	0	0.477	0.477
TP63	CCND1	4435488	4433391	9606.ENSP00000264731	9606.ENSP00000227507	0	0	0	0	0.062	0	0	0.466	0.477
CCND1	SERPINE1	4433391	4433266	9606.ENSP00000227507	9606.ENSP00000223095	0	0	0	0	0.135	0	0	0.42	0.476
STAT1	SLPI	4442456	4441219	9606.ENSP00000354394	9606.ENSP00000342082	0	0	0	0	0	0	0	0.476	0.476
OPRM1	CYP3A4	4447859	4440831	9606.ENSP00000394624	9606.ENSP00000337915	0	0	0	0	0	0	0	0.476	0.476
CHEK1	CASP9	4447561	4440164	9606.ENSP00000388648	9606.ENSP00000330237	0	0	0	0	0	0	0	0.476	0.476
SPP1	KDR	4446370	4435337	9606.ENSP00000378517	9606.ENSP00000263923	0	0	0	0	0.076	0	0	0.457	0.476
FOS	MMP3	4438204	4437610	9606.ENSP00000306245	9606.ENSP00000299855	0	0	0	0	0	0	0	0.476	0.476
MMP1	CCND1	4439553	4433391	9606.ENSP00000322788	9606.ENSP00000227507	0	0	0	0	0.104	0	0	0.439	0.476
CCND1	NFKBIA	4433391	4432983	9606.ENSP00000227507	9606.ENSP00000216797	0	0	0	0	0	0	0	0.475	0.475
ADRA1D	FOS	4445214	4438204	9606.ENSP00000368766	9606.ENSP00000306245	0	0	0	0	0	0	0	0.475	0.475
HTR3A	CYP3A4	4441757	4440831	9606.ENSP00000347754	9606.ENSP00000337915	0	0	0	0	0	0	0	0.475	0.475
COL3A1	SERPINE1	4438049	4433266	9606.ENSP00000304408	9606.ENSP00000223095	0	0	0	0	0.116	0.062	0	0.417	0.475
EGFR	NFKBIA	4436186	4432983	9606.ENSP00000275493	9606.ENSP00000216797	0	0	0	0	0	0.176	0	0.389	0.475
BIRC5	ERBB2	4437778	4435897	9606.ENSP00000301633	9606.ENSP00000269571	0	0	0	0	0	0	0	0.475	0.475
VEGFA	CCNA2	4451310	4436109	9606.ENSP00000478570	9606.ENSP00000274026	0	0	0	0	0	0	0	0.475	0.475
FOS	ADRA2A	4438204	4436361	9606.ENSP00000306245	9606.ENSP00000280155	0	0	0	0	0	0	0	0.475	0.475
VEGFA	CCNB1	4451310	4434484	9606.ENSP00000478570	9606.ENSP00000256442	0	0	0	0	0	0	0	0.475	0.475
CASP9	MMP2	4440164	4433061	9606.ENSP00000330237	9606.ENSP00000219070	0	0	0	0	0	0	0	0.475	0.475
BIRC5	EGFR	4437778	4436186	9606.ENSP00000301633	9606.ENSP00000275493	0	0	0	0	0	0	0	0.474	0.474
JUN	BAX	4443699	4437004	9606.ENSP00000360266	9606.ENSP00000293288	0	0	0	0	0	0	0	0.474	0.474
IGFBP3	ERBB2	4445494	4435897	9606.ENSP00000370473	9606.ENSP00000269571	0	0	0	0	0.084	0	0	0.45	0.474
CYP1B1	STAT1	4451308	4442456	9606.ENSP00000478561	9606.ENSP00000354394	0	0	0	0	0	0	0	0.474	0.474
CHEK1	MCL1	4447561	4443243	9606.ENSP00000388648	9606.ENSP00000358022	0	0	0	0	0.049	0	0	0.47	0.474
RELA	ALOX5	4447098	4444382	9606.ENSP00000384273	9606.ENSP00000363512	0	0	0	0	0	0.379	0	0.189	0.474
PLAU	JUN	4444017	4443699	9606.ENSP00000361850	9606.ENSP00000360266	0	0	0	0	0	0	0	0.473	0.473
MMP9	PGR	4443919	4439740	9606.ENSP00000361405	9606.ENSP00000325120	0	0	0	0	0	0	0	0.473	0.473
FOS	ADRB2	4438204	4438121	9606.ENSP00000306245	9606.ENSP00000305372	0	0	0	0	0	0	0	0.473	0.473
ESR1	CHEK2	4448358	4445704	9606.ENSP00000405330	9606.ENSP00000372023	0	0	0	0	0	0	0	0.473	0.473
ADRB1	FOS	4443292	4438204	9606.ENSP00000358301	9606.ENSP00000306245	0	0	0	0	0	0	0	0.473	0.473
PTGES	LTA4H	4441253	4433425	9606.ENSP00000342385	9606.ENSP00000228740	0	0	0	0	0	0	0	0.473	0.473
KDR	IL2	4435337	4433376	9606.ENSP00000263923	9606.ENSP00000226730	0	0	0	0	0	0	0	0.473	0.473
RELA	EGFR	4447098	4436186	9606.ENSP00000384273	9606.ENSP00000275493	0	0	0	0	0	0	0	0.473	0.473
SPP1	IL4	4446370	4433533	9606.ENSP00000378517	9606.ENSP00000231449	0	0	0	0	0	0	0	0.473	0.473
SPP1	FOS	4446370	4438204	9606.ENSP00000378517	9606.ENSP00000306245	0	0	0	0	0	0	0	0.473	0.473
ESR2	EGF	4441379	4435570	9606.ENSP00000343925	9606.ENSP00000265171	0	0	0	0	0	0	0	0.473	0.473
ADRB1	MAOA	4443292	4441072	9606.ENSP00000358301	9606.ENSP00000340684	0	0	0	0	0	0	0	0.473	0.473
BCL2L1	KDR	4437866	4435337	9606.ENSP00000302564	9606.ENSP00000263923	0	0	0	0	0	0	0	0.473	0.473
IL4	MMP2	4433533	4433061	9606.ENSP00000231449	9606.ENSP00000219070	0	0	0	0	0	0	0	0.473	0.473
MAOA	ADRB2	4441072	4438121	9606.ENSP00000340684	9606.ENSP00000305372	0	0	0	0	0	0	0	0.473	0.473
MYC	SERPINE1	4451407	4433266	9606.ENSP00000479618	9606.ENSP00000223095	0	0	0	0	0.096	0	0	0.44	0.472
CASP8	HSPB1	4442125	4434059	9606.ENSP00000351273	9606.ENSP00000248553	0	0	0	0	0	0.064	0	0.459	0.472
FN1	MPO	4441661	4433305	9606.ENSP00000346839	9606.ENSP00000225275	0	0	0	0	0	0	0	0.472	0.472
NFE2L2	NOS3	4446632	4437409	9606.ENSP00000380252	9606.ENSP00000297494	0	0	0	0	0	0	0	0.472	0.472
MYC	IRF1	4451407	4433930	9606.ENSP00000479618	9606.ENSP00000245414	0	0	0	0	0	0	0	0.472	0.472
NCF1	HMOX1	4436815	4432912	9606.ENSP00000289473	9606.ENSP00000216117	0	0	0	0	0	0	0	0.472	0.472
CDKN1A	PTGS2	4447168	4442894	9606.ENSP00000384849	9606.ENSP00000356438	0	0	0	0	0.095	0	0	0.44	0.471
PGR	CASP3	4439740	4438651	9606.ENSP00000325120	9606.ENSP00000311032	0	0	0	0	0	0.058	0	0.461	0.471
CASP3	CRP	4438651	4434405	9606.ENSP00000311032	9606.ENSP00000255030	0	0	0	0	0	0	0	0.471	0.471
MCL1	FOS	4443243	4438204	9606.ENSP00000358022	9606.ENSP00000306245	0	0	0	0	0.117	0	0	0.426	0.471
IFNG	SERPINE1	4433446	4433266	9606.ENSP00000229135	9606.ENSP00000223095	0	0	0	0	0	0	0	0.471	0.471
HIF1A	NFE2L2	4449842	4446632	9606.ENSP00000437955	9606.ENSP00000380252	0	0	0	0	0.152	0	0	0.401	0.47
CDKN1A	MMP9	4447168	4443919	9606.ENSP00000384849	9606.ENSP00000361405	0	0	0	0	0	0	0	0.47	0.47
IL6	NR1I2	4447254	4440710	9606.ENSP00000385675	9606.ENSP00000336528	0	0	0	0	0	0	0	0.47	0.47
JUN	PGR	4443699	4439740	9606.ENSP00000360266	9606.ENSP00000325120	0	0	0	0	0	0.082	0	0.445	0.469
PPARG	MPO	4436745	4433305	9606.ENSP00000287820	9606.ENSP00000225275	0	0	0	0	0.061	0.05	0	0.452	0.468
ADH1B	OPRD1	4438237	4433642	9606.ENSP00000306606	9606.ENSP00000234961	0	0	0	0	0	0	0	0.468	0.468
CHRM2	CHRNA2	4448086	4447196	9606.ENSP00000399745	9606.ENSP00000385026	0	0	0	0	0.063	0	0	0.454	0.467
ESR1	RAF1	4448358	4434195	9606.ENSP00000405330	9606.ENSP00000251849	0	0	0	0	0	0.085	0	0.442	0.467
MAPK14	MPO	4433482	4433305	9606.ENSP00000229795	9606.ENSP00000225275	0	0	0	0	0	0.077	0	0.446	0.467
PTGS2	F3	4442894	4440531	9606.ENSP00000356438	9606.ENSP00000334145	0	0	0	0	0.085	0	0	0.441	0.466
PLAU	CCND1	4444017	4433391	9606.ENSP00000361850	9606.ENSP00000227507	0	0	0	0	0.11	0	0	0.425	0.466
NFE2L2	CYP1A1	4446632	4445265	9606.ENSP00000380252	9606.ENSP00000369050	0	0	0	0	0	0	0	0.466	0.466
ADRB1	ESR2	4443292	4441379	9606.ENSP00000358301	9606.ENSP00000343925	0	0	0	0	0	0	0	0.465	0.465
IL1A	IRF1	4435240	4433930	9606.ENSP00000263339	9606.ENSP00000245414	0	0	0	0	0.108	0	0	0.425	0.465
CDKN1A	BIRC5	4447168	4437778	9606.ENSP00000384849	9606.ENSP00000301633	0	0	0	0	0	0	0	0.465	0.465
ICAM1	CCND1	4435501	4433391	9606.ENSP00000264832	9606.ENSP00000227507	0	0	0	0	0.061	0	0	0.453	0.465
CXCL2	MMP3	4449392	4437610	9606.ENSP00000427279	9606.ENSP00000299855	0	0	0	0	0.063	0	0	0.452	0.464
EGFR	COL1A1	4436186	4433346	9606.ENSP00000275493	9606.ENSP00000225964	0	0	0	0	0.172	0.099	0	0.339	0.464
PTGS1	CXCL8	4442503	4438229	9606.ENSP00000354612	9606.ENSP00000306512	0	0	0	0	0.098	0	0	0.43	0.464
CXCL2	EGF	4449392	4435570	9606.ENSP00000427279	9606.ENSP00000265171	0	0	0	0	0	0	0	0.464	0.464
VCAM1	EGFR	4437090	4436186	9606.ENSP00000294728	9606.ENSP00000275493	0	0	0	0	0.076	0	0	0.444	0.464
CDKN1A	CD40LG	4447168	4443586	9606.ENSP00000384849	9606.ENSP00000359663	0	0	0	0	0	0	0	0.464	0.464
SELE	MMP3	4440292	4437610	9606.ENSP00000331736	9606.ENSP00000299855	0	0	0	0	0	0	0	0.464	0.464
GJA1	EGFR	4436500	4436186	9606.ENSP00000282561	9606.ENSP00000275493	0	0	0	0	0.158	0	0	0.389	0.464
CXCL2	FOS	4449392	4438204	9606.ENSP00000427279	9606.ENSP00000306245	0	0	0	0	0.18	0	0	0.373	0.464
NCF1	IL1B	4436815	4435241	9606.ENSP00000289473	9606.ENSP00000263341	0	0	0	0	0.145	0	0	0.399	0.464
ERBB2	HSPB1	4435897	4434059	9606.ENSP00000269571	9606.ENSP00000248553	0	0	0	0	0.062	0	0	0.451	0.463
MYC	ICAM1	4451407	4435501	9606.ENSP00000479618	9606.ENSP00000264832	0	0	0	0	0.052	0	0	0.457	0.463
IFNG	MAPK1	4433446	4432880	9606.ENSP00000229135	9606.ENSP00000215832	0	0	0	0	0	0	0	0.462	0.462
IL1A	CRP	4435240	4434405	9606.ENSP00000263339	9606.ENSP00000255030	0	0	0	0	0.063	0	0	0.45	0.462
CYP3A4	ACHE	4440831	4437943	9606.ENSP00000337915	9606.ENSP00000303211	0	0.003	0	0	0	0	0	0.462	0.462
CDKN1A	SERPINE1	4447168	4433266	9606.ENSP00000384849	9606.ENSP00000223095	0	0	0	0	0.104	0	0	0.424	0.462
FOS	MDM2	4438204	4434604	9606.ENSP00000306245	9606.ENSP00000258149	0	0	0	0	0.062	0	0	0.45	0.462
SPP1	PLAU	4446370	4444017	9606.ENSP00000378517	9606.ENSP00000361850	0	0	0	0	0.075	0	0	0.442	0.462
CDKN1A	IGFBP3	4447168	4445494	9606.ENSP00000384849	9606.ENSP00000370473	0	0	0	0	0.07	0	0	0.446	0.462
BAX	MDM2	4437004	4434604	9606.ENSP00000293288	9606.ENSP00000258149	0	0	0	0	0	0.068	0	0.447	0.462
TOP2A	PGR	4448614	4439740	9606.ENSP00000411532	9606.ENSP00000325120	0	0	0	0	0.061	0	0	0.451	0.462
JUN	SOD1	4443699	4435927	9606.ENSP00000360266	9606.ENSP00000270142	0	0	0	0	0	0	0	0.461	0.461
CHEK1	JUN	4447561	4443699	9606.ENSP00000388648	9606.ENSP00000360266	0	0	0	0	0	0.108	0	0.42	0.461
JUN	CXCL10	4443699	4438146	9606.ENSP00000360266	9606.ENSP00000305651	0	0	0	0	0.049	0	0	0.457	0.461
ERBB2	KDR	4435897	4435337	9606.ENSP00000269571	9606.ENSP00000263923	0	0	0	0.556	0.051	0.177	0	0.772	0.461
MAPK8	CRP	4446429	4434405	9606.ENSP00000378974	9606.ENSP00000255030	0	0	0	0	0	0	0	0.461	0.461
AKT1	ACHE	4450372	4437943	9606.ENSP00000451828	9606.ENSP00000303211	0	0	0	0	0	0.062	0	0.448	0.46
CDKN1A	BAX	4447168	4437004	9606.ENSP00000384849	9606.ENSP00000293288	0	0	0	0	0.069	0	0	0.444	0.46
IL6	PTGER3	4447254	4441881	9606.ENSP00000385675	9606.ENSP00000349003	0	0	0	0	0	0	0	0.46	0.46
HIF1A	MCL1	4449842	4443243	9606.ENSP00000437955	9606.ENSP00000358022	0	0	0	0	0.088	0.186	0	0.33	0.459
CASP8	FN1	4442125	4441661	9606.ENSP00000351273	9606.ENSP00000346839	0	0	0	0	0.061	0	0	0.447	0.459
CDKN1A	CXCL8	4447168	4438229	9606.ENSP00000384849	9606.ENSP00000306512	0	0	0	0	0.106	0	0	0.42	0.459
PPARA	KDR	4447242	4435337	9606.ENSP00000385523	9606.ENSP00000263923	0	0	0	0	0	0.051	0	0.454	0.459
NOS2	PPARG	4439909	4436745	9606.ENSP00000327251	9606.ENSP00000287820	0	0	0	0	0.062	0.091	0	0.417	0.459
MCL1	NFKBIA	4443243	4432983	9606.ENSP00000358022	9606.ENSP00000216797	0	0	0	0	0.159	0.185	0	0.274	0.459
CASP9	IL1B	4440164	4435241	9606.ENSP00000330237	9606.ENSP00000263341	0	0	0	0	0	0.074	0	0.44	0.459
IL6	ADRB2	4447254	4438121	9606.ENSP00000385675	9606.ENSP00000305372	0	0	0	0	0.063	0	0	0.447	0.459
AKT1	ADRB2	4450372	4438121	9606.ENSP00000451828	9606.ENSP00000305372	0	0	0	0	0	0.072	0	0.44	0.458
AKT1	KDR	4450372	4435337	9606.ENSP00000451828	9606.ENSP00000263923	0	0	0	0.555	0	0.096	0	0.905	0.458
PTGS1	CAV1	4442503	4440933	9606.ENSP00000354612	9606.ENSP00000339191	0	0	0	0	0.062	0.379	0	0.145	0.458
CAV1	VCAM1	4440933	4437090	9606.ENSP00000339191	9606.ENSP00000294728	0	0	0	0	0.068	0	0	0.442	0.458
SPP1	CCND1	4446370	4433391	9606.ENSP00000378517	9606.ENSP00000227507	0	0	0	0	0.061	0	0	0.446	0.458
SERPINE1	MAPK1	4433266	4432880	9606.ENSP00000223095	9606.ENSP00000215832	0	0	0	0	0	0	0	0.458	0.458
MMP9	GJA1	4443919	4436500	9606.ENSP00000361405	9606.ENSP00000282561	0	0	0	0	0	0	0	0.457	0.457
MAOB	HTR3A	4444997	4441757	9606.ENSP00000367309	9606.ENSP00000347754	0	0	0	0	0	0	0	0.457	0.457
CHEK2	BCL2L1	4445704	4437866	9606.ENSP00000372023	9606.ENSP00000302564	0	0	0	0	0.055	0	0	0.449	0.457
JUN	MPO	4443699	4433305	9606.ENSP00000360266	9606.ENSP00000225275	0	0	0	0	0	0	0	0.457	0.457
NQO1	CCND1	4439310	4433391	9606.ENSP00000319788	9606.ENSP00000227507	0	0	0	0	0.133	0	0	0.4	0.457
CASP8	MMP2	4442125	4433061	9606.ENSP00000351273	9606.ENSP00000219070	0	0	0	0	0.061	0	0	0.445	0.456
CASP9	SOD1	4440164	4435927	9606.ENSP00000330237	9606.ENSP00000270142	0	0	0	0	0	0.092	0	0.426	0.456
GSTM1	AHR	4438694	4433805	9606.ENSP00000311469	9606.ENSP00000242057	0	0	0	0	0	0	0	0.456	0.456
MMP3	MPO	4437610	4433305	9606.ENSP00000299855	9606.ENSP00000225275	0	0	0	0	0	0	0	0.456	0.456
MYC	PLAU	4451407	4444017	9606.ENSP00000479618	9606.ENSP00000361850	0	0	0	0	0.076	0.098	0	0.4	0.456
MAOB	ADRA2A	4444997	4436361	9606.ENSP00000367309	9606.ENSP00000280155	0	0	0	0	0.088	0	0	0.429	0.456
[truncated: 374 more rows]
