# Supplementary material for: Network Pharmacology Strategy to Investigate the Pharmacological Mechanism of HuangQiXiXin Decoction on Cough Variant Asthma and Evidence-Based Medicine Approach Validation
Source: Evid Based Complement Alternat Med. 2020 Oct 30;2020:3829092. doi: 10.1155/2020/3829092 (PMC7647767; doi:10.1155/2020/3829092)
Supplement: Supplementary Materials — Supplementary file 1: compounds of HQXXD in TCMSP. (A) 87 compounds of RA in TCMSP; (B) 192 compounds of HRA in TCMSP; (C) 159 compounds of HS in TCMSP; (D) 173 compounds of RS in TCMSP. Supplementary file 2: target genes of HQXXD: (A) corresponding target genes of active compounds; (B) corresponding target gene symbols of active compounds; (C) 217 active target genes of HQXXD. Supplementary file 3: CVA-related target genes. (A) CVA-related target genes from GeneCards; (B) 1481 CVA-related target genes. Supplementary file 4: data of the medicine-compound-target network. Supplementary file 5: data of the PPI network. Supplementary file 6. GO function enrichment and KEGG pathway enrichment analysis. (A) BP function enrichment analysis; (B) MF function enrichment analysis; (C) CC function enrichment analysis; (D) KEGG pathway enrichment analysis. [file 3829092.f1.zip › 3829092.f1/Appendix File 6 GO function enrichment and KEGG pathway enrichment analysis/Appendix File 6A BP function enrichment analysis.xlsx]

## Sheet: Sheet1
ID	Description	GeneRatio	BgRatio	pvalue	p.adjust	qvalue	geneID	Count
GO:0009636	response to toxic substance	45/132	499/17913	7.10642e-37	2.68196e-33	1.20959e-33	CCNB1/SLC6A4/UGT1A1/COL1A1/BCL2/CYP1A1/HTR3A/CASP8/GSTP1/AHR/NFE2L2/MPO/PCNA/CHUK/PTGS2/CCND1/STAT1/IL6/CASP3/KDR/ABCG2/HMOX1/PPARA/MAOB/GSTM1/IL10/MAPK1/MDM2/NQO1/SOD1/IL2/FOS/OPRD1/G6PD/ICAM1/BCL2L1/RELA/NOS3/OPRM1/VCAM1/CDKN1A/PTGS1/JUN/BAX/CYP1B1	45
GO:0002237	response to molecule of bacterial origin	37/132	309/17913	1.20429e-34	2.2725e-31	1.02492e-31	NOS2/UGT1A1/GJA1/CYP1A1/CASP8/PTGES/GSTP1/CXCL8/SELE/THBD/MAPK14/MPO/CHUK/PTGS2/SLPI/CCL2/IL6/CASP3/MAOB/CYP1A2/IL10/MAPK1/CXCL2/FOS/MAPK8/ICAM1/RELA/NOS3/OPRM1/CXCL10/SERPINE1/VCAM1/CASP9/AKT1/IL1B/NFKBIA/PRKCA	37
GO:0032496	response to lipopolysaccharide	36/132	295/17913	5.44785e-34	6.85339e-31	3.09094e-31	NOS2/UGT1A1/GJA1/CYP1A1/CASP8/PTGES/GSTP1/CXCL8/SELE/THBD/MAPK14/MPO/CHUK/PTGS2/SLPI/CCL2/IL6/CASP3/MAOB/CYP1A2/IL10/MAPK1/FOS/MAPK8/ICAM1/RELA/NOS3/OPRM1/CXCL10/SERPINE1/VCAM1/CASP9/AKT1/IL1B/NFKBIA/PRKCA	36
GO:0009991	response to extracellular stimulus	38/132	498/17913	3.29205e-28	3.10605e-25	1.40085e-25	SLC6A4/UGT1A1/COL1A1/PON1/BCL2/CYP1A1/PPARG/GSTP1/NFE2L2/ADRB1/MPO/PCNA/SPP1/PTGS2/CCND1/ADRB2/POR/STAT1/HMOX1/PPARA/MAPK1/MDM2/EGFR/NQO1/SOD1/FOS/G6PD/MAPK8/ICAM1/RELA/OPRM1/CXCL10/TYR/VCAM1/CDKN1A/AKT1/IL1B/JUN	38
GO:0031667	response to nutrient levels	37/132	466/17913	4.57194e-28	3.18701e-25	1.43737e-25	SLC6A4/UGT1A1/COL1A1/PON1/BCL2/CYP1A1/PPARG/GSTP1/NFE2L2/ADRB1/MPO/PCNA/SPP1/PTGS2/CCND1/ADRB2/POR/STAT1/HMOX1/PPARA/MAPK1/MDM2/EGFR/NQO1/SOD1/G6PD/MAPK8/ICAM1/RELA/OPRM1/CXCL10/TYR/VCAM1/CDKN1A/AKT1/IL1B/JUN	37
GO:0010038	response to metal ion	33/132	335/17913	5.06679e-28	3.18701e-25	1.43737e-25	CCNB1/BCL2/CYP1A1/CASP8/PTGES/NFE2L2/IL1A/PCNA/CHUK/PTGS2/NCF1/CCND1/CASP3/PARP1/HMOX1/MAOB/CYP1A2/MAPK1/MDM2/EGFR/NQO1/SOD1/FOS/G6PD/MAPK8/ICAM1/CAV1/HIF1A/VCAM1/CASP9/AKT1/JUN/MMP9	33
GO:0000302	response to reactive oxygen species	29/132	230/17913	9.42337e-28	5.08054e-25	2.29137e-25	MMP2/COL1A1/BCL2/GSTP1/NFE2L2/MPO/PCNA/CHUK/NCF1/CCNA2/STAT1/IL6/CASP3/HMOX1/MMP3/IL10/MAPK1/MDM2/EGFR/NQO1/SOD1/FOS/MAPK8/RELA/NOS3/AKT1/JUN/CYP1B1/MMP9	29
GO:0006979	response to oxidative stress	36/132	442/17913	1.11814e-27	5.27484e-25	2.379e-25	MMP2/HSPB1/COL1A1/BCL2/GSTP1/NFE2L2/MPO/PCNA/CHUK/PTGS2/NCF1/CCNA2/MCL1/STAT1/IL6/CASP3/PARP1/HMOX1/MMP3/IL10/MAPK1/MDM2/EGFR/NQO1/SOD1/FOS/G6PD/MAPK8/RELA/HIF1A/NOS3/AKT1/PTGS1/JUN/CYP1B1/MMP9	36
GO:0034599	cellular response to oxidative stress	31/132	296/17913	3.88843e-27	1.63055e-24	7.35391e-25	MMP2/HSPB1/BCL2/GSTP1/NFE2L2/MPO/PCNA/CHUK/NCF1/CCNA2/MCL1/IL6/PARP1/HMOX1/MMP3/IL10/MAPK1/MDM2/EGFR/NQO1/SOD1/FOS/G6PD/MAPK8/RELA/HIF1A/NOS3/AKT1/JUN/CYP1B1/MMP9	31
GO:0046677	response to antibiotic	31/132	328/17913	9.24216e-26	3.48799e-23	1.57311e-23	UGT1A1/COL1A1/BCL2/CYP1A1/HTR3A/CASP8/GSTP1/AHR/NFE2L2/PCNA/CHUK/CCND1/STAT1/IL6/CASP3/HMOX1/MAOB/IL10/MDM2/NQO1/SOD1/IL2/G6PD/ICAM1/BCL2L1/RELA/OPRM1/VCAM1/CASP9/JUN/CYP1B1	31
GO:0072593	reactive oxygen species metabolic process	28/132	269/17913	1.90664e-24	6.54152e-22	2.95028e-22	NOS2/BCL2/CYP1A1/CRP/GSTP1/NFE2L2/MAPK14/MPO/PTGS2/NCF1/POR/MMP3/MAOB/CYP1A2/IL10/EGFR/NQO1/SOD1/IFNG/G6PD/ICAM1/CAV1/HIF1A/NOS3/CDKN1A/AKT1/IL1B/CYP1B1	28
GO:0048545	response to steroid hormone	31/132	375/17913	5.4558e-24	1.71585e-21	7.73862e-22	UGT1A1/COL1A1/BCL2/PPARG/GSTP1/PCNA/SPP1/PTGS2/CCND1/ESR1/IL6/CASP3/PARP1/PPARA/MAOB/IL10/MDM2/EGFR/FOS/ICAM1/CAV1/RELA/RB1/PGR/CASP9/CDKN1A/NCOA2/NR1I2/ESR2/TP63/RXRB	31
GO:0034614	cellular response to reactive oxygen species	23/132	165/17913	3.99238e-23	1.15902e-20	5.22727e-21	MMP2/NFE2L2/MPO/PCNA/CHUK/NCF1/CCNA2/IL6/MMP3/IL10/MAPK1/MDM2/EGFR/NQO1/SOD1/FOS/MAPK8/RELA/NOS3/AKT1/JUN/CYP1B1/MMP9	23
GO:0009410	response to xenobiotic stimulus	26/132	270/17913	7.49376e-22	2.0201e-19	9.11084e-20	UGT1A1/CYP1A1/E2F1/HTR3A/PPARG/GSTP1/AHR/PCNA/POR/CCNA2/CYP1A2/GSTM1/MDM2/EGFR/NQO1/SOD1/ICAM1/CHEK2/RELA/RB1/OPRM1/CASP9/PTGS1/NR1I2/CYP3A4/CYP1B1	26
GO:0035690	cellular response to drug	28/132	362/17913	6.71904e-21	1.69051e-18	7.62434e-19	NOS2/UGT1A1/CHRM1/AHR/NFE2L2/PCNA/PTGS2/MYC/CCNA2/IL6/KDR/HMOX1/MMP3/IL10/MAPK1/MDM2/EGFR/NQO1/SOD1/ICAM1/CHEK2/RELA/CHRM2/OPRM1/CASP9/IL1B/CHRM3/CYP1B1	28
GO:0071466	cellular response to xenobiotic stimulus	21/132	164/17913	2.20519e-20	5.20148e-18	2.34591e-18	UGT1A1/CYP1A1/E2F1/GSTP1/AHR/PCNA/POR/CCNA2/CYP1A2/GSTM1/EGFR/NQO1/ICAM1/CHEK2/RB1/OPRM1/CASP9/PTGS1/NR1I2/CYP3A4/CYP1B1	21
GO:0009612	response to mechanical stimulus	22/132	200/17913	7.53561e-20	1.67291e-17	7.54494e-18	CCNB1/IRF1/GJA1/COL1A1/CHEK1/CASP8/PPARG/MAPK14/RAF1/MPO/PTGS2/STAT1/COL3A1/EGFR/FOS/MAPK8/RELA/CXCL10/AKT1/IL1B/NFKBIA/JUN	22
GO:2001233	regulation of apoptotic signaling pathway	28/132	397/17913	8.02817e-20	1.68324e-17	7.59155e-18	HSPB1/BCL2/E2F1/CASP8/GSTP1/NFE2L2/RAF1/IL1A/PTGS2/MCL1/PARP1/HMOX1/MDM2/SOD1/MAPK8/ICAM1/CAV1/BCL2L1/RELA/HIF1A/NOS3/RB1/SERPINE1/AKT1/IL1B/BAX/TP63/MMP9	28
GO:0007584	response to nutrient	22/132	215/17913	3.6898e-19	7.3291e-17	3.30549e-17	SLC6A4/UGT1A1/COL1A1/CYP1A1/PPARG/GSTP1/PCNA/SPP1/PTGS2/CCND1/POR/STAT1/HMOX1/MDM2/EGFR/NQO1/SOD1/RELA/CXCL10/TYR/VCAM1/IL1B	22
GO:0070482	response to oxygen levels	27/132	389/17913	5.99847e-19	1.13191e-16	5.10501e-17	PLAU/NOS2/CCNB1/SLC6A4/COL1A1/BCL2/CYP1A1/E2F1/PPARG/NFE2L2/RAF1/PTGS2/VEGFA/MYC/CCNA2/CASP3/HMOX1/PPARA/PLAT/MDM2/OPRD1/ICAM1/CAV1/HIF1A/VCAM1/CDKN1A/AKT1	27
GO:2001234	negative regulation of apoptotic signaling pathway	22/132	223/17913	8.19075e-19	1.47199e-16	6.63882e-17	HSPB1/BCL2/CASP8/GSTP1/NFE2L2/RAF1/IL1A/PTGS2/MCL1/HMOX1/MDM2/ICAM1/BCL2L1/RELA/HIF1A/NOS3/RB1/SERPINE1/AKT1/IL1B/BAX/MMP9	22
GO:0009314	response to radiation	28/132	435/17913	9.10649e-19	1.56218e-16	7.04554e-17	CHEK1/BCL2/THBD/MAPK14/PCNA/PTGS2/CCND1/MYC/CASP3/PARP1/COL3A1/MDM2/EGFR/FOS/MAPK8/ICAM1/BCL2L1/CHEK2/RELA/HIF1A/OPRM1/CXCL10/TYR/VCAM1/CASP9/CDKN1A/AKT1/BAX	28
GO:0071276	cellular response to cadmium ion	12/132	32/17913	3.06559e-18	5.03023e-16	2.26867e-16	CHUK/NCF1/HMOX1/CYP1A2/MAPK1/EGFR/SOD1/FOS/MAPK8/AKT1/JUN/MMP9	12
GO:0097191	extrinsic apoptotic signaling pathway	21/132	213/17913	5.47859e-18	8.61508e-16	3.88547e-16	BCL2/CASP8/GSTP1/RAF1/IL1A/MCL1/CASP3/HMOX1/IL2/ERBB3/IFNG/ICAM1/CAV1/BCL2L1/RELA/NOS3/SERPINE1/CASP9/AKT1/IL1B/BAX	21
GO:0071241	cellular response to inorganic substance	20/132	194/17913	1.48082e-17	2.23545e-15	1.00821e-15	CCNB1/CYP1A1/NFE2L2/CHUK/PTGS2/NCF1/CCNA2/PARP1/HMOX1/MMP3/CYP1A2/MAPK1/EGFR/NQO1/SOD1/FOS/MAPK8/AKT1/JUN/MMP9	20
GO:0032355	response to estradiol	17/132	128/17913	5.97976e-17	8.67985e-15	3.91468e-15	SLC6A4/UGT1A1/GJA1/COL1A1/CASP8/GSTP1/PCNA/PTGS2/CCND1/ESR1/CCNA2/CASP3/CYP1A2/IL10/EGFR/NQO1/CASP9	17
GO:0097193	intrinsic apoptotic signaling pathway	22/132	277/17913	8.68291e-17	1.21368e-14	5.47379e-15	HSPB1/BCL2/E2F1/NFE2L2/PTGS2/MCL1/CASP3/PARP1/HMOX1/MDM2/SOD1/CAV1/BCL2L1/CHEK2/HIF1A/CASP9/CDKN1A/AKT1/BAX/TP63/CYP1B1/MMP9	22
GO:0001666	response to hypoxia	24/132	354/17913	1.13498e-16	1.52978e-14	6.89946e-15	PLAU/NOS2/CCNB1/SLC6A4/BCL2/CYP1A1/E2F1/NFE2L2/RAF1/PTGS2/VEGFA/MYC/CCNA2/CASP3/HMOX1/PPARA/PLAT/MDM2/OPRD1/ICAM1/CAV1/HIF1A/VCAM1/AKT1	24
GO:0071496	cellular response to external stimulus	23/132	320/17913	1.46669e-16	1.90872e-14	8.60847e-15	IRF1/GJA1/COL1A1/CHEK1/BCL2/CASP8/PPARG/GSTP1/NFE2L2/PTGS2/HMOX1/MAPK1/MDM2/EGFR/SOD1/FOS/MAPK8/ICAM1/VCAM1/CDKN1A/AKT1/IL1B/JUN	23
GO:0046686	response to cadmium ion	13/132	57/17913	1.92094e-16	2.36055e-14	1.06463e-14	PCNA/CHUK/NCF1/HMOX1/CYP1A2/MAPK1/EGFR/SOD1/FOS/MAPK8/AKT1/JUN/MMP9	13
GO:0009411	response to UV	17/132	137/17913	1.93898e-16	2.36055e-14	1.06463e-14	CHEK1/BCL2/PCNA/PTGS2/CCND1/MYC/CASP3/PARP1/MDM2/EGFR/MAPK8/RELA/TYR/CASP9/CDKN1A/AKT1/BAX	17
GO:0036293	response to decreased oxygen levels	24/132	365/17913	2.27211e-16	2.67967e-14	1.20855e-14	PLAU/NOS2/CCNB1/SLC6A4/BCL2/CYP1A1/E2F1/NFE2L2/RAF1/PTGS2/VEGFA/MYC/CCNA2/CASP3/HMOX1/PPARA/PLAT/MDM2/OPRD1/ICAM1/CAV1/HIF1A/VCAM1/AKT1	24
GO:2000377	regulation of reactive oxygen species metabolic process	19/132	194/17913	2.64651e-16	3.02664e-14	1.36504e-14	BCL2/CRP/GSTP1/NFE2L2/MAPK14/PTGS2/MMP3/IL10/EGFR/SOD1/IFNG/G6PD/ICAM1/CAV1/HIF1A/CDKN1A/AKT1/IL1B/CYP1B1	19
GO:0001101	response to acid chemical	23/132	330/17913	2.87645e-16	3.19286e-14	1.44001e-14	MMP2/CCNB1/SLC6A4/GJA1/COL1A1/PON1/E2F1/PTGES/PPARG/GSTP1/PCNA/CHUK/PTGS2/VEGFA/CASP3/COL3A1/KDR/EGFR/NQO1/ICAM1/BCL2L1/RELA/AKT1	23
GO:0071248	cellular response to metal ion	18/132	167/17913	3.0691e-16	3.30937e-14	1.49255e-14	CCNB1/CYP1A1/NFE2L2/CHUK/PTGS2/NCF1/PARP1/HMOX1/CYP1A2/MAPK1/EGFR/NQO1/SOD1/FOS/MAPK8/AKT1/JUN/MMP9	18
GO:0097305	response to alcohol	20/132	232/17913	5.00128e-16	5.24301e-14	2.36464e-14	UGT1A1/HTR3A/CASP8/PPARG/GSTP1/AHR/CCND1/PARP1/MAOB/NQO1/SOD1/IL2/FOS/G6PD/ICAM1/BCL2L1/OPRM1/VCAM1/CDKN1A/AKT1	20
GO:1903409	reactive oxygen species biosynthetic process	16/132	122/17913	6.34804e-16	6.475e-14	2.92028e-14	NOS2/CYP1A1/MPO/PTGS2/MAOB/CYP1A2/IL10/NQO1/SOD1/IFNG/ICAM1/CAV1/NOS3/AKT1/IL1B/CYP1B1	16
GO:0050673	epithelial cell proliferation	25/132	425/17913	6.81221e-16	6.7656e-14	3.05134e-14	GJA1/PPARG/CCND1/ESR1/VEGFA/MYC/CCL2/STAT1/KDR/HMOX1/IL10/MAPK1/EGFR/ERBB2/CAV1/HIF1A/RB1/PGR/AKT1/IGFBP3/F3/JUN/BAX/PRKCA/TP63	25
GO:0071222	cellular response to lipopolysaccharide	18/132	176/17913	7.85958e-16	7.60566e-14	3.43021e-14	NOS2/GSTP1/CXCL8/MAPK14/CCL2/IL6/IL10/MAPK1/MAPK8/ICAM1/RELA/NOS3/CXCL10/SERPINE1/AKT1/IL1B/NFKBIA/PRKCA	18
GO:0097237	cellular response to toxic substance	20/132	241/17913	1.0475e-15	9.88318e-14	4.4574e-14	UGT1A1/GSTP1/NFE2L2/MPO/PCNA/PTGS2/IL6/KDR/ABCG2/HMOX1/GSTM1/IL10/MDM2/NQO1/SOD1/OPRD1/RELA/NOS3/PTGS1/CYP1B1	20
GO:0033002	muscle cell proliferation	20/132	243/17913	1.22936e-15	1.13161e-13	5.10367e-14	MMP2/CCNB1/GJA1/PPARG/GSTP1/MAPK14/PTGS2/STAT1/IL6/HMOX1/IL10/MAPK1/MDM2/EGFR/IFNG/CDKN1A/AKT1/IGFBP3/JUN/MMP9	20
GO:0071219	cellular response to molecule of bacterial origin	18/132	183/17913	1.57484e-15	1.37634e-13	6.20742e-14	NOS2/GSTP1/CXCL8/MAPK14/CCL2/IL6/IL10/MAPK1/MAPK8/ICAM1/RELA/NOS3/CXCL10/SERPINE1/AKT1/IL1B/NFKBIA/PRKCA	18
GO:0007568	aging	22/132	318/17913	1.58618e-15	1.37634e-13	6.20742e-14	CHEK1/BCL2/CYP1A1/NFE2L2/MAPK14/MPO/PTGS2/IL10/MAPK1/NQO1/SOD1/FOS/ICAM1/CHEK2/RELA/SERPINE1/VCAM1/CASP9/CDKN1A/AKT1/JUN/TP63	22
GO:0031960	response to corticosteroid	17/132	155/17913	1.60464e-15	1.37634e-13	6.20742e-14	UGT1A1/COL1A1/BCL2/GSTP1/PCNA/PTGS2/CCND1/IL6/CASP3/PARP1/MAOB/IL10/EGFR/FOS/ICAM1/CASP9/CDKN1A	17
GO:1901652	response to peptide	26/132	491/17913	2.07288e-15	1.73846e-13	7.84058e-14	MMP2/GJA1/COL1A1/PPARG/GSTP1/NFE2L2/MAPK14/CHUK/PTGS2/ADRB2/POR/CCNA2/STAT1/PARP1/MMP3/PPARA/IL10/MDM2/ICAM1/CAV1/RELA/VCAM1/AKT1/IL1B/NFKBIA/MMP9	26
GO:0050878	regulation of body fluid levels	26/132	499/17913	3.0446e-15	2.49789e-13	1.12657e-13	ADRA2C/HSPB1/PLAU/IRF1/GJA1/COL1A1/ADRA2A/CHRM1/NFE2L2/THBD/RAF1/CCND1/VEGFA/IL6/COL3A1/MAPK1/PLAT/CAV1/HIF1A/NOS3/SERPINE1/CHRM3/F3/PRKCA/CD40LG/TP63	26
GO:0048732	gland development	24/132	422/17913	5.87324e-15	4.71608e-13	2.12699e-13	UGT1A1/GJA1/BCL2/CYP1A1/RAF1/EGF/PCNA/CCND1/ESR1/VEGFA/HMOX1/IL10/MAPK1/EGFR/SOD1/CAV1/RELA/HIF1A/PGR/TYR/AKT1/JUN/BAX/TP63	24
GO:0070997	neuron death	22/132	347/17913	9.69426e-15	7.62211e-13	3.43764e-13	BCL2/CASP8/MCL1/CCL2/CASP3/PARP1/HMOX1/PPARA/IL10/NQO1/SOD1/ERBB3/FOS/G6PD/BCL2L1/HIF1A/RB1/CASP9/AKT1/JUN/BAX/TP63	22
GO:0042133	neurotransmitter metabolic process	16/132	145/17913	1.03511e-14	7.97244e-13	3.59564e-13	NOS2/SLC6A4/MAOA/PTGS2/POR/ACHE/MAOB/IL10/NQO1/IFNG/ICAM1/CAV1/NOS3/AKT1/IL1B/CYP1B1	16
GO:0071214	cellular response to abiotic stimulus	21/132	310/17913	1.12291e-14	8.30956e-13	3.74768e-13	IRF1/GJA1/COL1A1/CHEK1/CASP8/MAPK14/PCNA/PTGS2/MYC/CASP3/PARP1/MDM2/EGFR/MAPK8/BCL2L1/CHEK2/CASP9/CDKN1A/AKT1/IL1B/BAX	21
GO:0104004	cellular response to environmental stimulus	21/132	310/17913	1.12291e-14	8.30956e-13	3.74768e-13	IRF1/GJA1/COL1A1/CHEK1/CASP8/MAPK14/PCNA/PTGS2/MYC/CASP3/PARP1/MDM2/EGFR/MAPK8/BCL2L1/CHEK2/CASP9/CDKN1A/AKT1/IL1B/BAX	21
GO:0071216	cellular response to biotic stimulus	18/132	206/17913	1.27363e-14	9.24359e-13	4.16893e-13	NOS2/GSTP1/CXCL8/MAPK14/CCL2/IL6/IL10/MAPK1/MAPK8/ICAM1/RELA/NOS3/CXCL10/SERPINE1/AKT1/IL1B/NFKBIA/PRKCA	18
GO:2001237	negative regulation of extrinsic apoptotic signaling pathway	14/132	100/17913	1.77934e-14	1.26702e-12	5.71437e-13	BCL2/CASP8/GSTP1/RAF1/IL1A/MCL1/HMOX1/ICAM1/BCL2L1/RELA/NOS3/SERPINE1/AKT1/IL1B	14
GO:0035296	regulation of tube diameter	15/132	125/17913	2.07978e-14	1.4271e-12	6.43636e-13	ADRA2C/SLC6A4/GJA1/ADRA2A/CRP/ECE1/PTGS2/HMOX1/EGFR/SOD1/ICAM1/CAV1/NOS3/AKT1/CHRM3	15
GO:0097746	regulation of blood vessel diameter	15/132	125/17913	2.07978e-14	1.4271e-12	6.43636e-13	ADRA2C/SLC6A4/GJA1/ADRA2A/CRP/ECE1/PTGS2/HMOX1/EGFR/SOD1/ICAM1/CAV1/NOS3/AKT1/CHRM3	15
GO:0050678	regulation of epithelial cell proliferation	22/132	369/17913	3.42499e-14	2.3082e-12	1.04102e-12	GJA1/PPARG/CCND1/VEGFA/MYC/CCL2/STAT1/KDR/HMOX1/IL10/EGFR/ERBB2/CAV1/HIF1A/RB1/PGR/AKT1/F3/JUN/BAX/PRKCA/TP63	22
GO:0050880	regulation of blood vessel size	15/132	133/17913	5.30222e-14	3.48189e-12	1.57036e-12	ADRA2C/SLC6A4/GJA1/ADRA2A/CRP/ECE1/PTGS2/HMOX1/EGFR/SOD1/ICAM1/CAV1/NOS3/AKT1/CHRM3	15
GO:1901654	response to ketone	17/132	191/17913	5.35107e-14	3.48189e-12	1.57036e-12	PPARG/AHR/PCNA/SPP1/CCND1/PARP1/MAOB/EGFR/FOS/ICAM1/CAV1/BCL2L1/RELA/CASP9/CDKN1A/NCOA2/AKT1	17
GO:0035150	regulation of tube size	15/132	134/17913	5.93386e-14	3.79566e-12	1.71187e-12	ADRA2C/SLC6A4/GJA1/ADRA2A/CRP/ECE1/PTGS2/HMOX1/EGFR/SOD1/ICAM1/CAV1/NOS3/AKT1/CHRM3	15
GO:0048608	reproductive structure development	23/132	426/17913	6.91477e-14	4.34939e-12	1.96161e-12	GJA1/BCL2/CASP8/PPARG/MAPK14/SPP1/PTGS2/CCND1/ESR1/VEGFA/CASP3/IL10/MAPK1/EGFR/SOD1/ICAM1/BCL2L1/HIF1A/NOS3/PGR/AKT1/BAX/TP63	23
GO:0051090	regulation of DNA-binding transcription factor activity	23/132	429/17913	8.01645e-14	4.87969e-12	2.20078e-12	PPARG/MAPK14/CHUK/ESR1/VEGFA/IL6/HMOX1/IL10/MAPK1/FOS/OPRD1/MAPK8/ICAM1/CAV1/RELA/RB1/AKT1/IL1B/NFKBIA/JUN/ESR2/CD40LG/CYP1B1	23
GO:0061458	reproductive system development	23/132	429/17913	8.01645e-14	4.87969e-12	2.20078e-12	GJA1/BCL2/CASP8/PPARG/MAPK14/SPP1/PTGS2/CCND1/ESR1/VEGFA/CASP3/IL10/MAPK1/EGFR/SOD1/ICAM1/BCL2L1/HIF1A/NOS3/PGR/AKT1/BAX/TP63	23
GO:0051384	response to glucocorticoid	15/132	139/17913	1.02749e-13	6.15517e-12	2.77603e-12	UGT1A1/BCL2/GSTP1/PCNA/PTGS2/CCND1/IL6/CASP3/MAOB/IL10/EGFR/FOS/ICAM1/CASP9/CDKN1A	15
GO:1901214	regulation of neuron death	20/132	313/17913	1.52968e-13	8.9909e-12	4.05497e-12	BCL2/CASP8/MCL1/CCL2/CASP3/PARP1/HMOX1/PPARA/IL10/NQO1/SOD1/ERBB3/FOS/G6PD/BCL2L1/HIF1A/CASP9/AKT1/JUN/BAX	20
GO:0048660	regulation of smooth muscle cell proliferation	16/132	172/17913	1.54851e-13	8.9909e-12	4.05497e-12	MMP2/PPARG/GSTP1/PTGS2/STAT1/IL6/HMOX1/IL10/MDM2/EGFR/IFNG/CDKN1A/AKT1/IGFBP3/JUN/MMP9	16
GO:0010212	response to ionizing radiation	15/132	144/17913	1.74114e-13	9.80756e-12	4.42329e-12	BCL2/THBD/MAPK14/CCND1/MYC/CASP3/PARP1/MDM2/ICAM1/BCL2L1/CHEK2/CXCL10/VCAM1/CDKN1A/BAX	15
GO:0042542	response to hydrogen peroxide	15/132	144/17913	1.74114e-13	9.80756e-12	4.42329e-12	COL1A1/BCL2/NFE2L2/PCNA/STAT1/IL6/CASP3/HMOX1/IL10/MDM2/NQO1/SOD1/RELA/JUN/CYP1B1	15
GO:0048659	smooth muscle cell proliferation	16/132	174/17913	1.85615e-13	1.03016e-11	4.64612e-12	MMP2/PPARG/GSTP1/PTGS2/STAT1/IL6/HMOX1/IL10/MDM2/EGFR/IFNG/CDKN1A/AKT1/IGFBP3/JUN/MMP9	16
GO:0034612	response to tumor necrosis factor	19/132	284/17913	2.87469e-13	1.57233e-11	7.09134e-12	COL1A1/CASP8/GSTP1/CXCL8/SELE/NFE2L2/MAPK14/CHUK/PTGS2/CCL2/STAT1/CASP3/MAPK1/ICAM1/RELA/VCAM1/AKT1/NFKBIA/CD40LG	19
GO:0042136	neurotransmitter biosynthetic process	13/132	98/17913	3.26992e-13	1.76295e-11	7.95106e-12	NOS2/SLC6A4/PTGS2/ACHE/IL10/NQO1/IFNG/ICAM1/CAV1/NOS3/AKT1/IL1B/CYP1B1	13
GO:2001236	regulation of extrinsic apoptotic signaling pathway	15/132	151/17913	3.52383e-13	1.87309e-11	8.44779e-12	BCL2/CASP8/GSTP1/RAF1/IL1A/MCL1/HMOX1/ICAM1/CAV1/BCL2L1/RELA/NOS3/SERPINE1/AKT1/IL1B	15
GO:0018209	peptidyl-serine modification	18/132	252/17913	4.17741e-13	2.18966e-11	9.87554e-12	CCNB1/BCL2/MAPK14/RAF1/PTGS2/VEGFA/IL6/PARP1/MAPK1/EGFR/IFNG/OPRD1/MAPK8/CAV1/CHEK2/AKT1/BAX/PRKCA	18
GO:0097756	negative regulation of blood vessel diameter	12/132	79/17913	5.19255e-13	2.68447e-11	1.21072e-11	ADRA2C/SLC6A4/GJA1/ADRA2A/CRP/ECE1/PTGS2/EGFR/ICAM1/CAV1/AKT1/CHRM3	12
GO:0045765	regulation of angiogenesis	21/132	383/17913	7.02366e-13	3.56403e-11	1.60741e-11	HSPB1/PPARG/CXCL8/NFE2L2/IL1A/PTGS2/VEGFA/STAT1/IL6/KDR/HMOX1/IL10/ERBB2/HIF1A/NOS3/CXCL10/SERPINE1/IL1B/F3/PRKCA/CYP1B1	21
GO:0046209	nitric oxide metabolic process	12/132	81/17913	7.08273e-13	3.56403e-11	1.60741e-11	NOS2/PTGS2/POR/IL10/NQO1/IFNG/ICAM1/CAV1/NOS3/AKT1/IL1B/CYP1B1	12
GO:0044706	multi-multicellular organism process	17/132	225/17913	7.88678e-13	3.91641e-11	1.76633e-11	MMP2/ADRA2C/SLC6A4/GJA1/BCL2/CYP1A1/THBD/SPP1/PTGS2/ESR1/MAPK1/SOD1/FOS/PGR/AKT1/IL1B/MMP9	17
GO:0003018	vascular process in circulatory system	15/132	161/17913	9.07732e-13	4.44907e-11	2.00657e-11	ADRA2C/SLC6A4/GJA1/ADRA2A/CRP/ECE1/PTGS2/HMOX1/EGFR/SOD1/ICAM1/CAV1/NOS3/AKT1/CHRM3	15
GO:0002521	leukocyte differentiation	23/132	485/17913	1.03522e-12	5.00889e-11	2.25905e-11	IRF1/BCL2/CASP8/PPARG/MAPK14/VEGFA/MYC/IL6/PARP1/IL10/SOD1/IL2/ERBB2/IFNG/FOS/IL4/RB1/VCAM1/JUN/BAX/PRKCA/CD40LG/MMP9	23
GO:2001057	reactive nitrogen species metabolic process	12/132	84/17913	1.11068e-12	5.30595e-11	2.39303e-11	NOS2/PTGS2/POR/IL10/NQO1/IFNG/ICAM1/CAV1/NOS3/AKT1/IL1B/CYP1B1	12
GO:0009416	response to light stimulus	19/132	307/17913	1.15054e-12	5.42766e-11	2.44792e-11	CHEK1/BCL2/PCNA/PTGS2/CCND1/MYC/CASP3/PARP1/MDM2/EGFR/FOS/MAPK8/RELA/HIF1A/TYR/CASP9/CDKN1A/AKT1/BAX	19
GO:1904951	positive regulation of establishment of protein localization	22/132	440/17913	1.19334e-12	5.56006e-11	2.50763e-11	GJA1/BCL2/E2F1/CASP8/CHRM1/MAPK14/IL1A/CHUK/PTGS2/ACHE/IL6/IL10/MAPK1/MDM2/EGFR/IL2/ERBB2/IFNG/MAPK8/HIF1A/IL1B/TP63	22
GO:0018105	peptidyl-serine phosphorylation	17/132	231/17913	1.20891e-12	5.56394e-11	2.50939e-11	CCNB1/BCL2/MAPK14/RAF1/PTGS2/VEGFA/IL6/MAPK1/EGFR/IFNG/OPRD1/MAPK8/CAV1/CHEK2/AKT1/BAX/PRKCA	17
GO:0048145	regulation of fibroblast proliferation	12/132	86/17913	1.48441e-12	6.7496e-11	3.04413e-11	CCNB1/E2F1/PPARG/GSTP1/FN1/ESR1/MYC/CCNA2/EGFR/CDKN1A/JUN/BAX	12
GO:1904019	epithelial cell apoptotic process	13/132	111/17913	1.68586e-12	7.57434e-11	3.41609e-11	E2F1/NFE2L2/CCL2/IL6/KDR/HMOX1/IL10/IL4/ICAM1/BCL2L1/RB1/SERPINE1/CD40LG	13
GO:0048144	fibroblast proliferation	12/132	87/17913	1.71125e-12	7.59796e-11	3.42674e-11	CCNB1/E2F1/PPARG/GSTP1/FN1/ESR1/MYC/CCNA2/EGFR/CDKN1A/JUN/BAX	12
GO:0051402	neuron apoptotic process	17/132	238/17913	1.95909e-12	8.59721e-11	3.87741e-11	BCL2/MCL1/CCL2/CASP3/PARP1/HMOX1/NQO1/SOD1/ERBB3/G6PD/BCL2L1/HIF1A/RB1/CASP9/JUN/BAX/TP63	17
GO:0045766	positive regulation of angiogenesis	16/132	203/17913	2.03048e-12	8.80809e-11	3.97252e-11	HSPB1/CXCL8/NFE2L2/IL1A/PTGS2/VEGFA/KDR/HMOX1/IL10/HIF1A/NOS3/SERPINE1/IL1B/F3/PRKCA/CYP1B1	16
GO:0051098	regulation of binding	20/132	368/17913	3.06944e-12	1.31637e-10	5.93694e-11	PON1/BCL2/E2F1/PPARG/EGF/SLPI/ADRB2/PARP1/HMOX1/PPARA/IL10/IFNG/MAPK8/CAV1/RB1/AKT1/NFKBIA/JUN/BAX/MMP9	20
GO:0042310	vasoconstriction	11/132	71/17913	4.01043e-12	1.7006e-10	7.66985e-11	ADRA2C/SLC6A4/GJA1/ADRA2A/ECE1/PTGS2/EGFR/ICAM1/CAV1/AKT1/CHRM3	11
GO:0007596	blood coagulation	19/132	331/17913	4.33351e-12	1.81719e-10	8.19566e-11	ADRA2C/HSPB1/PLAU/IRF1/COL1A1/ADRA2A/NFE2L2/THBD/RAF1/IL6/COL3A1/MAPK1/PLAT/CAV1/NOS3/SERPINE1/F3/PRKCA/CD40LG	19
GO:0019229	regulation of vasoconstriction	10/132	53/17913	4.98168e-12	2.05838e-10	9.28346e-11	ADRA2C/GJA1/ADRA2A/ECE1/PTGS2/EGFR/ICAM1/CAV1/AKT1/CHRM3	10
GO:0033273	response to vitamin	12/132	95/17913	5.01778e-12	2.05838e-10	9.28346e-11	COL1A1/CYP1A1/PPARG/GSTP1/SPP1/PTGS2/CCND1/MDM2/EGFR/RELA/CXCL10/TYR	12
GO:1901342	regulation of vasculature development	21/132	425/17913	5.12756e-12	2.0808e-10	9.38457e-11	HSPB1/PPARG/CXCL8/NFE2L2/IL1A/PTGS2/VEGFA/STAT1/IL6/KDR/HMOX1/IL10/ERBB2/HIF1A/NOS3/CXCL10/SERPINE1/IL1B/F3/PRKCA/CYP1B1	21
GO:0007599	hemostasis	19/132	336/17913	5.63383e-12	2.26192e-10	1.02015e-10	ADRA2C/HSPB1/PLAU/IRF1/COL1A1/ADRA2A/NFE2L2/THBD/RAF1/IL6/COL3A1/MAPK1/PLAT/CAV1/NOS3/SERPINE1/F3/PRKCA/CD40LG	19
GO:0050817	coagulation	19/132	337/17913	5.93421e-12	2.35744e-10	1.06323e-10	ADRA2C/HSPB1/PLAU/IRF1/COL1A1/ADRA2A/NFE2L2/THBD/RAF1/IL6/COL3A1/MAPK1/PLAT/CAV1/NOS3/SERPINE1/F3/PRKCA/CD40LG	19
GO:0050727	regulation of inflammatory response	22/132	479/17913	6.39188e-12	2.4869e-10	1.12161e-10	PTGER3/NOS2/PPARG/GSTP1/SELE/MAPK14/PTGS2/ESR1/IL6/MMP3/PPARA/IL10/EGFR/SOD1/IL2/IL4/RELA/RB1/SERPINE1/IL1B/NFKBIA/MMP9	22
GO:0071900	regulation of protein serine/threonine kinase activity	22/132	479/17913	6.39188e-12	2.4869e-10	1.12161e-10	HSPB1/CCNB1/ADRA2A/GSTP1/MAPK14/RAF1/EGF/CCND1/ADRB2/VEGFA/CASP3/MAPK1/EGFR/SOD1/ERBB2/IFNG/CAV1/RB1/CDKN1A/AKT1/IL1B/CD40LG	22
GO:0006809	nitric oxide biosynthetic process	11/132	76/17913	8.69552e-12	3.34866e-10	1.51028e-10	NOS2/PTGS2/IL10/NQO1/IFNG/ICAM1/CAV1/NOS3/AKT1/IL1B/CYP1B1	11
GO:0045471	response to ethanol	13/132	127/17913	9.66816e-12	3.68562e-10	1.66225e-10	UGT1A1/HTR3A/CASP8/GSTP1/CCND1/MAOB/NQO1/SOD1/IL2/G6PD/ICAM1/OPRM1/VCAM1	13
GO:2000379	positive regulation of reactive oxygen species metabolic process	12/132	101/17913	1.05428e-11	3.97885e-10	1.79449e-10	CRP/GSTP1/NFE2L2/MAPK14/PTGS2/EGFR/SOD1/IFNG/ICAM1/CDKN1A/AKT1/IL1B	12
GO:0007565	female pregnancy	15/132	193/17913	1.2672e-11	4.67987e-10	2.11066e-10	MMP2/ADRA2C/GJA1/BCL2/THBD/SPP1/PTGS2/ESR1/MAPK1/SOD1/FOS/PGR/AKT1/IL1B/MMP9	15
GO:0001819	positive regulation of cytokine production	21/132	446/17913	1.27391e-11	4.67987e-10	2.11066e-10	HSPB1/IRF1/ADRA2A/MAPK14/IL1A/CHUK/PTGS2/STAT1/IL6/HMOX1/IL10/SOD1/IL2/IFNG/IL4/RELA/HIF1A/SERPINE1/IL1B/CD40LG/CYP1B1	21
GO:0052547	regulation of peptidase activity	20/132	398/17913	1.27723e-11	4.67987e-10	2.11066e-10	BIRC5/CASP8/PPARG/FN1/MAPK14/RAF1/PTGS2/SLPI/POR/VEGFA/MYC/MDM2/CAV1/SERPINE1/CASP9/AKT1/F3/BAX/TP63/MMP9	20
GO:0031099	regeneration	15/132	194/17913	1.36493e-11	4.95312e-10	2.2339e-10	CCNB1/UGT1A1/GJA1/BCL2/PPARG/GSTP1/PCNA/SPP1/CCND1/CCNA2/HMOX1/IL10/EGFR/CDKN1A/JUN	15
GO:0045907	positive regulation of vasoconstriction	8/132	27/17913	1.38494e-11	4.96896e-10	2.24104e-10	ADRA2C/GJA1/PTGS2/EGFR/ICAM1/CAV1/AKT1/CHRM3	8
GO:0008631	intrinsic apoptotic signaling pathway in response to oxidative stress	9/132	41/17913	1.39563e-11	4.96896e-10	2.24104e-10	HSPB1/BCL2/NFE2L2/MCL1/PARP1/SOD1/HIF1A/AKT1/CYP1B1	9
GO:0043410	positive regulation of MAPK cascade	22/132	499/17913	1.42194e-11	5.01534e-10	2.26196e-10	ADRA2C/ADRA2A/MAPK14/RAF1/EGF/ADRA1B/NCF1/ADRB2/VEGFA/IL6/KDR/MAPK1/EGFR/SOD1/ERBB2/ICAM1/OPRM1/IL1B/IGFBP3/JUN/PRKCA/CD40LG	22
GO:1904018	positive regulation of vasculature development	16/132	232/17913	1.55471e-11	5.43285e-10	2.45026e-10	HSPB1/CXCL8/NFE2L2/IL1A/PTGS2/VEGFA/KDR/HMOX1/IL10/HIF1A/NOS3/SERPINE1/IL1B/F3/PRKCA/CYP1B1	16
GO:2001242	regulation of intrinsic apoptotic signaling pathway	14/132	163/17913	1.6459e-11	5.69875e-10	2.57018e-10	HSPB1/BCL2/NFE2L2/PTGS2/MCL1/PARP1/MDM2/SOD1/CAV1/BCL2L1/HIF1A/AKT1/BAX/MMP9	14
GO:0032103	positive regulation of response to external stimulus	18/132	315/17913	1.79129e-11	6.14576e-10	2.77179e-10	PTGER3/HSPB1/CXCL8/THBD/MAPK14/PTGS2/VEGFA/IL6/KDR/EGFR/IL2/OPRM1/CXCL10/SERPINE1/IL1B/NFKBIA/F3/PRKCA	18
GO:0071453	cellular response to oxygen levels	16/132	237/17913	2.14487e-11	7.29255e-10	3.289e-10	CCNB1/BCL2/E2F1/PPARG/NFE2L2/PTGS2/VEGFA/MYC/CCNA2/HMOX1/MDM2/OPRD1/ICAM1/CAV1/HIF1A/AKT1	16
GO:0038034	signal transduction in absence of ligand	10/132	62/17913	2.59752e-11	8.67527e-10	3.91262e-10	BCL2/IL1A/MCL1/CASP3/IL2/ERBB3/BCL2L1/CASP9/AKT1/IL1B	10
GO:0097192	extrinsic apoptotic signaling pathway in absence of ligand	10/132	62/17913	2.59752e-11	8.67527e-10	3.91262e-10	BCL2/IL1A/MCL1/CASP3/IL2/ERBB3/BCL2L1/CASP9/AKT1/IL1B	10
GO:0001936	regulation of endothelial cell proliferation	14/132	170/17913	2.90932e-11	9.6314e-10	4.34384e-10	GJA1/PPARG/VEGFA/CCL2/STAT1/KDR/HMOX1/IL10/CAV1/HIF1A/AKT1/F3/JUN/PRKCA	14
GO:0006805	xenobiotic metabolic process	12/132	110/17913	2.94159e-11	9.65353e-10	4.35382e-10	UGT1A1/CYP1A1/GSTP1/AHR/POR/CYP1A2/GSTM1/NQO1/PTGS1/NR1I2/CYP3A4/CYP1B1	12
GO:0045787	positive regulation of cell cycle	19/132	373/17913	3.44875e-11	1.12203e-09	5.06047e-10	CCNB1/SLC6A4/CHEK1/CYP1A1/E2F1/EGF/IL1A/PCNA/CCND1/IL10/MDM2/EGFR/CHEK2/RB1/CDKN1A/AKT1/IL1B/BAX/PRKCA	19
GO:0007159	leukocyte cell-cell adhesion	18/132	328/17913	3.49498e-11	1.12736e-09	5.08447e-10	IRF1/SELE/CCL2/IL6/CASP3/PPARA/IL10/IL2/ERBB2/IFNG/IL4/ICAM1/CAV1/RELA/VCAM1/AKT1/IL1B/CD40LG	18
GO:0048871	multicellular organismal homeostasis	21/132	472/17913	3.67498e-11	1.1684e-09	5.2696e-10	PTGER3/HSPB1/GJA1/BCL2/ADRB1/IL1A/PTGS2/ADRB2/VEGFA/ACHE/IL6/EGFR/SOD1/IL4/CAV1/NOS3/RB1/IL1B/BAX/PRKCA/TP63	21
GO:1903034	regulation of response to wounding	14/132	173/17913	3.68416e-11	1.1684e-09	5.2696e-10	PLAU/GJA1/ADRA2A/NFE2L2/THBD/SPP1/IL10/PLAT/CAV1/NOS3/SERPINE1/CDKN1A/F3/PRKCA	14
GO:0048511	rhythmic process	17/132	287/17913	3.87177e-11	1.21767e-09	5.4918e-10	NOS2/SLC6A4/PPARG/AHR/PCNA/ESR1/CASP3/PPARA/EGFR/TOP2A/MAPK8/NOS3/PGR/OPRM1/SERPINE1/NCOA2/JUN	17
GO:0043523	regulation of neuron apoptotic process	15/132	210/17913	4.23898e-11	1.31313e-09	5.92232e-10	BCL2/MCL1/CCL2/CASP3/PARP1/HMOX1/NQO1/SOD1/ERBB3/G6PD/BCL2L1/HIF1A/CASP9/JUN/BAX	15
GO:0006801	superoxide metabolic process	10/132	65/17913	4.24488e-11	1.31313e-09	5.92232e-10	NOS2/CRP/GSTP1/NFE2L2/MPO/NCF1/EGFR/NQO1/SOD1/NOS3	10
GO:2000045	regulation of G1/S transition of mitotic cell cycle	14/132	177/17913	5.01189e-11	1.5378e-09	6.93558e-10	CCNB1/BCL2/CYP1A1/E2F1/PCNA/CCND1/CCL2/MDM2/EGFR/CHEK2/RB1/CDKN1A/AKT1/BAX	14
GO:0031668	cellular response to extracellular stimulus	16/132	251/17913	5.07646e-11	1.54505e-09	6.96828e-10	COL1A1/BCL2/PPARG/GSTP1/NFE2L2/PTGS2/HMOX1/MAPK1/MDM2/SOD1/FOS/MAPK8/ICAM1/VCAM1/CDKN1A/JUN	16
GO:1903037	regulation of leukocyte cell-cell adhesion	17/132	295/17913	5.9615e-11	1.79989e-09	8.11767e-10	IRF1/CCL2/IL6/CASP3/PPARA/IL10/IL2/ERBB2/IFNG/IL4/ICAM1/CAV1/RELA/VCAM1/AKT1/IL1B/CD40LG	17
GO:0006631	fatty acid metabolic process	18/132	339/17913	6.01019e-11	1.8002e-09	8.11903e-10	ALOX5/PON1/CYP1A1/PTGES/PPARG/GSTP1/MAPK14/PTGS2/POR/PPARA/CYP1A2/CAV1/AKT1/IL1B/PTGS1/CYP3A4/CYP1B1/LTA4H	18
GO:0022407	regulation of cell-cell adhesion	19/132	389/17913	7.0849e-11	2.10539e-09	9.49547e-10	IRF1/MAPK14/CCL2/IL6/CASP3/PPARA/IL10/IL2/ERBB2/IFNG/IL4/ICAM1/CAV1/RELA/VCAM1/AKT1/IL1B/PRKCA/CD40LG	19
GO:0036473	cell death in response to oxidative stress	11/132	92/17913	7.38833e-11	2.1784e-09	9.82478e-10	HSPB1/BCL2/NFE2L2/MCL1/PARP1/MMP3/IL10/SOD1/HIF1A/AKT1/CYP1B1	11
GO:0009266	response to temperature stimulus	15/132	219/17913	7.68822e-11	2.24925e-09	1.01443e-09	CASP8/PPARG/ADRB1/IL1A/PTGS2/ADRB2/HMOX1/MAPK1/SOD1/FOS/NOS3/CXCL10/CDKN1A/AKT1/NFKBIA	15
GO:0002526	acute inflammatory response	15/132	220/17913	8.19994e-11	2.38051e-09	1.07363e-09	PTGER3/UGT1A1/PTGES/PPARG/CRP/GSTP1/FN1/IL1A/PTGS2/IL6/ICAM1/OPRM1/VCAM1/IL1B/F3	15
GO:0010039	response to iron ion	8/132	33/17913	8.34647e-11	2.40455e-09	1.08447e-09	CCNB1/BCL2/CYP1A1/CCND1/HMOX1/MDM2/G6PD/HIF1A	8
GO:0042110	T cell activation	20/132	443/17913	8.70494e-11	2.48882e-09	1.12248e-09	IRF1/GJA1/BCL2/CASP8/CCL2/IL6/CASP3/IL10/SOD1/IL2/ERBB2/IFNG/IL4/ICAM1/CAV1/VCAM1/AKT1/IL1B/BAX/CD40LG	20
GO:0001935	endothelial cell proliferation	14/132	185/17913	9.06607e-11	2.57258e-09	1.16026e-09	GJA1/PPARG/VEGFA/CCL2/STAT1/KDR/HMOX1/IL10/CAV1/HIF1A/AKT1/F3/JUN/PRKCA	14
GO:0048146	positive regulation of fibroblast proliferation	9/132	51/17913	1.13909e-10	3.20814e-09	1.4469e-09	CCNB1/E2F1/FN1/ESR1/MYC/CCNA2/EGFR/CDKN1A/JUN	9
GO:0071356	cellular response to tumor necrosis factor	16/132	266/17913	1.20487e-10	3.36827e-09	1.51912e-09	COL1A1/CASP8/GSTP1/CXCL8/NFE2L2/MAPK14/CHUK/CCL2/STAT1/MAPK1/ICAM1/RELA/VCAM1/AKT1/NFKBIA/CD40LG	16
GO:0043434	response to peptide hormone	19/132	404/17913	1.34932e-10	3.74435e-09	1.68873e-09	GJA1/COL1A1/PPARG/GSTP1/NFE2L2/CHUK/PTGS2/POR/CCNA2/STAT1/PARP1/PPARA/IL10/MDM2/ICAM1/CAV1/RELA/AKT1/IL1B	19
GO:0050708	regulation of protein secretion	20/132	456/17913	1.45259e-10	4.00152e-09	1.80472e-09	ADRA2C/NOS2/GJA1/ADRA2A/CRP/FN1/MAPK14/IL1A/CHUK/ACHE/IL6/IL10/EGFR/IL2/IFNG/HIF1A/OPRM1/IL1B/PRKCA/CD40LG	20
GO:0070661	leukocyte proliferation	16/132	270/17913	1.50302e-10	4.11042e-09	1.85384e-09	IRF1/GJA1/BCL2/GSTP1/AHR/IL6/CASP3/IL10/IL2/ERBB2/IL4/VCAM1/CDKN1A/IL1B/BAX/CD40LG	16
GO:0030099	myeloid cell differentiation	19/132	411/17913	1.80526e-10	4.90146e-09	2.2106e-09	CASP8/PPARG/MAPK14/VEGFA/MYC/STAT1/CASP3/PARP1/IFNG/FOS/IL4/G6PD/HIF1A/RB1/CASP9/NFKBIA/JUN/PRKCA/MMP9	19
GO:1902806	regulation of cell cycle G1/S phase transition	14/132	195/17913	1.82848e-10	4.92907e-09	2.22305e-09	CCNB1/BCL2/CYP1A1/E2F1/PCNA/CCND1/CCL2/MDM2/EGFR/CHEK2/RB1/CDKN1A/AKT1/BAX	14
GO:0031100	animal organ regeneration	10/132	75/17913	1.8472e-10	4.9442e-09	2.22987e-09	UGT1A1/PPARG/GSTP1/PCNA/CCND1/CCNA2/HMOX1/IL10/EGFR/CDKN1A	10
GO:1903829	positive regulation of cellular protein localization	17/132	318/17913	1.91996e-10	5.10275e-09	2.30138e-09	BCL2/E2F1/CASP8/CHRM1/MAPK14/EGF/PTGS2/PARP1/MAPK1/MDM2/EGFR/ERBB2/IFNG/MAPK8/AKT1/IL1B/TP63	17
GO:0043281	regulation of cysteine-type endopeptidase activity involved in apoptotic process	14/132	196/17913	1.95697e-10	5.16476e-09	2.32935e-09	CASP8/PPARG/RAF1/PTGS2/POR/VEGFA/MYC/MDM2/CASP9/AKT1/F3/BAX/TP63/MMP9	14
GO:0048661	positive regulation of smooth muscle cell proliferation	11/132	101/17913	2.06575e-10	5.41399e-09	2.44176e-09	MMP2/PTGS2/STAT1/IL6/HMOX1/IL10/MDM2/EGFR/AKT1/JUN/MMP9	11
GO:0001505	regulation of neurotransmitter levels	17/132	321/17913	2.22027e-10	5.77882e-09	2.6063e-09	NOS2/SLC6A4/MAOA/PTGS2/POR/ACHE/MAOB/IL10/NQO1/IFNG/ICAM1/CAV1/NOS3/CHRM2/AKT1/IL1B/CYP1B1	17
GO:0010332	response to gamma radiation	9/132	55/17913	2.32238e-10	6.00319e-09	2.70749e-09	BCL2/MYC/PARP1/MDM2/BCL2L1/CHEK2/CXCL10/CDKN1A/BAX	9
GO:0050679	positive regulation of epithelial cell proliferation	14/132	199/17913	2.39361e-10	6.14523e-09	2.77155e-09	CCND1/VEGFA/MYC/KDR/HMOX1/IL10/EGFR/ERBB2/HIF1A/AKT1/F3/JUN/PRKCA/TP63	14
GO:0071260	cellular response to mechanical stimulus	10/132	77/17913	2.41436e-10	6.15662e-09	2.77669e-09	IRF1/GJA1/COL1A1/CHEK1/CASP8/PTGS2/EGFR/MAPK8/AKT1/IL1B	10
GO:0048638	regulation of developmental growth	17/132	325/17913	2.68845e-10	6.80955e-09	3.07116e-09	CCNB1/SLC6A4/GJA1/BCL2/FN1/MAPK14/ADRB1/SPP1/ADRB2/POR/VEGFA/PPARA/MAPK1/SOD1/G6PD/CDKN1A/AKT1	17
GO:0048872	homeostasis of number of cells	15/132	241/17913	2.95257e-10	7.42868e-09	3.35039e-09	BCL2/MAPK14/VEGFA/STAT1/IL6/CASP3/HMOX1/SOD1/IL2/G6PD/HIF1A/NOS3/RB1/AKT1/BAX	15
GO:0071383	cellular response to steroid hormone stimulus	15/132	243/17913	3.31353e-10	8.28162e-09	3.73508e-09	UGT1A1/PPARG/GSTP1/ESR1/PARP1/PPARA/EGFR/ICAM1/RB1/PGR/CASP9/NR1I2/ESR2/TP63/RXRB	15
GO:0043200	response to amino acid	11/132	106/17913	3.50249e-10	8.65505e-09	3.9035e-09	MMP2/COL1A1/GSTP1/PCNA/CHUK/CASP3/COL3A1/EGFR/ICAM1/BCL2L1/RELA	11
GO:0046651	lymphocyte proliferation	15/132	244/17913	3.5088e-10	8.65505e-09	3.9035e-09	IRF1/GJA1/BCL2/AHR/IL6/CASP3/IL10/IL2/ERBB2/IL4/VCAM1/CDKN1A/IL1B/BAX/CD40LG	15
GO:0043536	positive regulation of blood vessel endothelial cell migration	10/132	80/17913	3.55683e-10	8.71653e-09	3.93123e-09	HSPB1/NFE2L2/PTGS2/VEGFA/KDR/HMOX1/HIF1A/NOS3/AKT1/PRKCA	10
GO:0044843	cell cycle G1/S phase transition	16/132	288/17913	3.88821e-10	9.46717e-09	4.26977e-09	CCNB1/BCL2/CYP1A1/E2F1/PCNA/CCND1/MYC/CCNA2/CCL2/MDM2/EGFR/CHEK2/RB1/CDKN1A/AKT1/BAX	16
GO:0032943	mononuclear cell proliferation	15/132	246/17913	3.93141e-10	9.51099e-09	4.28954e-09	IRF1/GJA1/BCL2/AHR/IL6/CASP3/IL10/IL2/ERBB2/IL4/VCAM1/CDKN1A/IL1B/BAX/CD40LG	15
GO:0002791	regulation of peptide secretion	20/132	483/17913	3.98911e-10	9.58912e-09	4.32477e-09	ADRA2C/NOS2/GJA1/ADRA2A/CRP/FN1/MAPK14/IL1A/CHUK/ACHE/IL6/IL10/EGFR/IL2/IFNG/HIF1A/OPRM1/IL1B/PRKCA/CD40LG	20
GO:1903522	regulation of blood circulation	16/132	292/17913	4.75829e-10	1.13657e-08	5.12602e-09	ADRA2C/GJA1/ADRA2A/ECE1/ADRB1/ADRA1B/PTGS2/MDM2/EGFR/IL2/ICAM1/CAV1/NOS3/CHRM2/AKT1/CHRM3	16
GO:0010634	positive regulation of epithelial cell migration	13/132	173/17913	4.80523e-10	1.14056e-08	5.14403e-09	HSPB1/NFE2L2/PTGS2/VEGFA/KDR/HMOX1/IFNG/HIF1A/NOS3/AKT1/JUN/PRKCA/MMP9	13
GO:0071456	cellular response to hypoxia	14/132	210/17913	4.86915e-10	1.14851e-08	5.17988e-09	CCNB1/BCL2/E2F1/NFE2L2/PTGS2/VEGFA/MYC/CCNA2/HMOX1/MDM2/OPRD1/ICAM1/HIF1A/AKT1	14
GO:0045785	positive regulation of cell adhesion	18/132	388/17913	5.36403e-10	1.25738e-08	5.67089e-09	FN1/VEGFA/CCL2/IL6/KDR/IL10/IL2/ERBB2/IFNG/IL4/ICAM1/CAV1/RELA/VCAM1/AKT1/IL1B/PRKCA/CD40LG	18
GO:1902175	regulation of oxidative stress-induced intrinsic apoptotic signaling pathway	7/132	26/17913	5.88372e-10	1.37069e-08	6.18192e-09	HSPB1/NFE2L2/MCL1/PARP1/SOD1/HIF1A/AKT1	7
GO:0032102	negative regulation of response to external stimulus	17/132	343/17913	6.1557e-10	1.42525e-08	6.42801e-09	PLAU/GJA1/PPARG/GSTP1/THBD/SPP1/CCL2/PPARA/IL10/PLAT/SOD1/IL2/IL4/NOS3/RB1/SERPINE1/CDKN1A	17
GO:0070663	regulation of leukocyte proliferation	14/132	214/17913	6.23851e-10	1.43562e-08	6.47476e-09	IRF1/BCL2/GSTP1/AHR/IL6/CASP3/IL10/IL2/ERBB2/IL4/VCAM1/CDKN1A/IL1B/CD40LG	14
GO:0061041	regulation of wound healing	12/132	143/17913	6.47043e-10	1.47996e-08	6.67476e-09	PLAU/GJA1/ADRA2A/NFE2L2/THBD/PLAT/CAV1/NOS3/SERPINE1/CDKN1A/F3/PRKCA	12
GO:0033138	positive regulation of peptidyl-serine phosphorylation	10/132	86/17913	7.3693e-10	1.67541e-08	7.55622e-09	BCL2/RAF1/PTGS2/VEGFA/IL6/EGFR/IFNG/OPRD1/CAV1/AKT1	10
GO:0014074	response to purine-containing compound	12/132	145/17913	7.60043e-10	1.71761e-08	7.74654e-09	SLC6A4/COL1A1/PPARG/AHR/THBD/PTGS2/STAT1/SOD1/FOS/RELA/TYR/IL1B	12
GO:0046660	female sex differentiation	11/132	114/17913	7.71365e-10	1.73282e-08	7.81514e-09	BCL2/ESR1/VEGFA/CASP3/SOD1/ICAM1/BCL2L1/NOS3/PGR/BAX/TP63	11
GO:0036294	cellular response to decreased oxygen levels	14/132	220/17913	8.95995e-10	2.00088e-08	9.02412e-09	CCNB1/BCL2/E2F1/NFE2L2/PTGS2/VEGFA/MYC/CCNA2/HMOX1/MDM2/OPRD1/ICAM1/HIF1A/AKT1	14
GO:0051249	regulation of lymphocyte activation	18/132	401/17913	9.08285e-10	2.01639e-08	9.0941e-09	IRF1/BCL2/AHR/CCL2/IL6/CASP3/IL10/SOD1/IL2/ERBB2/IFNG/IL4/CAV1/VCAM1/CDKN1A/AKT1/IL1B/CD40LG	18
GO:0051052	regulation of DNA metabolic process	18/132	403/17913	9.83182e-10	2.1699e-08	9.78643e-09	GJA1/CHEK1/PPARG/PCNA/MYC/CCNA2/IL6/PARP1/IL10/MAPK1/EGFR/IL2/IL4/CHEK2/CDKN1A/AKT1/JUN/BAX	18
GO:2000116	regulation of cysteine-type endopeptidase activity	14/132	222/17913	1.0084e-09	2.21261e-08	9.97905e-09	CASP8/PPARG/RAF1/PTGS2/POR/VEGFA/MYC/MDM2/CASP9/AKT1/F3/BAX/TP63/MMP9	14
GO:0031649	heat generation	6/132	16/17913	1.07648e-09	2.34835e-08	1.05912e-08	PTGER3/ADRB1/IL1A/PTGS2/ADRB2/IL1B	6
GO:0001890	placenta development	12/132	151/17913	1.21403e-09	2.6332e-08	1.18759e-08	GJA1/CASP8/PPARG/MAPK14/SPP1/PTGS2/IL10/MAPK1/EGFR/SOD1/HIF1A/AKT1	12
GO:0033135	regulation of peptidyl-serine phosphorylation	11/132	119/17913	1.22515e-09	2.64213e-08	1.19162e-08	BCL2/RAF1/PTGS2/VEGFA/IL6/EGFR/IFNG/OPRD1/CAV1/AKT1/BAX	11
GO:0030168	platelet activation	12/132	152/17913	1.30992e-09	2.80889e-08	1.26683e-08	ADRA2C/HSPB1/COL1A1/ADRA2A/THBD/RAF1/IL6/COL3A1/MAPK1/NOS3/PRKCA/CD40LG	12
GO:0051101	regulation of DNA binding	11/132	120/17913	1.34043e-09	2.85807e-08	1.28901e-08	E2F1/PPARG/EGF/PARP1/HMOX1/IFNG/MAPK8/RB1/NFKBIA/JUN/MMP9	11
GO:0000082	G1/S transition of mitotic cell cycle	15/132	269/17913	1.35358e-09	2.8699e-08	1.29435e-08	CCNB1/BCL2/CYP1A1/E2F1/PCNA/CCND1/MYC/CCL2/MDM2/EGFR/CHEK2/RB1/CDKN1A/AKT1/BAX	15
GO:0050900	leukocyte migration	19/132	467/17913	1.52857e-09	3.2228e-08	1.45351e-08	COL1A1/CXCL8/SELE/FN1/THBD/MAPK14/VEGFA/CCL2/MMP1/IL6/HMOX1/IL10/ICAM1/CAV1/CXCL10/SERPINE1/VCAM1/AKT1/MMP9	19
GO:1903524	positive regulation of blood circulation	9/132	68/17913	1.6606e-09	3.48173e-08	1.57029e-08	ADRA2C/GJA1/ADRB1/PTGS2/EGFR/ICAM1/CAV1/AKT1/CHRM3	9
GO:0006953	acute-phase response	8/132	47/17913	1.73394e-09	3.61542e-08	1.63058e-08	PTGER3/UGT1A1/CRP/FN1/IL1A/PTGS2/IL6/IL1B	8
GO:0001676	long-chain fatty acid metabolic process	10/132	94/17913	1.79043e-09	3.71268e-08	1.67445e-08	ALOX5/CYP1A1/PTGES/GSTP1/PTGS2/CYP1A2/PTGS1/CYP3A4/CYP1B1/LTA4H	10
GO:2000134	negative regulation of G1/S transition of mitotic cell cycle	11/132	124/17913	1.90503e-09	3.92873e-08	1.77189e-08	CCNB1/BCL2/E2F1/PCNA/CCND1/CCL2/MDM2/CHEK2/RB1/CDKN1A/BAX	11
GO:0052548	regulation of endopeptidase activity	17/132	370/17913	1.94769e-09	3.99489e-08	1.80173e-08	BIRC5/CASP8/PPARG/RAF1/PTGS2/SLPI/POR/VEGFA/MYC/MDM2/SERPINE1/CASP9/AKT1/F3/BAX/TP63/MMP9	17
GO:0071902	positive regulation of protein serine/threonine kinase activity	16/132	322/17913	1.96712e-09	4.01292e-08	1.80986e-08	CCNB1/ADRA2A/MAPK14/RAF1/EGF/CCND1/ADRB2/VEGFA/MAPK1/EGFR/SOD1/ERBB2/IFNG/AKT1/IL1B/CD40LG	16
GO:0008585	female gonad development	10/132	95/17913	1.98867e-09	4.03508e-08	1.81985e-08	BCL2/ESR1/VEGFA/CASP3/SOD1/ICAM1/BCL2L1/NOS3/PGR/BAX	10
GO:0042100	B cell proliferation	9/132	71/17913	2.46334e-09	4.94935e-08	2.2322e-08	BCL2/AHR/CASP3/IL10/IL2/IL4/CDKN1A/BAX/CD40LG	9
GO:0035994	response to muscle stretch	6/132	18/17913	2.46549e-09	4.94935e-08	2.2322e-08	MAPK14/RAF1/FOS/RELA/NFKBIA/JUN	6
GO:0050670	regulation of lymphocyte proliferation	13/132	199/17913	2.68451e-09	5.3605e-08	2.41763e-08	IRF1/BCL2/AHR/IL6/CASP3/IL10/IL2/ERBB2/IL4/VCAM1/CDKN1A/IL1B/CD40LG	13
GO:0090068	positive regulation of cell cycle process	15/132	283/17913	2.71057e-09	5.37415e-08	2.42378e-08	CCNB1/CYP1A1/E2F1/EGF/IL1A/PCNA/CCND1/MDM2/EGFR/CHEK2/RB1/CDKN1A/AKT1/IL1B/BAX	15
GO:0051100	negative regulation of binding	12/132	162/17913	2.71983e-09	5.37415e-08	2.42378e-08	E2F1/SLPI/ADRB2/HMOX1/PPARA/IL10/MAPK8/CAV1/AKT1/NFKBIA/JUN/BAX	12
GO:0032944	regulation of mononuclear cell proliferation	13/132	200/17913	2.85335e-09	5.60862e-08	2.52953e-08	IRF1/BCL2/AHR/IL6/CASP3/IL10/IL2/ERBB2/IL4/VCAM1/CDKN1A/IL1B/CD40LG	13
GO:0002573	myeloid leukocyte differentiation	13/132	201/17913	3.03176e-09	5.92843e-08	2.67377e-08	CASP8/PPARG/MAPK14/VEGFA/MYC/PARP1/IFNG/FOS/IL4/RB1/JUN/PRKCA/MMP9	13
GO:0046683	response to organophosphorus	11/132	130/17913	3.1539e-09	6.10401e-08	2.75296e-08	SLC6A4/COL1A1/AHR/THBD/PTGS2/STAT1/SOD1/FOS/RELA/TYR/IL1B	11
GO:1902807	negative regulation of cell cycle G1/S phase transition	11/132	130/17913	3.1539e-09	6.10401e-08	2.75296e-08	CCNB1/BCL2/E2F1/PCNA/CCND1/CCL2/MDM2/CHEK2/RB1/CDKN1A/BAX	11
GO:0045862	positive regulation of proteolysis	16/132	333/17913	3.18618e-09	6.13502e-08	2.76694e-08	ADRA2A/CASP8/PPARG/FN1/NFE2L2/MAPK14/EGF/MYC/MDM2/IFNG/CAV1/CASP9/AKT1/IL1B/F3/BAX	16
GO:0046545	development of primary female sexual characteristics	10/132	100/17913	3.30251e-09	6.32674e-08	2.85341e-08	BCL2/ESR1/VEGFA/CASP3/SOD1/ICAM1/BCL2L1/NOS3/PGR/BAX	10
GO:0030198	extracellular matrix organization	16/132	334/17913	3.32589e-09	6.33934e-08	2.8591e-08	MMP2/COL1A1/FN1/SPP1/MMP1/IL6/COL3A1/KDR/MMP3/ICAM1/RB1/SERPINE1/VCAM1/CYP1B1/PRSS1/MMP9	16
GO:0045926	negative regulation of growth	14/132	244/17913	3.43235e-09	6.50938e-08	2.93579e-08	SLC6A4/GJA1/BCL2/PPARG/ADRB1/MPO/SPP1/ADRB2/PPARA/IL10/G6PD/HIF1A/CDKN1A/ESR2	14
GO:0030193	regulation of blood coagulation	9/132	74/17913	3.58843e-09	6.7621e-08	3.04976e-08	PLAU/NFE2L2/THBD/PLAT/CAV1/NOS3/SERPINE1/F3/PRKCA	9
GO:0002694	regulation of leukocyte activation	19/132	492/17913	3.60144e-09	6.7621e-08	3.04976e-08	IRF1/BCL2/AHR/CCL2/IL6/CASP3/HMOX1/IL10/SOD1/IL2/ERBB2/IFNG/IL4/CAV1/VCAM1/CDKN1A/AKT1/IL1B/CD40LG	19
GO:0043062	extracellular structure organization	17/132	387/17913	3.82773e-09	7.15141e-08	3.22534e-08	MMP2/COL1A1/FN1/MPO/SPP1/MMP1/IL6/COL3A1/KDR/MMP3/ICAM1/RB1/SERPINE1/VCAM1/CYP1B1/PRSS1/MMP9	17
GO:0006690	icosanoid metabolic process	10/132	102/17913	4.01366e-09	7.46068e-08	3.36483e-08	ALOX5/PON1/CYP1A1/PTGES/PTGS2/CYP1A2/IL1B/PTGS1/CYP1B1/LTA4H	10
GO:1900046	regulation of hemostasis	9/132	75/17913	4.05257e-09	7.46068e-08	3.36483e-08	PLAU/NFE2L2/THBD/PLAT/CAV1/NOS3/SERPINE1/F3/PRKCA	9
GO:1903201	regulation of oxidative stress-induced cell death	9/132	75/17913	4.05257e-09	7.46068e-08	3.36483e-08	HSPB1/NFE2L2/MCL1/PARP1/MMP3/IL10/SOD1/HIF1A/AKT1	9
GO:0090066	regulation of anatomical structure size	18/132	442/17913	4.22437e-09	7.73921e-08	3.49045e-08	ADRA2C/SLC6A4/GJA1/ADRA2A/CRP/FN1/ECE1/SPP1/PTGS2/VEGFA/HMOX1/EGFR/SOD1/ICAM1/CAV1/NOS3/AKT1/CHRM3	18
GO:0031331	positive regulation of cellular catabolic process	16/132	341/17913	4.47264e-09	8.15446e-08	3.67773e-08	ADRA2A/NFE2L2/EGF/ADRB2/IL6/KDR/HMOX1/PPARA/MDM2/IFNG/IL4/CAV1/HIF1A/AKT1/IL1B/BAX	16
GO:0010632	regulation of epithelial cell migration	15/132	294/17913	4.55133e-09	8.24961e-08	3.72064e-08	HSPB1/PPARG/NFE2L2/PTGS2/VEGFA/KDR/HMOX1/IFNG/IL4/HIF1A/NOS3/AKT1/JUN/PRKCA/MMP9	15
GO:0150076	neuroinflammatory response	9/132	76/17913	4.56855e-09	8.24961e-08	3.72064e-08	PTGS2/IL6/MMP3/EGFR/IFNG/IL4/IL1B/JUN/MMP9	9
GO:0009896	positive regulation of catabolic process	17/132	392/17913	4.63817e-09	8.33545e-08	3.75936e-08	GJA1/ADRA2A/NFE2L2/EGF/ADRB2/IL6/KDR/HMOX1/PPARA/MDM2/IFNG/IL4/CAV1/HIF1A/AKT1/IL1B/BAX	17
GO:0048771	tissue remodeling	12/132	170/17913	4.70841e-09	8.42159e-08	3.79821e-08	GJA1/IL1A/ADRB2/IL6/MDM2/EGFR/IL2/CAV1/HIF1A/NOS3/BAX/PRKCA	12
GO:0034644	cellular response to UV	9/132	77/17913	5.14125e-09	9.1524e-08	4.12781e-08	CHEK1/PCNA/PTGS2/MYC/PARP1/MDM2/CASP9/CDKN1A/BAX	9
GO:0001659	temperature homeostasis	12/132	172/17913	5.37626e-09	9.52582e-08	4.29623e-08	PTGER3/GJA1/ADRB1/IL1A/PTGS2/ADRB2/VEGFA/ACHE/IL4/CAV1/RB1/IL1B	12
GO:0071478	cellular response to radiation	12/132	173/17913	5.74116e-09	1.01248e-07	4.56638e-08	CHEK1/MAPK14/PCNA/PTGS2/MYC/PARP1/MDM2/BCL2L1/CHEK2/CASP9/CDKN1A/BAX	12
GO:0030879	mammary gland development	11/132	138/17913	5.93988e-09	1.04266e-07	4.70246e-08	GJA1/EGF/CCND1/ESR1/VEGFA/MAPK1/CAV1/HIF1A/PGR/AKT1/BAX	11
GO:0031663	lipopolysaccharide-mediated signaling pathway	8/132	55/17913	6.39055e-09	1.11626e-07	5.03442e-08	MAPK14/CCL2/MAPK1/NOS3/AKT1/IL1B/NFKBIA/PRKCA	8
GO:1990748	cellular detoxification	10/132	107/17913	6.41834e-09	1.11626e-07	5.03442e-08	GSTP1/NFE2L2/MPO/PTGS2/ABCG2/GSTM1/NQO1/SOD1/NOS3/PTGS1	10
GO:0050818	regulation of coagulation	9/132	79/17913	6.47831e-09	1.12152e-07	5.05815e-08	PLAU/NFE2L2/THBD/PLAT/CAV1/NOS3/SERPINE1/F3/PRKCA	9
GO:0051091	positive regulation of DNA-binding transcription factor activity	14/132	257/17913	6.67836e-09	1.15087e-07	5.19054e-08	PPARG/CHUK/ESR1/VEGFA/IL6/IL10/OPRD1/ICAM1/CAV1/RELA/AKT1/IL1B/ESR2/CD40LG	14
GO:0051222	positive regulation of protein transport	17/132	403/17913	7.00597e-09	1.20184e-07	5.42041e-08	GJA1/CHRM1/MAPK14/IL1A/CHUK/PTGS2/ACHE/IL6/IL10/MAPK1/MDM2/EGFR/IL2/ERBB2/IFNG/HIF1A/IL1B	17
GO:0042098	T cell proliferation	12/132	177/17913	7.43428e-09	1.26955e-07	5.72576e-08	IRF1/GJA1/IL6/CASP3/IL10/IL2/ERBB2/IL4/VCAM1/IL1B/BAX/CD40LG	12
GO:0010631	epithelial cell migration	16/132	354/17913	7.61121e-09	1.29391e-07	5.83563e-08	HSPB1/PPARG/NFE2L2/PTGS2/VEGFA/KDR/HMOX1/IFNG/IL4/HIF1A/NOS3/AKT1/JUN/PRKCA/CYP1B1/MMP9	16
GO:0050863	regulation of T cell activation	15/132	307/17913	8.16263e-09	1.38143e-07	6.23034e-08	IRF1/CCL2/IL6/CASP3/IL10/SOD1/IL2/ERBB2/IFNG/IL4/CAV1/VCAM1/AKT1/IL1B/CD40LG	15
GO:0035265	organ growth	12/132	179/17913	8.43889e-09	1.4218e-07	6.41244e-08	CCNB1/SLC6A4/GJA1/BCL2/MAPK14/ESR1/POR/PPARA/MAPK1/SOD1/G6PD/AKT1	12
GO:0045930	negative regulation of mitotic cell cycle	15/132	308/17913	8.52754e-09	1.43035e-07	6.45101e-08	CCNB1/CHEK1/BCL2/E2F1/PCNA/CCND1/CCL2/IL10/MDM2/EGFR/BCL2L1/CHEK2/RB1/CDKN1A/BAX	15
GO:0090132	epithelium migration	16/132	357/17913	8.57664e-09	1.43222e-07	6.45945e-08	HSPB1/PPARG/NFE2L2/PTGS2/VEGFA/KDR/HMOX1/IFNG/IL4/HIF1A/NOS3/AKT1/JUN/PRKCA/CYP1B1/MMP9	16
GO:0062013	positive regulation of small molecule metabolic process	11/132	143/17913	8.64313e-09	1.43697e-07	6.48084e-08	CCNB1/PPARG/EGF/PTGS2/POR/PPARA/IFNG/HIF1A/NOS3/AKT1/IL1B	11
GO:0031669	cellular response to nutrient levels	13/132	220/17913	9.02669e-09	1.49416e-07	6.73876e-08	COL1A1/BCL2/PPARG/NFE2L2/PTGS2/HMOX1/MAPK1/MDM2/SOD1/MAPK8/ICAM1/CDKN1A/JUN	13
GO:0046620	regulation of organ growth	10/132	111/17913	9.18364e-09	1.5135e-07	6.82599e-08	CCNB1/SLC6A4/GJA1/MAPK14/POR/PPARA/MAPK1/SOD1/G6PD/AKT1	10
GO:0002262	myeloid cell homeostasis	11/132	145/17913	1.0001e-08	1.64103e-07	7.40119e-08	MAPK14/VEGFA/STAT1/IL6/CASP3/HMOX1/SOD1/G6PD/HIF1A/RB1/BAX	11
GO:0060249	anatomical structure homeostasis	17/132	413/17913	1.00767e-08	1.64185e-07	7.40489e-08	SLC6A2/HSPB1/BCL2/PCNA/ADRB2/VEGFA/MYC/IL6/PARP1/MAPK1/EGFR/SOD1/HIF1A/NOS3/RB1/BAX/PRKCA	17
GO:0008625	extrinsic apoptotic signaling pathway via death domain receptors	9/132	83/17913	1.0093e-08	1.64185e-07	7.40489e-08	BCL2/CASP8/RAF1/HMOX1/ICAM1/BCL2L1/NOS3/SERPINE1/BAX	9
GO:1902042	negative regulation of extrinsic apoptotic signaling pathway via death domain receptors	7/132	38/17913	1.0489e-08	1.69895e-07	7.66239e-08	CASP8/RAF1/HMOX1/ICAM1/BCL2L1/NOS3/SERPINE1	7
GO:0070555	response to interleukin-1	12/132	183/17913	1.08221e-08	1.7428e-07	7.86019e-08	CXCL8/SELE/IL1A/CHUK/CCL2/IL6/ICAM1/RELA/HIF1A/IL1B/NFKBIA/PRKCA	12
GO:0090130	tissue migration	16/132	363/17913	1.08521e-08	1.7428e-07	7.86019e-08	HSPB1/PPARG/NFE2L2/PTGS2/VEGFA/KDR/HMOX1/IFNG/IL4/HIF1A/NOS3/AKT1/JUN/PRKCA/CYP1B1/MMP9	16
GO:0098754	detoxification	10/132	113/17913	1.09264e-08	1.7473e-07	7.88048e-08	GSTP1/NFE2L2/MPO/PTGS2/ABCG2/GSTM1/NQO1/SOD1/NOS3/PTGS1	10
GO:0030522	intracellular receptor signaling pathway	14/132	272/17913	1.3738e-08	2.18765e-07	9.8665e-08	CASP8/PPARG/AHR/ESR1/PARP1/PPARA/RELA/RB1/PGR/NFKBIA/NR1I2/ESR2/TP63/RXRB	14
GO:0008202	steroid metabolic process	15/132	321/17913	1.48373e-08	2.35276e-07	1.06112e-07	UGT1A1/PON1/CYP1A1/SPP1/ESR1/POR/CYP1A2/SOD1/IFNG/IL4/G6PD/IL1B/NR1I2/CYP3A4/CYP1B1	15
GO:2000273	positive regulation of signaling receptor activity	7/132	40/17913	1.53067e-08	2.41705e-07	1.09011e-07	ADRA2C/ADRA2A/EGF/NCF1/ADRB2/CCL2/IFNG	7
GO:0007050	cell cycle arrest	13/132	231/17913	1.61776e-08	2.54393e-07	1.14733e-07	CCNB1/IRF1/E2F1/CXCL8/PCNA/CCND1/MYC/MDM2/IFNG/CHEK2/RB1/CDKN1A/BAX	13
GO:0042391	regulation of membrane potential	16/132	374/17913	1.65109e-08	2.58557e-07	1.16611e-07	GJA1/BCL2/CHRM1/CHRNA2/ADRB1/ADRB2/PARP1/KDR/SOD1/OPRD1/CAV1/BCL2L1/OPRM1/AKT1/JUN/BAX	16
GO:1900407	regulation of cellular response to oxidative stress	9/132	88/17913	1.7009e-08	2.62008e-07	1.18168e-07	HSPB1/NFE2L2/MCL1/PARP1/MMP3/IL10/SOD1/HIF1A/AKT1	9
GO:1904035	regulation of epithelial cell apoptotic process	9/132	88/17913	1.7009e-08	2.62008e-07	1.18168e-07	NFE2L2/CCL2/IL6/KDR/HMOX1/IL4/ICAM1/SERPINE1/CD40LG	9
GO:1904705	regulation of vascular smooth muscle cell proliferation	9/132	88/17913	1.7009e-08	2.62008e-07	1.18168e-07	MMP2/PPARG/GSTP1/HMOX1/IL10/MDM2/CDKN1A/JUN/MMP9	9
GO:1990874	vascular smooth muscle cell proliferation	9/132	88/17913	1.7009e-08	2.62008e-07	1.18168e-07	MMP2/PPARG/GSTP1/HMOX1/IL10/MDM2/CDKN1A/JUN/MMP9	9
GO:0008637	apoptotic mitochondrial changes	10/132	119/17913	1.80387e-08	2.7674e-07	1.24812e-07	BCL2/E2F1/CASP8/MAPK8/BCL2L1/AKT1/JUN/BAX/TP63/MMP9	10
GO:0045931	positive regulation of mitotic cell cycle	11/132	154/17913	1.87723e-08	2.86829e-07	1.29362e-07	CCNB1/CYP1A1/EGF/IL1A/CCND1/MDM2/EGFR/RB1/AKT1/IL1B/PRKCA	11
GO:0031571	mitotic G1 DNA damage checkpoint	8/132	63/17913	1.9349e-08	2.93266e-07	1.32265e-07	CCNB1/E2F1/PCNA/CCND1/MDM2/CHEK2/CDKN1A/BAX	8
GO:0044819	mitotic G1/S transition checkpoint	8/132	63/17913	1.9349e-08	2.93266e-07	1.32265e-07	CCNB1/E2F1/PCNA/CCND1/MDM2/CHEK2/CDKN1A/BAX	8
GO:0045639	positive regulation of myeloid cell differentiation	9/132	90/17913	2.07661e-08	3.13486e-07	1.41385e-07	CASP8/MAPK14/STAT1/IFNG/FOS/HIF1A/RB1/JUN/PRKCA	9
GO:0032768	regulation of monooxygenase activity	8/132	64/17913	2.19773e-08	3.29136e-07	1.48443e-07	POR/EGFR/IFNG/CAV1/HIF1A/NOS3/AKT1/IL1B	8
GO:0044783	G1 DNA damage checkpoint	8/132	64/17913	2.19773e-08	3.29136e-07	1.48443e-07	CCNB1/E2F1/PCNA/CCND1/MDM2/CHEK2/CDKN1A/BAX	8
GO:0042759	long-chain fatty acid biosynthetic process	6/132	25/17913	2.25467e-08	3.36329e-07	1.51687e-07	ALOX5/CYP1A1/PTGS2/CYP1A2/CYP3A4/LTA4H	6
GO:0043535	regulation of blood vessel endothelial cell migration	11/132	158/17913	2.4509e-08	3.63464e-07	1.63925e-07	HSPB1/PPARG/NFE2L2/PTGS2/VEGFA/KDR/HMOX1/HIF1A/NOS3/AKT1/PRKCA	11
GO:0000075	cell cycle checkpoint	12/132	197/17913	2.46763e-08	3.63464e-07	1.63925e-07	CCNB1/CHEK1/E2F1/MAPK14/PCNA/CCND1/MDM2/BCL2L1/CHEK2/RB1/CDKN1A/BAX	12
GO:0062012	regulation of small molecule metabolic process	17/132	439/17913	2.47252e-08	3.63464e-07	1.63925e-07	CCNB1/PPARG/EGF/PTGS2/POR/PARP1/PPARA/NQO1/SOD1/IFNG/CAV1/HIF1A/NOS3/NCOA2/AKT1/IL1B/IGFBP3	17
GO:0042063	gliogenesis	14/132	285/17913	2.4751e-08	3.63464e-07	1.63925e-07	E2F1/CHRM1/PPARG/GSTP1/CCL2/IL6/MAPK1/EGFR/SOD1/ERBB3/ERBB2/RELA/AKT1/IL1B	14
GO:0072577	endothelial cell apoptotic process	8/132	65/17913	2.49078e-08	3.64349e-07	1.64324e-07	NFE2L2/CCL2/KDR/IL10/IL4/ICAM1/SERPINE1/CD40LG	8
GO:0009409	response to cold	7/132	43/17913	2.59755e-08	3.77044e-07	1.7005e-07	CASP8/PPARG/ADRB1/ADRB2/FOS/CXCL10/NFKBIA	7
GO:0035094	response to nicotine	7/132	43/17913	2.59755e-08	3.77044e-07	1.7005e-07	BCL2/CASP3/HMOX1/PPARA/MAPK1/RELA/VCAM1	7
GO:0001503	ossification	16/132	388/17913	2.75874e-08	3.97687e-07	1.7936e-07	MMP2/GJA1/COL1A1/BCL2/MAPK14/PTGS2/ADRB2/ACHE/IL6/MAPK1/EGFR/HIF1A/AKT1/IGFBP3/TP63/MMP9	16
GO:0071229	cellular response to acid chemical	12/132	199/17913	2.76084e-08	3.97687e-07	1.7936e-07	MMP2/CCNB1/SLC6A4/COL1A1/E2F1/PPARG/VEGFA/COL3A1/KDR/EGFR/BCL2L1/AKT1	12
GO:1901216	positive regulation of neuron death	9/132	93/17913	2.77604e-08	3.98357e-07	1.79662e-07	CASP8/MCL1/CASP3/PARP1/NQO1/FOS/CASP9/JUN/BAX	9
GO:2001243	negative regulation of intrinsic apoptotic signaling pathway	9/132	94/17913	3.05102e-08	4.36157e-07	1.9671e-07	HSPB1/BCL2/NFE2L2/PTGS2/MDM2/BCL2L1/HIF1A/AKT1/MMP9	9
GO:0051205	protein insertion into membrane	7/132	44/17913	3.07014e-08	4.37235e-07	1.97197e-07	BCL2/E2F1/CASP8/EGFR/MAPK8/BAX/TP63	7
GO:0051924	regulation of calcium ion transport	13/132	244/17913	3.09764e-08	4.39492e-07	1.98215e-07	GJA1/BCL2/ADRA2A/EGF/PTGS2/CCL2/OPRD1/G6PD/ICAM1/CAV1/NOS3/CXCL10/BAX	13
GO:0001667	ameboidal-type cell migration	17/132	446/17913	3.11421e-08	4.40189e-07	1.98529e-07	HSPB1/PPARG/FN1/NFE2L2/PTGS2/VEGFA/KDR/HMOX1/IFNG/IL4/HIF1A/NOS3/AKT1/JUN/PRKCA/CYP1B1/MMP9	17
GO:0060359	response to ammonium ion	10/132	126/17913	3.12739e-08	4.40402e-07	1.98625e-07	HTR3A/CHRM1/CCNA2/CASP3/MAPK1/MDM2/RELA/CHRM2/OPRM1/CHRM3	10
GO:0001558	regulation of cell growth	16/132	396/17913	3.66292e-08	5.13898e-07	2.31772e-07	GJA1/BCL2/PPARG/FN1/SPP1/VEGFA/PPARA/EGFR/IL2/ERBB2/G6PD/RB1/CDKN1A/AKT1/IGFBP3/ESR2	16
GO:0010595	positive regulation of endothelial cell migration	10/132	129/17913	3.91812e-08	5.47667e-07	2.47002e-07	HSPB1/NFE2L2/PTGS2/VEGFA/KDR/HMOX1/HIF1A/NOS3/AKT1/PRKCA	10
GO:1902882	regulation of response to oxidative stress	9/132	97/17913	4.02384e-08	5.60368e-07	2.52731e-07	HSPB1/NFE2L2/MCL1/PARP1/MMP3/IL10/SOD1/HIF1A/AKT1	9
GO:0061614	pri-miRNA transcription by RNA polymerase II	7/132	46/17913	4.23613e-08	5.87763e-07	2.65086e-07	PPARG/PPARA/IL10/FOS/RELA/HIF1A/JUN	7
GO:1901215	negative regulation of neuron death	12/132	207/17913	4.27191e-08	5.90556e-07	2.66346e-07	BCL2/CCL2/HMOX1/PPARA/IL10/SOD1/ERBB3/BCL2L1/HIF1A/AKT1/JUN/BAX	12
GO:0022409	positive regulation of cell-cell adhesion	13/132	251/17913	4.32344e-08	5.95499e-07	2.68575e-07	CCL2/IL6/IL10/IL2/IFNG/IL4/ICAM1/CAV1/RELA/VCAM1/AKT1/IL1B/CD40LG	13
GO:0033559	unsaturated fatty acid metabolic process	9/132	98/17913	4.40339e-08	6.04305e-07	2.72547e-07	ALOX5/CYP1A1/PTGES/GSTP1/PTGS2/CYP1A2/IL1B/PTGS1/CYP1B1	9
GO:0042770	signal transduction in response to DNA damage	10/132	131/17913	4.5387e-08	6.20618e-07	2.79904e-07	CCNB1/CHEK1/E2F1/MAPK14/PCNA/MDM2/CHEK2/CASP9/CDKN1A/BAX	10
GO:0048565	digestive tract development	10/132	132/17913	4.88032e-08	6.64921e-07	2.99885e-07	CCNB1/BCL2/CYP1A1/CXCL8/COL3A1/EGFR/HIF1A/RB1/CDKN1A/TP63	10
GO:0042743	hydrogen peroxide metabolic process	7/132	47/17913	4.94711e-08	6.71596e-07	3.02896e-07	CYP1A1/MPO/MMP3/MAOB/CYP1A2/EGFR/SOD1	7
GO:0000077	DNA damage checkpoint	10/132	133/17913	5.24441e-08	7.09406e-07	3.19948e-07	CCNB1/CHEK1/E2F1/MAPK14/PCNA/CCND1/MDM2/CHEK2/CDKN1A/BAX	10
GO:0032147	activation of protein kinase activity	14/132	303/17913	5.32015e-08	7.1708e-07	3.23409e-07	ADRA2C/ADRA2A/MAPK14/RAF1/EGF/ADRB2/VEGFA/MAPK1/EGFR/SOD1/IL4/AKT1/IL1B/CD40LG	14
GO:0034349	glial cell apoptotic process	5/132	15/17913	5.69923e-08	7.65442e-07	3.4522e-07	CCL2/CASP3/RB1/CASP9/PRKCA	5
GO:0001844	protein insertion into mitochondrial membrane involved in apoptotic signaling pathway	6/132	29/17913	5.90315e-08	7.87226e-07	3.55045e-07	BCL2/E2F1/CASP8/MAPK8/BAX/TP63	6
GO:0010575	positive regulation of vascular endothelial growth factor production	6/132	29/17913	5.90315e-08	7.87226e-07	3.55045e-07	IL1A/PTGS2/IL6/HIF1A/IL1B/CYP1B1	6
GO:1903039	positive regulation of leukocyte cell-cell adhesion	12/132	214/17913	6.16215e-08	8.18872e-07	3.69318e-07	CCL2/IL6/IL2/IFNG/IL4/ICAM1/CAV1/RELA/VCAM1/AKT1/IL1B/CD40LG	12
GO:1903706	regulation of hemopoiesis	17/132	468/17913	6.25541e-08	8.2743e-07	3.73178e-07	IRF1/CASP8/NFE2L2/MAPK14/MYC/STAT1/SOD1/IL2/ERBB2/IFNG/FOS/IL4/HIF1A/RB1/NFKBIA/JUN/PRKCA	17
GO:0051881	regulation of mitochondrial membrane potential	8/132	73/17913	6.31425e-08	8.2743e-07	3.73178e-07	BCL2/PARP1/KDR/SOD1/OPRD1/BCL2L1/AKT1/BAX	8
GO:0072401	signal transduction involved in DNA integrity checkpoint	8/132	73/17913	6.31425e-08	8.2743e-07	3.73178e-07	CCNB1/CHEK1/E2F1/PCNA/MDM2/CHEK2/CDKN1A/BAX	8
GO:0072422	signal transduction involved in DNA damage checkpoint	8/132	73/17913	6.31425e-08	8.2743e-07	3.73178e-07	CCNB1/CHEK1/E2F1/PCNA/MDM2/CHEK2/CDKN1A/BAX	8
GO:0042113	B cell activation	12/132	215/17913	6.48594e-08	8.44067e-07	3.80681e-07	BCL2/CASP8/AHR/IL6/CASP3/IL10/IL2/IL4/VCAM1/CDKN1A/BAX/CD40LG	12
GO:0042445	hormone metabolic process	12/132	215/17913	6.48594e-08	8.44067e-07	3.80681e-07	UGT1A1/CYP1A1/ECE1/SPP1/ESR1/POR/ACHE/IFNG/HIF1A/IL1B/CYP3A4/CYP1B1	12
GO:0010821	regulation of mitochondrion organization	11/132	175/17913	7.02968e-08	9.09394e-07	4.10144e-07	BCL2/E2F1/CASP8/KDR/MAPK8/BCL2L1/HIF1A/AKT1/BAX/TP63/MMP9	11
GO:0072395	signal transduction involved in cell cycle checkpoint	8/132	74/17913	7.03612e-08	9.09394e-07	4.10144e-07	CCNB1/CHEK1/E2F1/PCNA/MDM2/CHEK2/CDKN1A/BAX	8
GO:0008406	gonad development	12/132	217/17913	7.17958e-08	9.24769e-07	4.17079e-07	GJA1/BCL2/CCND1/ESR1/VEGFA/CASP3/SOD1/ICAM1/BCL2L1/NOS3/PGR/BAX	12
GO:0038127	ERBB signaling pathway	10/132	138/17913	7.44854e-08	9.5615e-07	4.31232e-07	ADRA2A/EGF/NCF1/MAPK1/EGFR/ERBB3/ERBB2/AKT1/PRKCA/MMP9	10
GO:1901653	cellular response to peptide	15/132	364/17913	7.79517e-08	9.97254e-07	4.4977e-07	PPARG/GSTP1/NFE2L2/ADRB2/POR/CCNA2/STAT1/PARP1/MDM2/ICAM1/CAV1/RELA/VCAM1/AKT1/IL1B	15
GO:0043112	receptor metabolic process	11/132	177/17913	7.89636e-08	1.00679e-06	4.54069e-07	PPARG/CXCL8/SELE/ECE1/EGF/VEGFA/ACHE/PPARA/IL10/CAV1/HIF1A	11
GO:0010959	regulation of metal ion transport	15/132	365/17913	8.079e-08	1.0266e-06	4.63007e-07	GJA1/BCL2/ADRA2A/EGF/PTGS2/ADRB2/CCL2/OPRD1/G6PD/ICAM1/CAV1/NOS3/CXCL10/AKT1/BAX	15
GO:0006367	transcription initiation from RNA polymerase II promoter	11/132	178/17913	8.3643e-08	1.05575e-06	4.76151e-07	CCNB1/PPARG/CCND1/ESR1/PPARA/PGR/CDKN1A/NR1I2/ESR2/BAX/RXRB	11
GO:2001235	positive regulation of apoptotic signaling pathway	11/132	178/17913	8.3643e-08	1.05575e-06	4.76151e-07	BCL2/E2F1/CASP8/MCL1/SOD1/MAPK8/CAV1/BCL2L1/BAX/TP63/MMP9	11
GO:0043270	positive regulation of ion transport	13/132	266/17913	8.52892e-08	1.07034e-06	4.82733e-07	SLC6A4/ADRA2A/HTR3A/CHRM1/ADRB2/CCL2/IFNG/G6PD/CAV1/CXCL10/AKT1/IL1B/BAX	13
GO:0007259	JAK-STAT cascade	10/132	140/17913	8.53663e-08	1.07034e-06	4.82733e-07	EGF/CCL2/STAT1/IL6/IL10/IL2/IFNG/IL4/CAV1/CYP1B1	10
GO:0043279	response to alkaloid	9/132	106/17913	8.74466e-08	1.09279e-06	4.92859e-07	HTR3A/PPARG/CCNA2/CASP3/MDM2/ICAM1/BCL2L1/RELA/OPRM1	9
GO:0051204	protein insertion into mitochondrial membrane	6/132	31/17913	9.04005e-08	1.12598e-06	5.07826e-07	BCL2/E2F1/CASP8/MAPK8/BAX/TP63	6
GO:0031570	DNA integrity checkpoint	10/132	141/17913	9.1314e-08	1.13361e-06	5.1127e-07	CCNB1/CHEK1/E2F1/MAPK14/PCNA/CCND1/MDM2/CHEK2/CDKN1A/BAX	10
GO:0001938	positive regulation of endothelial cell proliferation	9/132	107/17913	9.48879e-08	1.17412e-06	5.29539e-07	VEGFA/KDR/HMOX1/IL10/HIF1A/AKT1/F3/JUN/PRKCA	9
GO:0045137	development of primary sexual characteristics	12/132	223/17913	9.67637e-08	1.19342e-06	5.38242e-07	GJA1/BCL2/CCND1/ESR1/VEGFA/CASP3/SOD1/ICAM1/BCL2L1/NOS3/PGR/BAX	12
GO:0007548	sex differentiation	13/132	269/17913	9.718e-08	1.19465e-06	5.38796e-07	GJA1/BCL2/CCND1/ESR1/VEGFA/CASP3/SOD1/ICAM1/BCL2L1/NOS3/PGR/BAX/TP63	13
GO:0055123	digestive system development	10/132	143/17913	1.04314e-07	1.27732e-06	5.76083e-07	CCNB1/BCL2/CYP1A1/CXCL8/COL3A1/EGFR/HIF1A/RB1/CDKN1A/TP63	10
GO:0043534	blood vessel endothelial cell migration	11/132	182/17913	1.0492e-07	1.27732e-06	5.76083e-07	HSPB1/PPARG/NFE2L2/PTGS2/VEGFA/KDR/HMOX1/HIF1A/NOS3/AKT1/PRKCA	11
GO:1903708	positive regulation of hemopoiesis	11/132	182/17913	1.0492e-07	1.27732e-06	5.76083e-07	CASP8/MAPK14/STAT1/IL2/IFNG/FOS/IL4/HIF1A/RB1/JUN/PRKCA	11
GO:0046688	response to copper ion	6/132	32/17913	1.10592e-07	1.33347e-06	6.01406e-07	CYP1A1/NFE2L2/IL1A/CYP1A2/SOD1/ICAM1	6
GO:1901099	negative regulation of signal transduction in absence of ligand	6/132	32/17913	1.10592e-07	1.33347e-06	6.01406e-07	BCL2/IL1A/MCL1/BCL2L1/AKT1/IL1B	6
GO:2001240	negative regulation of extrinsic apoptotic signaling pathway in absence of ligand	6/132	32/17913	1.10592e-07	1.33347e-06	6.01406e-07	BCL2/IL1A/MCL1/BCL2L1/AKT1/IL1B	6
GO:0042737	drug catabolic process	9/132	109/17913	1.11442e-07	1.33943e-06	6.04093e-07	MAOA/ECE1/MPO/POR/ACHE/MAOB/CYP1A2/NR1I2/CYP3A4	9
GO:0009615	response to virus	14/132	323/17913	1.17201e-07	1.40418e-06	6.33296e-07	HSPB1/IRF1/BCL2/CYP1A1/MAPK14/CHUK/STAT1/IL6/IFNG/BCL2L1/RELA/CHRM2/CXCL10/IL1B	14
GO:0015850	organic hydroxy compound transport	12/132	228/17913	1.2322e-07	1.47162e-06	6.63712e-07	SLC6A2/ADRA2C/SLC6A4/PON1/ADRA2A/PPARG/EGF/SPP1/MAOB/CAV1/NCOA2/NFKBIA	12
GO:0050920	regulation of chemotaxis	11/132	186/17913	1.30872e-07	1.55808e-06	7.02708e-07	HSPB1/GSTP1/CXCL8/MAPK14/VEGFA/CCL2/IL6/KDR/CXCL10/SERPINE1/F3	11
GO:0001541	ovarian follicle development	7/132	54/17913	1.33473e-07	1.57908e-06	7.12179e-07	BCL2/ESR1/VEGFA/SOD1/ICAM1/BCL2L1/BAX	7
GO:1904645	response to amyloid-beta	7/132	54/17913	1.33473e-07	1.57908e-06	7.12179e-07	MMP2/ADRB2/PARP1/MMP3/ICAM1/VCAM1/MMP9	7
GO:0032094	response to food	6/132	33/17913	1.34355e-07	1.58455e-06	7.14645e-07	CYP1A1/MPO/PPARA/G6PD/OPRM1/AKT1	6
GO:0007093	mitotic cell cycle checkpoint	10/132	147/17913	1.35287e-07	1.58563e-06	7.15132e-07	CCNB1/E2F1/PCNA/CCND1/MDM2/BCL2L1/CHEK2/RB1/CDKN1A/BAX	10
GO:0071236	cellular response to antibiotic	10/132	147/17913	1.35287e-07	1.58563e-06	7.15132e-07	UGT1A1/AHR/NFE2L2/PCNA/IL6/IL10/MDM2/NQO1/RELA/CYP1B1	10
GO:0006352	DNA-templated transcription, initiation	12/132	231/17913	1.42033e-07	1.65954e-06	7.48468e-07	CCNB1/PPARG/CCND1/ESR1/PPARA/PGR/CDKN1A/NR1I2/JUN/ESR2/BAX/RXRB	12
GO:0071482	cellular response to light stimulus	9/132	113/17913	1.52234e-07	1.77324e-06	7.99745e-07	CHEK1/PCNA/PTGS2/MYC/PARP1/MDM2/CASP9/CDKN1A/BAX	9
GO:0042129	regulation of T cell proliferation	10/132	149/17913	1.53609e-07	1.78375e-06	8.04486e-07	IRF1/IL6/CASP3/IL10/IL2/ERBB2/IL4/VCAM1/IL1B/CD40LG	10
GO:0010888	negative regulation of lipid storage	5/132	18/17913	1.59745e-07	1.83805e-06	8.28974e-07	PPARG/CRP/IL6/PPARA/NFKBIA	5
GO:0060749	mammary gland alveolus development	5/132	18/17913	1.59745e-07	1.83805e-06	8.28974e-07	EGF/CCND1/ESR1/VEGFA/HIF1A	5
GO:0061377	mammary gland lobule development	5/132	18/17913	1.59745e-07	1.83805e-06	8.28974e-07	EGF/CCND1/ESR1/VEGFA/HIF1A	5
GO:0010574	regulation of vascular endothelial growth factor production	6/132	34/17913	1.62164e-07	1.84896e-06	8.33896e-07	IL1A/PTGS2/IL6/HIF1A/IL1B/CYP1B1	6
GO:0043276	anoikis	6/132	34/17913	1.62164e-07	1.84896e-06	8.33896e-07	BCL2/E2F1/MCL1/CAV1/CHEK2/AKT1	6
GO:1901030	positive regulation of mitochondrial outer membrane permeabilization involved in apoptotic signaling pathway	6/132	34/17913	1.62164e-07	1.84896e-06	8.33896e-07	BCL2/E2F1/CASP8/MAPK8/BAX/TP63	6
GO:0097696	STAT cascade	10/132	150/17913	1.63562e-07	1.85928e-06	8.38552e-07	EGF/CCL2/STAT1/IL6/IL10/IL2/IFNG/IL4/CAV1/CYP1B1	10
GO:0006977	DNA damage response, signal transduction by p53 class mediator resulting in cell cycle arrest	7/132	56/17913	1.72662e-07	1.95684e-06	8.82551e-07	CCNB1/E2F1/PCNA/MDM2/CHEK2/CDKN1A/BAX	7
GO:1905952	regulation of lipid localization	10/132	151/17913	1.74078e-07	1.96697e-06	8.87121e-07	PON1/PPARG/CRP/EGF/SPP1/IL6/PPARA/AKT1/IL1B/NFKBIA	10
GO:0010822	positive regulation of mitochondrion organization	9/132	115/17913	1.77109e-07	1.99525e-06	8.99873e-07	BCL2/E2F1/CASP8/KDR/MAPK8/HIF1A/BAX/TP63/MMP9	9
GO:0007569	cell aging	9/132	116/17913	1.9082e-07	2.14332e-06	9.66656e-07	CHEK1/BCL2/MAPK14/SOD1/ICAM1/CHEK2/SERPINE1/CDKN1A/TP63	9
GO:0071312	cellular response to alkaloid	6/132	35/17913	1.94537e-07	2.16519e-06	9.76519e-07	CCNA2/CASP3/MDM2/ICAM1/BCL2L1/OPRM1	6
GO:0030888	regulation of B cell proliferation	7/132	57/17913	1.95636e-07	2.16519e-06	9.76519e-07	BCL2/AHR/CASP3/IL10/IL2/IL4/CDKN1A	7
GO:0072431	signal transduction involved in mitotic G1 DNA damage checkpoint	7/132	57/17913	1.95636e-07	2.16519e-06	9.76519e-07	CCNB1/E2F1/PCNA/MDM2/CHEK2/CDKN1A/BAX	7
GO:1902041	regulation of extrinsic apoptotic signaling pathway via death domain receptors	7/132	57/17913	1.95636e-07	2.16519e-06	9.76519e-07	CASP8/RAF1/HMOX1/ICAM1/BCL2L1/NOS3/SERPINE1	7
GO:1902400	intracellular signal transduction involved in G1 DNA damage checkpoint	7/132	57/17913	1.95636e-07	2.16519e-06	9.76519e-07	CCNB1/E2F1/PCNA/MDM2/CHEK2/CDKN1A/BAX	7
GO:0003012	muscle system process	16/132	448/17913	1.98175e-07	2.18688e-06	9.86302e-07	ADRA2C/GJA1/ADRA2A/ADRA1B/CHUK/PTGS2/PARP1/HMOX1/PPARA/SOD1/G6PD/CAV1/NOS3/IL1B/CHRM3/PRKCA	16
GO:1901568	fatty acid derivative metabolic process	10/132	154/17913	2.09277e-07	2.30265e-06	1.03852e-06	ALOX5/PON1/CYP1A1/PTGES/PTGS2/CYP1A2/IL1B/PTGS1/CYP1B1/LTA4H	10
GO:0009895	negative regulation of catabolic process	13/132	288/17913	2.13869e-07	2.34634e-06	1.05822e-06	NOS2/BCL2/ADRA2A/E2F1/MAPK14/MCL1/HMOX1/PPARA/IL10/EGFR/RELA/AKT1/IL1B	13
GO:0070371	ERK1 and ERK2 cascade	13/132	289/17913	2.22554e-07	2.43454e-06	1.098e-06	GSTP1/FN1/EGF/MYC/KDR/MAPK1/EGFR/ERBB2/ICAM1/OPRM1/IL1B/JUN/PRKCA	13
GO:0044773	mitotic DNA damage checkpoint	8/132	86/17913	2.30058e-07	2.50936e-06	1.13174e-06	CCNB1/E2F1/PCNA/CCND1/MDM2/CHEK2/CDKN1A/BAX	8
GO:0010573	vascular endothelial growth factor production	6/132	36/17913	2.3204e-07	2.52368e-06	1.1382e-06	IL1A/PTGS2/IL6/HIF1A/IL1B/CYP1B1	6
GO:0071347	cellular response to interleukin-1	10/132	156/17913	2.36082e-07	2.56027e-06	1.1547e-06	CXCL8/IL1A/CHUK/CCL2/IL6/ICAM1/RELA/HIF1A/IL1B/NFKBIA	10
GO:0072413	signal transduction involved in mitotic cell cycle checkpoint	7/132	59/17913	2.49372e-07	2.67366e-06	1.20584e-06	CCNB1/E2F1/PCNA/MDM2/CHEK2/CDKN1A/BAX	7
GO:1902402	signal transduction involved in mitotic DNA damage checkpoint	7/132	59/17913	2.49372e-07	2.67366e-06	1.20584e-06	CCNB1/E2F1/PCNA/MDM2/CHEK2/CDKN1A/BAX	7
GO:1902403	signal transduction involved in mitotic DNA integrity checkpoint	7/132	59/17913	2.49372e-07	2.67366e-06	1.20584e-06	CCNB1/E2F1/PCNA/MDM2/CHEK2/CDKN1A/BAX	7
GO:2000351	regulation of endothelial cell apoptotic process	7/132	59/17913	2.49372e-07	2.67366e-06	1.20584e-06	NFE2L2/CCL2/KDR/IL4/ICAM1/SERPINE1/CD40LG	7
GO:1903035	negative regulation of response to wounding	8/132	87/17913	2.51799e-07	2.69204e-06	1.21413e-06	PLAU/GJA1/THBD/SPP1/PLAT/NOS3/SERPINE1/CDKN1A	8
GO:0042089	cytokine biosynthetic process	9/132	120/17913	2.55329e-07	2.7144e-06	1.22422e-06	HSPB1/IRF1/IL1A/IL6/HMOX1/IL10/IL4/RELA/IL1B	9
GO:1905477	positive regulation of protein localization to membrane	9/132	120/17913	2.55329e-07	2.7144e-06	1.22422e-06	BCL2/E2F1/CASP8/EGFR/ERBB2/IFNG/MAPK8/AKT1/TP63	9
GO:0050730	regulation of peptidyl-tyrosine phosphorylation	12/132	245/17913	2.68248e-07	2.84373e-06	1.28254e-06	ADRA2A/EGF/NCF1/VEGFA/IL6/EGFR/IL2/ERBB3/IFNG/IL4/ICAM1/CAV1	12
GO:0018108	peptidyl-tyrosine phosphorylation	14/132	346/17913	2.71305e-07	2.86808e-06	1.29353e-06	ADRA2A/EGF/NCF1/VEGFA/IL6/KDR/EGFR/IL2/ERBB3/ERBB2/IFNG/IL4/ICAM1/CAV1	14
GO:0042107	cytokine metabolic process	9/132	121/17913	2.74144e-07	2.89e-06	1.30341e-06	HSPB1/IRF1/IL1A/IL6/HMOX1/IL10/IL4/RELA/IL1B	9
GO:1905953	negative regulation of lipid localization	7/132	60/17913	2.80588e-07	2.94969e-06	1.33033e-06	PPARG/CRP/EGF/IL6/PPARA/AKT1/NFKBIA	7
GO:0007623	circadian rhythm	11/132	201/17913	2.86281e-07	2.99286e-06	1.34981e-06	NOS2/SLC6A4/PPARG/AHR/PPARA/EGFR/TOP2A/MAPK8/SERPINE1/NCOA2/JUN	11
GO:2001020	regulation of response to DNA damage stimulus	11/132	201/17913	2.86281e-07	2.99286e-06	1.34981e-06	CHEK1/BCL2/PCNA/MYC/MCL1/PARP1/MDM2/EGFR/BCL2L1/CHEK2/CASP9	11
GO:0018212	peptidyl-tyrosine modification	14/132	349/17913	3.01203e-07	3.14017e-06	1.41624e-06	ADRA2A/EGF/NCF1/VEGFA/IL6/KDR/EGFR/IL2/ERBB3/ERBB2/IFNG/IL4/ICAM1/CAV1	14
GO:0044774	mitotic DNA integrity checkpoint	8/132	90/17913	3.2791e-07	3.40918e-06	1.53757e-06	CCNB1/E2F1/PCNA/CCND1/MDM2/CHEK2/CDKN1A/BAX	8
GO:0045637	regulation of myeloid cell differentiation	12/132	250/17913	3.33216e-07	3.45483e-06	1.55816e-06	CASP8/MAPK14/MYC/STAT1/IFNG/FOS/IL4/HIF1A/RB1/NFKBIA/JUN/PRKCA	12
GO:0016049	cell growth	16/132	466/17913	3.36476e-07	3.47907e-06	1.56909e-06	GJA1/BCL2/PPARG/FN1/SPP1/VEGFA/PPARA/EGFR/IL2/ERBB2/G6PD/RB1/CDKN1A/AKT1/IGFBP3/ESR2	16
GO:0090257	regulation of muscle system process	12/132	251/17913	3.47776e-07	3.58609e-06	1.61735e-06	ADRA2C/ADRA2A/ADRA1B/PTGS2/PARP1/PPARA/SOD1/G6PD/CAV1/NOS3/CHRM3/PRKCA	12
GO:0042176	regulation of protein catabolic process	14/132	354/17913	3.57681e-07	3.67817e-06	1.65888e-06	NOS2/GJA1/ADRA2A/NFE2L2/EGF/IL10/MDM2/EGFR/IFNG/CAV1/CHEK2/RELA/AKT1/IL1B	14
GO:0055093	response to hyperoxia	5/132	21/17913	3.7272e-07	3.82241e-06	1.72394e-06	COL1A1/CYP1A1/PPARG/CAV1/CDKN1A	5
GO:0007249	I-kappaB kinase/NF-kappaB signaling	12/132	253/17913	3.78606e-07	3.86178e-06	1.7417e-06	HSPB1/GJA1/CASP8/GSTP1/CHUK/ESR1/STAT1/HMOX1/RELA/AKT1/IL1B/NFKBIA	12
GO:0060326	cell chemotaxis	12/132	253/17913	3.78606e-07	3.86178e-06	1.7417e-06	HSPB1/GSTP1/CXCL8/MAPK14/VEGFA/CCL2/IL6/KDR/IL10/CXCL10/SERPINE1/VCAM1	12
GO:0008630	intrinsic apoptotic signaling pathway in response to DNA damage	8/132	92/17913	3.88935e-07	3.95645e-06	1.78439e-06	BCL2/E2F1/HMOX1/BCL2L1/CHEK2/CASP9/CDKN1A/TP63	8
GO:0042108	positive regulation of cytokine biosynthetic process	7/132	63/17913	3.94662e-07	3.99574e-06	1.80211e-06	HSPB1/IRF1/IL1A/IL6/HMOX1/RELA/IL1B	7
GO:1901988	negative regulation of cell cycle phase transition	12/132	254/17913	3.94915e-07	3.99574e-06	1.80211e-06	CCNB1/CHEK1/BCL2/E2F1/PCNA/CCND1/CCL2/MDM2/CHEK2/RB1/CDKN1A/BAX	12
GO:0002696	positive regulation of leukocyte activation	13/132	305/17913	4.11873e-07	4.15618e-06	1.87447e-06	BCL2/CCL2/IL6/IL10/IL2/IFNG/IL4/CAV1/VCAM1/CDKN1A/AKT1/IL1B/CD40LG	13
GO:0019915	lipid storage	7/132	64/17913	4.4043e-07	4.4207e-06	1.99377e-06	PPARG/CRP/IL6/PPARA/CAV1/IL1B/NFKBIA	7
GO:0060135	maternal process involved in female pregnancy	7/132	64/17913	4.4043e-07	4.4207e-06	1.99377e-06	GJA1/SPP1/PTGS2/ESR1/MAPK1/PGR/AKT1	7
GO:0048469	cell maturation	10/132	167/17913	4.44537e-07	4.44476e-06	2.00462e-06	CCNB1/GJA1/BCL2/PPARG/VEGFA/G6PD/HIF1A/RB1/PGR/CDKN1A	10
GO:0019369	arachidonic acid metabolic process	6/132	40/17913	4.4636e-07	4.44476e-06	2.00462e-06	CYP1A1/PTGES/PTGS2/CYP1A2/PTGS1/CYP1B1	6
GO:1902893	regulation of pri-miRNA transcription by RNA polymerase II	6/132	40/17913	4.4636e-07	4.44476e-06	2.00462e-06	PPARA/IL10/FOS/RELA/HIF1A/JUN	6
GO:0032409	regulation of transporter activity	12/132	257/17913	4.47659e-07	4.44596e-06	2.00517e-06	GJA1/PON1/BCL2/ADRA2A/HTR3A/PPARG/ADRB2/CCL2/IFNG/CAV1/OPRM1/MMP9	12
GO:0048640	negative regulation of developmental growth	8/132	94/17913	4.59432e-07	4.55091e-06	2.0525e-06	SLC6A4/GJA1/ADRB1/SPP1/ADRB2/PPARA/G6PD/CDKN1A	8
GO:0051251	positive regulation of lymphocyte activation	12/132	258/17913	4.66584e-07	4.59762e-06	2.07356e-06	BCL2/CCL2/IL6/IL2/IFNG/IL4/CAV1/VCAM1/CDKN1A/AKT1/IL1B/CD40LG	12
GO:0060485	mesenchyme development	12/132	258/17913	4.66584e-07	4.59762e-06	2.07356e-06	COL1A1/BCL2/FN1/MYC/STAT1/IL6/MAPK1/MDM2/ERBB3/HIF1A/NOS3/IL1B	12
GO:0019430	removal of superoxide radicals	5/132	22/17913	4.79499e-07	4.71257e-06	2.12541e-06	NFE2L2/MPO/NQO1/SOD1/NOS3	5
GO:0010001	glial cell differentiation	11/132	212/17913	4.87532e-07	4.75951e-06	2.14658e-06	PPARG/GSTP1/IL6/MAPK1/EGFR/SOD1/ERBB3/ERBB2/RELA/AKT1/IL1B	11
GO:0035924	cellular response to vascular endothelial growth factor stimulus	7/132	65/17913	4.9058e-07	4.75951e-06	2.14658e-06	HSPB1/MAPK14/VEGFA/KDR/RELA/VCAM1/AKT1	7
GO:0045428	regulation of nitric oxide biosynthetic process	7/132	65/17913	4.9058e-07	4.75951e-06	2.14658e-06	PTGS2/IL10/IFNG/ICAM1/CAV1/AKT1/IL1B	7
GO:0071242	cellular response to ammonium ion	7/132	65/17913	4.9058e-07	4.75951e-06	2.14658e-06	CHRM1/CCNA2/CASP3/MAPK1/CHRM2/OPRM1/CHRM3	7
GO:0097194	execution phase of apoptosis	7/132	65/17913	4.9058e-07	4.75951e-06	2.14658e-06	CASP8/IL6/CASP3/TOP2A/BCL2L1/AKT1/BAX	7
GO:0008217	regulation of blood pressure	10/132	169/17913	4.962e-07	4.80169e-06	2.1656e-06	GJA1/PPARG/ECE1/ADRB1/PTGS2/HMOX1/PPARA/SOD1/NOS3/PTGS1	10
GO:0001889	liver development	9/132	130/17913	5.05331e-07	4.85272e-06	2.18862e-06	UGT1A1/CYP1A1/PCNA/CCND1/HMOX1/IL10/EGFR/RELA/JUN	9
GO:0016999	antibiotic metabolic process	9/132	130/17913	5.05331e-07	4.85272e-06	2.18862e-06	UGT1A1/CYP1A1/MPO/MMP3/MAOB/CYP1A2/EGFR/SOD1/ADH1B	9
GO:0050921	positive regulation of chemotaxis	9/132	130/17913	5.05331e-07	4.85272e-06	2.18862e-06	HSPB1/CXCL8/MAPK14/VEGFA/IL6/KDR/CXCL10/SERPINE1/F3	9
GO:0001894	tissue homeostasis	11/132	214/17913	5.35238e-07	5.12687e-06	2.31226e-06	HSPB1/BCL2/ADRB2/VEGFA/IL6/EGFR/SOD1/NOS3/RB1/BAX/PRKCA	11
GO:0001660	fever generation	4/132	10/17913	5.71656e-07	5.45774e-06	2.46149e-06	PTGER3/IL1A/PTGS2/IL1B	4
GO:0010506	regulation of autophagy	13/132	314/17913	5.72672e-07	5.45774e-06	2.46149e-06	HSPB1/BCL2/ADRB2/MCL1/CASP3/KDR/HMOX1/IL10/IFNG/IL4/MAPK8/HIF1A/AKT1	13
GO:0072331	signal transduction by p53 class mediator	12/132	264/17913	5.95836e-07	5.66419e-06	2.5546e-06	CCNB1/CHEK1/BCL2/E2F1/MAPK14/PCNA/MDM2/CHEK2/CDKN1A/AKT1/BAX/TP63	12
GO:0061180	mammary gland epithelium development	7/132	67/17913	6.05368e-07	5.74035e-06	2.58894e-06	CCND1/ESR1/MAPK1/HIF1A/PGR/AKT1/BAX	7
GO:0061008	hepaticobiliary system development	9/132	133/17913	6.13086e-07	5.79897e-06	2.61538e-06	UGT1A1/CYP1A1/PCNA/CCND1/HMOX1/IL10/EGFR/RELA/JUN	9
GO:0042698	ovulation cycle	7/132	68/17913	6.70727e-07	6.32151e-06	2.85105e-06	PCNA/ESR1/CASP3/EGFR/NOS3/PGR/OPRM1	7
GO:1902105	regulation of leukocyte differentiation	12/132	267/17913	6.71681e-07	6.32151e-06	2.85105e-06	IRF1/CASP8/MYC/SOD1/IL2/ERBB2/IFNG/FOS/IL4/RB1/JUN/PRKCA	12
GO:0050867	positive regulation of cell activation	13/132	319/17913	6.84425e-07	6.40062e-06	2.88673e-06	BCL2/CCL2/IL6/IL10/IL2/IFNG/IL4/CAV1/VCAM1/CDKN1A/AKT1/IL1B/CD40LG	13
GO:0070301	cellular response to hydrogen peroxide	8/132	99/17913	6.85175e-07	6.40062e-06	2.88673e-06	NFE2L2/PCNA/IL6/IL10/MDM2/NQO1/RELA/CYP1B1	8
GO:0098869	cellular oxidant detoxification	8/132	99/17913	6.85175e-07	6.40062e-06	2.88673e-06	GSTP1/NFE2L2/MPO/PTGS2/NQO1/SOD1/NOS3/PTGS1	8
GO:1901028	regulation of mitochondrial outer membrane permeabilization involved in apoptotic signaling pathway	6/132	43/17913	6.96234e-07	6.47189e-06	2.91888e-06	BCL2/E2F1/CASP8/MAPK8/BAX/TP63	6
GO:2001239	regulation of extrinsic apoptotic signaling pathway in absence of ligand	6/132	43/17913	6.96234e-07	6.47189e-06	2.91888e-06	BCL2/IL1A/MCL1/BCL2L1/AKT1/IL1B	6
GO:0048662	negative regulation of smooth muscle cell proliferation	7/132	69/17913	7.41909e-07	6.87952e-06	3.10272e-06	PPARG/GSTP1/HMOX1/IL10/IFNG/CDKN1A/IGFBP3	7
GO:0043405	regulation of MAP kinase activity	13/132	322/17913	7.60471e-07	7.02301e-06	3.16744e-06	ADRA2A/GSTP1/MAPK14/RAF1/EGF/VEGFA/MAPK1/EGFR/SOD1/ERBB2/CAV1/IL1B/CD40LG	13
GO:0032800	receptor biosynthetic process	5/132	24/17913	7.64827e-07	7.02301e-06	3.16744e-06	PPARG/ACHE/PPARA/IL10/HIF1A	5
GO:0071450	cellular response to oxygen radical	5/132	24/17913	7.64827e-07	7.02301e-06	3.16744e-06	NFE2L2/MPO/NQO1/SOD1/NOS3	5
GO:0071451	cellular response to superoxide	5/132	24/17913	7.64827e-07	7.02301e-06	3.16744e-06	NFE2L2/MPO/NQO1/SOD1/NOS3	5
GO:0051054	positive regulation of DNA metabolic process	11/132	222/17913	7.69887e-07	7.05232e-06	3.18065e-06	PCNA/MYC/IL6/PARP1/MAPK1/EGFR/IL2/IL4/AKT1/JUN/BAX	11
GO:0051403	stress-activated MAPK cascade	12/132	271/17913	7.86105e-07	7.18344e-06	3.23979e-06	GSTP1/MAPK14/CHUK/NCF1/VEGFA/MYC/MAPK1/EGFR/MAPK8/AKT1/IL1B/CD40LG	12
GO:0030225	macrophage differentiation	6/132	44/17913	8.01318e-07	7.30477e-06	3.29451e-06	CASP8/VEGFA/PARP1/RB1/PRKCA/MMP9	6
GO:0043122	regulation of I-kappaB kinase/NF-kappaB signaling	11/132	224/17913	8.41129e-07	7.64921e-06	3.44986e-06	HSPB1/GJA1/CASP8/GSTP1/CHUK/ESR1/STAT1/HMOX1/RELA/AKT1/IL1B	11
GO:1901615	organic hydroxy compound metabolic process	16/132	500/17913	8.56165e-07	7.76722e-06	3.50308e-06	MAOA/PON1/BCL2/CYP1A1/POR/MAOB/SOD1/IFNG/IL4/G6PD/HIF1A/TYR/ADH1B/IL1B/CYP3A4/CYP1B1	16
GO:0032963	collagen metabolic process	8/132	102/17913	8.61594e-07	7.78472e-06	3.51097e-06	MMP2/COL1A1/PPARG/MMP1/IL6/MMP3/HIF1A/MMP9	8
GO:1903532	positive regulation of secretion by cell	14/132	381/17913	8.62218e-07	7.78472e-06	3.51097e-06	SLC6A4/GJA1/MAPK14/IL1A/CHUK/SPP1/ACHE/IL6/IL10/EGFR/IL2/IFNG/HIF1A/IL1B	14
GO:0010623	programmed cell death involved in cell development	4/132	11/17913	8.93187e-07	8.02592e-06	3.61976e-06	BCL2/IL1A/IL1B/BAX	4
GO:0046886	positive regulation of hormone biosynthetic process	4/132	11/17913	8.93187e-07	8.02592e-06	3.61976e-06	POR/IFNG/HIF1A/IL1B	4
GO:0043542	endothelial cell migration	12/132	275/17913	9.17516e-07	8.22495e-06	3.70952e-06	HSPB1/PPARG/NFE2L2/PTGS2/VEGFA/KDR/HMOX1/HIF1A/NOS3/AKT1/PRKCA/CYP1B1	12
GO:0032091	negative regulation of protein binding	8/132	103/17913	9.28416e-07	8.27158e-06	3.73055e-06	SLPI/ADRB2/PPARA/IL10/MAPK8/CAV1/AKT1/BAX	8
GO:0071887	leukocyte apoptotic process	8/132	103/17913	9.28416e-07	8.27158e-06	3.73055e-06	IL6/CASP3/IL10/IL2/HIF1A/CASP9/AKT1/BAX	8
GO:0043401	steroid hormone mediated signaling pathway	10/132	181/17913	9.31484e-07	8.27158e-06	3.73055e-06	PPARG/ESR1/PARP1/PPARA/RB1/PGR/NR1I2/ESR2/TP63/RXRB	10
GO:1905475	regulation of protein localization to membrane	10/132	181/17913	9.31484e-07	8.27158e-06	3.73055e-06	BCL2/E2F1/CASP8/EGFR/ERBB2/IFNG/MAPK8/BCL2L1/AKT1/TP63	10
GO:1900739	regulation of protein insertion into mitochondrial membrane involved in apoptotic signaling pathway	5/132	25/17913	9.50397e-07	8.4e-06	3.78847e-06	BCL2/E2F1/CASP8/MAPK8/TP63	5
GO:1900740	positive regulation of protein insertion into mitochondrial membrane involved in apoptotic signaling pathway	5/132	25/17913	9.50397e-07	8.4e-06	3.78847e-06	BCL2/E2F1/CASP8/MAPK8/TP63	5
GO:0045807	positive regulation of endocytosis	9/132	141/17913	1.00297e-06	8.84391e-06	3.98867e-06	PPARG/SELE/EGF/VEGFA/CCL2/SOD1/IL4/SERPINE1/IL1B	9
GO:0031098	stress-activated protein kinase signaling cascade	12/132	278/17913	1.02851e-06	9.04799e-06	4.08072e-06	GSTP1/MAPK14/CHUK/NCF1/VEGFA/MYC/MAPK1/EGFR/MAPK8/AKT1/IL1B/CD40LG	12
GO:0030857	negative regulation of epithelial cell differentiation	6/132	46/17913	1.05054e-06	9.19893e-06	4.14879e-06	CCND1/STAT1/IFNG/CAV1/TP63/MMP9	6
GO:1904036	negative regulation of epithelial cell apoptotic process	6/132	46/17913	1.05054e-06	9.19893e-06	4.14879e-06	NFE2L2/KDR/HMOX1/IL4/ICAM1/SERPINE1	6
GO:0051341	regulation of oxidoreductase activity	8/132	105/17913	1.07541e-06	9.39492e-06	4.23719e-06	POR/EGFR/IFNG/CAV1/HIF1A/NOS3/AKT1/IL1B	8
GO:0050731	positive regulation of peptidyl-tyrosine phosphorylation	10/132	184/17913	1.08219e-06	9.4323e-06	4.25405e-06	ADRA2A/EGF/NCF1/VEGFA/IL6/IL2/ERBB3/IFNG/IL4/ICAM1	10
GO:0043627	response to estrogen	7/132	73/17913	1.09339e-06	9.48612e-06	4.27832e-06	PPARG/CCND1/ESR1/HMOX1/MAPK1/MDM2/CAV1	7
GO:0061045	negative regulation of wound healing	7/132	73/17913	1.09339e-06	9.48612e-06	4.27832e-06	PLAU/GJA1/THBD/PLAT/NOS3/SERPINE1/CDKN1A	7
GO:0010594	regulation of endothelial cell migration	11/132	231/17913	1.1384e-06	9.85395e-06	4.44421e-06	HSPB1/PPARG/NFE2L2/PTGS2/VEGFA/KDR/HMOX1/HIF1A/NOS3/AKT1/PRKCA	11
GO:0002685	regulation of leukocyte migration	10/132	186/17913	1.19411e-06	1.02673e-05	4.63065e-06	CXCL8/MAPK14/VEGFA/CCL2/IL6/HMOX1/ICAM1/CXCL10/SERPINE1/AKT1	10
GO:0006633	fatty acid biosynthetic process	9/132	144/17913	1.19652e-06	1.02673e-05	4.63065e-06	ALOX5/CYP1A1/PTGES/PTGS2/CYP1A2/IL1B/PTGS1/CYP3A4/LTA4H	9
GO:0043271	negative regulation of ion transport	9/132	144/17913	1.19652e-06	1.02673e-05	4.63065e-06	BCL2/ADRA2A/PTGS2/MAOB/ICAM1/CAV1/NOS3/AKT1/MMP9	9
GO:0070849	response to epidermal growth factor	6/132	47/17913	1.19704e-06	1.02673e-05	4.63065e-06	COL1A1/GSTP1/MAPK1/EGFR/ERBB2/AKT1	6
GO:0046902	regulation of mitochondrial membrane permeability	7/132	74/17913	1.20028e-06	1.02718e-05	4.63264e-06	BCL2/E2F1/CASP8/MAPK8/BCL2L1/BAX/TP63	7
GO:0072332	intrinsic apoptotic signaling pathway by p53 class mediator	7/132	75/17913	1.31578e-06	1.12347e-05	5.06694e-06	BCL2/E2F1/MDM2/CHEK2/CDKN1A/BAX/TP63	7
GO:0071156	regulation of cell cycle arrest	8/132	108/17913	1.33293e-06	1.13555e-05	5.12141e-06	CCNB1/E2F1/PCNA/CCND1/MDM2/CHEK2/CDKN1A/BAX	8
GO:0042326	negative regulation of phosphorylation	15/132	455/17913	1.33618e-06	1.13575e-05	5.12233e-06	HSPB1/CCNB1/GSTP1/MYC/CASP3/PPARA/IL2/CAV1/RB1/CDKN1A/AKT1/IL1B/IGFBP3/JUN/BAX	15
GO:0043524	negative regulation of neuron apoptotic process	9/132	146/17913	1.34279e-06	1.1388e-05	5.1361e-06	BCL2/CCL2/HMOX1/SOD1/ERBB3/BCL2L1/HIF1A/JUN/BAX	9
GO:1901991	negative regulation of mitotic cell cycle phase transition	11/132	235/17913	1.34686e-06	1.13969e-05	5.14011e-06	CCNB1/BCL2/E2F1/PCNA/CCND1/CCL2/MDM2/CHEK2/RB1/CDKN1A/BAX	11
GO:0000303	response to superoxide	5/132	27/17913	1.42713e-06	1.20223e-05	5.42217e-06	NFE2L2/MPO/NQO1/SOD1/NOS3	5
GO:0035902	response to immobilization stress	5/132	27/17913	1.42713e-06	1.20223e-05	5.42217e-06	CYP1A1/PPARG/CYP1A2/MDM2/FOS	5
GO:0042035	regulation of cytokine biosynthetic process	8/132	110/17913	1.53235e-06	1.28513e-05	5.79606e-06	HSPB1/IRF1/IL1A/IL6/HMOX1/IL10/RELA/IL1B	8
GO:0050864	regulation of B cell activation	8/132	110/17913	1.53235e-06	1.28513e-05	5.79606e-06	BCL2/AHR/IL6/CASP3/IL10/IL2/IL4/CDKN1A	8
GO:0019216	regulation of lipid metabolic process	14/132	402/17913	1.62429e-06	1.35922e-05	6.13019e-06	UGT1A1/ADRA2A/CYP1A1/PPARG/PTGS2/POR/PPARA/SOD1/IFNG/CAV1/RB1/NCOA2/AKT1/IL1B	14
GO:0007517	muscle organ development	14/132	403/17913	1.67232e-06	1.39631e-05	6.29747e-06	CCNB1/GJA1/BCL2/MAPK14/ACHE/COL3A1/PPARA/MAPK1/ERBB3/FOS/G6PD/CAV1/RB1/CXCL10	14
GO:1901987	regulation of cell cycle phase transition	15/132	464/17913	1.70281e-06	1.41863e-05	6.39816e-06	CCNB1/CHEK1/BCL2/CYP1A1/E2F1/PCNA/CCND1/CCL2/MDM2/EGFR/CHEK2/RB1/CDKN1A/AKT1/BAX	15
GO:0030072	peptide hormone secretion	11/132	241/17913	1.72252e-06	1.42631e-05	6.43277e-06	ADRA2C/NOS2/GJA1/ADRA2A/RAF1/IL6/EGFR/IFNG/HIF1A/IL1B/PRKCA	11
GO:0000305	response to oxygen radical	5/132	28/17913	1.72714e-06	1.42631e-05	6.43277e-06	NFE2L2/MPO/NQO1/SOD1/NOS3	5
GO:0032770	positive regulation of monooxygenase activity	5/132	28/17913	1.72714e-06	1.42631e-05	6.43277e-06	POR/IFNG/HIF1A/AKT1/IL1B	5
GO:0036296	response to increased oxygen levels	5/132	28/17913	1.72714e-06	1.42631e-05	6.43277e-06	COL1A1/CYP1A1/PPARG/CAV1/CDKN1A	5
GO:0043154	negative regulation of cysteine-type endopeptidase activity involved in apoptotic process	7/132	79/17913	1.87528e-06	1.54526e-05	6.96925e-06	RAF1/PTGS2/POR/VEGFA/MDM2/AKT1/MMP9	7
GO:0010745	negative regulation of macrophage derived foam cell differentiation	4/132	13/17913	1.9132e-06	1.57308e-05	7.09471e-06	PPARG/CRP/PPARA/NFKBIA	4
GO:0050999	regulation of nitric-oxide synthase activity	6/132	51/17913	1.95988e-06	1.60447e-05	7.23628e-06	EGFR/CAV1/HIF1A/NOS3/AKT1/IL1B	6
GO:0150077	regulation of neuroinflammatory response	6/132	51/17913	1.95988e-06	1.60447e-05	7.23628e-06	PTGS2/IL6/MMP3/IL4/IL1B/MMP9	6
GO:0051047	positive regulation of secretion	14/132	409/17913	1.9881e-06	1.62404e-05	7.32457e-06	SLC6A4/GJA1/MAPK14/IL1A/CHUK/SPP1/ACHE/IL6/IL10/EGFR/IL2/IFNG/HIF1A/IL1B	14
GO:0071375	cellular response to peptide hormone stimulus	12/132	297/17913	2.05197e-06	1.6726e-05	7.54357e-06	PPARG/GSTP1/NFE2L2/POR/CCNA2/STAT1/PARP1/MDM2/CAV1/RELA/AKT1/IL1B	12
GO:0050870	positive regulation of T cell activation	10/132	198/17913	2.10283e-06	1.71036e-05	7.71388e-06	CCL2/IL6/IL2/IFNG/IL4/CAV1/VCAM1/AKT1/IL1B/CD40LG	10
GO:0034764	positive regulation of transmembrane transport	10/132	199/17913	2.20039e-06	1.77968e-05	8.02652e-06	HTR3A/NFE2L2/MAPK14/ADRB2/CCL2/IFNG/G6PD/CXCL10/AKT1/BAX	10
GO:0007566	embryo implantation	6/132	52/17913	2.20221e-06	1.77968e-05	8.02652e-06	MMP2/SPP1/PTGS2/SOD1/IL1B/MMP9	6
GO:0097345	mitochondrial outer membrane permeabilization	6/132	52/17913	2.20221e-06	1.77968e-05	8.02652e-06	BCL2/E2F1/CASP8/MAPK8/BAX/TP63	6
GO:0071695	anatomical structure maturation	9/132	155/17913	2.2085e-06	1.78095e-05	8.03225e-06	MMP2/CCNB1/GJA1/BCL2/G6PD/HIF1A/RB1/PGR/CDKN1A	9
GO:0006816	calcium ion transport	14/132	415/17913	2.35616e-06	1.89278e-05	8.5366e-06	GJA1/BCL2/ADRA2A/EGF/PTGS2/CCL2/OPRD1/G6PD/ICAM1/CAV1/NOS3/OPRM1/CXCL10/BAX	14
GO:0046879	hormone secretion	12/132	301/17913	2.3572e-06	1.89278e-05	8.5366e-06	ADRA2C/NOS2/GJA1/ADRA2A/RAF1/SPP1/IL6/EGFR/IFNG/HIF1A/IL1B/PRKCA	12
GO:0071158	positive regulation of cell cycle arrest	7/132	82/17913	2.41483e-06	1.93084e-05	8.70824e-06	CCNB1/E2F1/PCNA/MDM2/CHEK2/CDKN1A/BAX	7
GO:1901992	positive regulation of mitotic cell cycle phase transition	7/132	82/17913	2.41483e-06	1.93084e-05	8.70824e-06	CCNB1/CYP1A1/CCND1/MDM2/EGFR/RB1/AKT1	7
GO:0001933	negative regulation of protein phosphorylation	14/132	416/17913	2.42309e-06	1.93335e-05	8.71958e-06	HSPB1/CCNB1/GSTP1/MYC/CASP3/IL2/CAV1/RB1/CDKN1A/AKT1/IL1B/IGFBP3/JUN/BAX	14
GO:0002761	regulation of myeloid leukocyte differentiation	8/132	117/17913	2.44296e-06	1.94509e-05	8.77252e-06	CASP8/MYC/IFNG/FOS/IL4/RB1/JUN/PRKCA	8
GO:0043406	positive regulation of MAP kinase activity	11/132	250/17913	2.45858e-06	1.953e-05	8.80819e-06	ADRA2A/MAPK14/RAF1/EGF/VEGFA/MAPK1/EGFR/SOD1/ERBB2/IL1B/CD40LG	11
GO:0032655	regulation of interleukin-12 production	6/132	53/17913	2.46842e-06	1.953e-05	8.80819e-06	IRF1/MAPK14/IL10/IFNG/RELA/CD40LG	6
GO:0046456	icosanoid biosynthetic process	6/132	53/17913	2.46842e-06	1.953e-05	8.80819e-06	ALOX5/PTGES/PTGS2/IL1B/PTGS1/LTA4H	6
GO:1902895	positive regulation of pri-miRNA transcription by RNA polymerase II	5/132	30/17913	2.47493e-06	1.95405e-05	8.81295e-06	IL10/FOS/RELA/HIF1A/JUN	5
GO:0060627	regulation of vesicle-mediated transport	15/132	480/17913	2.58335e-06	2.03476e-05	9.17694e-06	ADRA2A/PPARG/SELE/EGF/VEGFA/CCL2/HMOX1/MAPK1/SOD1/IFNG/IL4/CAV1/CHRM2/SERPINE1/IL1B	15
GO:0009408	response to heat	9/132	158/17913	2.58793e-06	2.03476e-05	9.17694e-06	IL1A/PTGS2/HMOX1/MAPK1/SOD1/NOS3/CXCL10/CDKN1A/AKT1	9
GO:0019932	second-messenger-mediated signaling	13/132	360/17913	2.62767e-06	2.06171e-05	9.29848e-06	ADRA2A/CXCL8/SELE/AHR/ADRB1/VEGFA/KDR/EGFR/ERBB3/OPRM1/CXCL10/VCAM1/PRKCA	13
GO:0090399	replicative senescence	4/132	14/17913	2.6632e-06	2.08525e-05	9.40464e-06	CHEK1/CHEK2/SERPINE1/CDKN1A	4
GO:0002763	positive regulation of myeloid leukocyte differentiation	6/132	54/17913	2.76028e-06	2.15679e-05	9.72732e-06	CASP8/IFNG/FOS/RB1/JUN/PRKCA	6
GO:0001776	leukocyte homeostasis	7/132	84/17913	2.84209e-06	2.21156e-05	9.97432e-06	BCL2/IL6/CASP3/IL2/HIF1A/AKT1/BAX	7
GO:0090559	regulation of membrane permeability	7/132	84/17913	2.84209e-06	2.21156e-05	9.97432e-06	BCL2/E2F1/CASP8/MAPK8/BCL2L1/BAX/TP63	7
GO:0045742	positive regulation of epidermal growth factor receptor signaling pathway	5/132	31/17913	2.93349e-06	2.27331e-05	1.02528e-05	ADRA2A/EGF/NCF1/AKT1/MMP9	5
GO:0051385	response to mineralocorticoid	5/132	31/17913	2.93349e-06	2.27331e-05	1.02528e-05	CCND1/PARP1/MAOB/FOS/CDKN1A	5
GO:0034101	erythrocyte homeostasis	8/132	120/17913	2.95513e-06	2.28071e-05	1.02862e-05	MAPK14/VEGFA/STAT1/CASP3/HMOX1/G6PD/HIF1A/RB1	8
GO:0046425	regulation of JAK-STAT cascade	8/132	120/17913	2.95513e-06	2.28071e-05	1.02862e-05	EGF/IL6/IL10/IL2/IFNG/IL4/CAV1/CYP1B1	8
GO:0014910	regulation of smooth muscle cell migration	7/132	85/17913	3.07831e-06	2.36714e-05	1.0676e-05	PLAU/BCL2/GSTP1/NFE2L2/MDM2/SERPINE1/IGFBP3	7
GO:0032615	interleukin-12 production	6/132	55/17913	3.07967e-06	2.36714e-05	1.0676e-05	IRF1/MAPK14/IL10/IFNG/RELA/CD40LG	6
GO:0050714	positive regulation of protein secretion	11/132	256/17913	3.09089e-06	2.37094e-05	1.06931e-05	GJA1/MAPK14/IL1A/CHUK/ACHE/IL6/IL10/EGFR/IL2/HIF1A/IL1B	11
GO:0010876	lipid localization	13/132	366/17913	3.14957e-06	2.41105e-05	1.0874e-05	NOS2/PON1/PPARG/CRP/EGF/SPP1/IL6/PPARA/CAV1/NCOA2/AKT1/IL1B/NFKBIA	13
GO:0009914	hormone transport	12/132	311/17913	3.30243e-06	2.52295e-05	1.13787e-05	ADRA2C/NOS2/GJA1/ADRA2A/RAF1/SPP1/IL6/EGFR/IFNG/HIF1A/IL1B/PRKCA	12
GO:0032368	regulation of lipid transport	8/132	122/17913	3.34499e-06	2.5503e-05	1.15021e-05	PON1/PPARG/EGF/SPP1/PPARA/AKT1/IL1B/NFKBIA	8
GO:1901990	regulation of mitotic cell cycle phase transition	14/132	428/17913	3.36958e-06	2.56387e-05	1.15633e-05	CCNB1/BCL2/CYP1A1/E2F1/PCNA/CCND1/CCL2/MDM2/EGFR/CHEK2/RB1/CDKN1A/AKT1/BAX	14
GO:0038128	ERBB2 signaling pathway	5/132	32/17913	3.45625e-06	2.61401e-05	1.17894e-05	EGF/EGFR/ERBB3/ERBB2/PRKCA	5
GO:0097421	liver regeneration	5/132	32/17913	3.45625e-06	2.61401e-05	1.17894e-05	PCNA/CCND1/HMOX1/IL10/EGFR	5
GO:1904031	positive regulation of cyclin-dependent protein kinase activity	5/132	32/17913	3.45625e-06	2.61401e-05	1.17894e-05	CCNB1/CCND1/EGFR/CDKN1A/AKT1	5
GO:0022411	cellular component disassembly	15/132	492/17913	3.49152e-06	2.6354e-05	1.18859e-05	MMP2/CCNB1/ADRB2/MYC/MMP1/IL6/CASP3/MMP3/TOP2A/CAV1/HIF1A/BAX/PRKCA/PRSS1/MMP9	15
GO:0010951	negative regulation of endopeptidase activity	10/132	210/17913	3.56305e-06	2.68402e-05	1.21052e-05	BIRC5/RAF1/PTGS2/SLPI/POR/VEGFA/MDM2/SERPINE1/AKT1/MMP9	10
GO:2000117	negative regulation of cysteine-type endopeptidase activity	7/132	87/17913	3.60009e-06	2.70652e-05	1.22066e-05	RAF1/PTGS2/POR/VEGFA/MDM2/AKT1/MMP9	7
GO:0032352	positive regulation of hormone metabolic process	4/132	15/17913	3.61091e-06	2.70926e-05	1.2219e-05	POR/IFNG/HIF1A/IL1B	4
GO:0001836	release of cytochrome c from mitochondria	6/132	57/17913	3.80884e-06	2.84645e-05	1.28377e-05	BCL2/BCL2L1/AKT1/JUN/BAX/MMP9	6
GO:0043525	positive regulation of neuron apoptotic process	6/132	57/17913	3.80884e-06	2.84645e-05	1.28377e-05	MCL1/CASP3/NQO1/CASP9/JUN/BAX	6
GO:0023061	signal release	14/132	433/17913	3.85276e-06	2.87358e-05	1.29601e-05	ADRA2C/NOS2/GJA1/ADRA2A/RAF1/SPP1/IL6/EGFR/IFNG/HIF1A/CHRM2/OPRM1/IL1B/PRKCA	14
GO:0021700	developmental maturation	11/132	262/17913	3.86146e-06	2.87439e-05	1.29637e-05	MMP2/CCNB1/GJA1/BCL2/PPARG/VEGFA/G6PD/HIF1A/RB1/PGR/CDKN1A	11
GO:0051146	striated muscle cell differentiation	11/132	263/17913	4.00503e-06	2.97412e-05	1.34135e-05	CCNB1/BCL2/MAPK14/CHUK/VEGFA/CASP3/PPARA/G6PD/RB1/CXCL10/AKT1	11
GO:0050671	positive regulation of lymphocyte proliferation	8/132	125/17913	4.0112e-06	2.97412e-05	1.34135e-05	BCL2/IL6/IL2/IL4/VCAM1/CDKN1A/IL1B/CD40LG	8
GO:0042554	superoxide anion generation	5/132	33/17913	4.04945e-06	2.98488e-05	1.34621e-05	CRP/GSTP1/NCF1/EGFR/SOD1	5
GO:1901186	positive regulation of ERBB signaling pathway	5/132	33/17913	4.04945e-06	2.98488e-05	1.34621e-05	ADRA2A/EGF/NCF1/AKT1/MMP9	5
GO:2000352	negative regulation of endothelial cell apoptotic process	5/132	33/17913	4.04945e-06	2.98488e-05	1.34621e-05	NFE2L2/KDR/IL4/ICAM1/SERPINE1	5
GO:1902110	positive regulation of mitochondrial membrane permeability involved in apoptotic process	6/132	58/17913	4.22281e-06	3.10661e-05	1.40111e-05	BCL2/E2F1/CASP8/MAPK8/BAX/TP63	6
GO:0032946	positive regulation of mononuclear cell proliferation	8/132	126/17913	4.25689e-06	3.12558e-05	1.40966e-05	BCL2/IL6/IL2/IL4/VCAM1/CDKN1A/IL1B/CD40LG	8
GO:0009755	hormone-mediated signaling pathway	10/132	216/17913	4.57784e-06	3.35471e-05	1.513e-05	PPARG/ESR1/PARP1/PPARA/RB1/PGR/NR1I2/ESR2/TP63/RXRB	10
GO:0032735	positive regulation of interleukin-12 production	5/132	34/17913	4.71967e-06	3.43997e-05	1.55146e-05	IRF1/MAPK14/IFNG/RELA/CD40LG	5
GO:0071392	cellular response to estradiol stimulus	5/132	34/17913	4.71967e-06	3.43997e-05	1.55146e-05	UGT1A1/ESR1/CCNA2/IL10/EGFR	5
GO:0001959	regulation of cytokine-mediated signaling pathway	9/132	170/17913	4.72153e-06	3.43997e-05	1.55146e-05	CASP8/PPARG/GSTP1/CHUK/STAT1/IL6/IFNG/CAV1/HIF1A	9
GO:0043393	regulation of protein binding	10/132	217/17913	4.7693e-06	3.46808e-05	1.56413e-05	BCL2/SLPI/ADRB2/PPARA/IL10/MAPK8/CAV1/AKT1/BAX/MMP9	10
GO:0002070	epithelial cell maturation	4/132	16/17913	4.78707e-06	3.47431e-05	1.56694e-05	GJA1/HIF1A/PGR/CDKN1A	4
GO:0014909	smooth muscle cell migration	7/132	91/17913	4.8665e-06	3.51169e-05	1.5838e-05	PLAU/BCL2/GSTP1/NFE2L2/MDM2/SERPINE1/IGFBP3	7
GO:1901184	regulation of ERBB signaling pathway	7/132	91/17913	4.8665e-06	3.51169e-05	1.5838e-05	ADRA2A/EGF/NCF1/EGFR/ERBB2/AKT1/MMP9	7
GO:1901655	cellular response to ketone	7/132	91/17913	4.8665e-06	3.51169e-05	1.5838e-05	PPARG/AHR/SPP1/EGFR/ICAM1/CASP9/AKT1	7
GO:0045861	negative regulation of proteolysis	12/132	324/17913	5.02226e-06	3.61718e-05	1.63138e-05	BIRC5/RAF1/PTGS2/SLPI/POR/VEGFA/IL10/PLAT/MDM2/SERPINE1/AKT1/MMP9	12
GO:1904892	regulation of STAT cascade	8/132	129/17913	5.07187e-06	3.64595e-05	1.64435e-05	EGF/IL6/IL10/IL2/IFNG/IL4/CAV1/CYP1B1	8
GO:0002260	lymphocyte homeostasis	6/132	60/17913	5.16064e-06	3.68171e-05	1.66048e-05	BCL2/CASP3/IL2/HIF1A/AKT1/BAX	6
GO:0006940	regulation of smooth muscle contraction	6/132	60/17913	5.16064e-06	3.68171e-05	1.66048e-05	ADRA2C/ADRA2A/PTGS2/SOD1/CAV1/CHRM3	6
GO:0046824	positive regulation of nucleocytoplasmic transport	6/132	60/17913	5.16064e-06	3.68171e-05	1.66048e-05	MAPK14/PTGS2/MAPK1/MDM2/IFNG/IL1B	6
GO:1902686	mitochondrial outer membrane permeabilization involved in programmed cell death	6/132	60/17913	5.16064e-06	3.68171e-05	1.66048e-05	BCL2/E2F1/CASP8/MAPK8/BAX/TP63	6
GO:0030098	lymphocyte differentiation	12/132	325/17913	5.18245e-06	3.6903e-05	1.66436e-05	IRF1/BCL2/IL6/IL10/SOD1/IL2/ERBB2/IFNG/IL4/VCAM1/BAX/CD40LG	12
GO:0007162	negative regulation of cell adhesion	11/132	271/17913	5.33218e-06	3.78976e-05	1.70921e-05	IRF1/COL1A1/CASP3/PPARA/IL10/IL2/ERBB3/ERBB2/SERPINE1/AKT1/CYP1B1	11
GO:0001893	maternal placenta development	5/132	35/17913	5.47386e-06	3.87586e-05	1.74804e-05	GJA1/SPP1/PTGS2/MAPK1/AKT1	5
GO:0090322	regulation of superoxide metabolic process	5/132	35/17913	5.47386e-06	3.87586e-05	1.74804e-05	CRP/GSTP1/NFE2L2/EGFR/SOD1	5
GO:0048010	vascular endothelial growth factor receptor signaling pathway	7/132	93/17913	5.62694e-06	3.96936e-05	1.79021e-05	HSPB1/MAPK14/NCF1/VEGFA/KDR/HIF1A/IL1B	7
GO:0051591	response to cAMP	7/132	93/17913	5.62694e-06	3.96936e-05	1.79021e-05	COL1A1/AHR/THBD/STAT1/FOS/RELA/TYR	7
GO:0043388	positive regulation of DNA binding	6/132	61/17913	5.68925e-06	4.00583e-05	1.80666e-05	PPARG/EGF/PARP1/IFNG/RB1/MMP9	6
GO:0010466	negative regulation of peptidase activity	10/132	223/17913	6.07061e-06	4.25846e-05	1.9206e-05	BIRC5/RAF1/PTGS2/SLPI/POR/VEGFA/MDM2/SERPINE1/AKT1/MMP9	10
GO:0034504	protein localization to nucleus	10/132	223/17913	6.07061e-06	4.25846e-05	1.9206e-05	COL1A1/MAPK14/PTGS2/PARP1/MAPK1/MDM2/IFNG/CDKN1A/AKT1/NFKBIA	10
GO:0002793	positive regulation of peptide secretion	11/132	275/17913	6.12938e-06	4.2917e-05	1.93559e-05	GJA1/MAPK14/IL1A/CHUK/ACHE/IL6/IL10/EGFR/IL2/HIF1A/IL1B	11
GO:0002683	negative regulation of immune system process	14/132	451/17913	6.1445e-06	4.29432e-05	1.93677e-05	IRF1/PPARG/NFE2L2/MYC/CCL2/CASP3/COL3A1/HMOX1/IL10/IL2/ERBB2/IL4/AKT1/NFKBIA	14
GO:0007213	G protein-coupled acetylcholine receptor signaling pathway	4/132	17/17913	6.22431e-06	4.32606e-05	1.95109e-05	CHRM1/CHRM2/OPRM1/CHRM3	4
GO:0032930	positive regulation of superoxide anion generation	4/132	17/17913	6.22431e-06	4.32606e-05	1.95109e-05	CRP/GSTP1/EGFR/SOD1	4
GO:0050665	hydrogen peroxide biosynthetic process	4/132	17/17913	6.22431e-06	4.32606e-05	1.95109e-05	CYP1A1/MAOB/CYP1A2/SOD1	4
GO:0035794	positive regulation of mitochondrial membrane permeability	6/132	62/17913	6.261e-06	4.3356e-05	1.95539e-05	BCL2/E2F1/CASP8/MAPK8/BAX/TP63	6
GO:2001244	positive regulation of intrinsic apoptotic signaling pathway	6/132	62/17913	6.261e-06	4.3356e-05	1.95539e-05	BCL2/MCL1/SOD1/CAV1/BCL2L1/BAX	6
GO:0072594	establishment of protein localization to organelle	14/132	452/17913	6.30156e-06	4.35202e-05	1.9628e-05	NOS2/BCL2/E2F1/CASP8/MAPK14/PTGS2/MAPK1/IFNG/MAPK8/CDKN1A/AKT1/NFKBIA/BAX/TP63	14
GO:0010742	macrophage derived foam cell differentiation	5/132	36/17913	6.31931e-06	4.35202e-05	1.9628e-05	PPARG/CRP/STAT1/PPARA/NFKBIA	5
GO:0090077	foam cell differentiation	5/132	36/17913	6.31931e-06	4.35202e-05	1.9628e-05	PPARG/CRP/STAT1/PPARA/NFKBIA	5
GO:0030336	negative regulation of cell migration	12/132	332/17913	6.43538e-06	4.42389e-05	1.99521e-05	BCL2/PPARG/GSTP1/NFE2L2/CCL2/COL3A1/HMOX1/IL4/SERPINE1/AKT1/IGFBP3/CYP1B1	12
GO:0007589	body fluid secretion	7/132	95/17913	6.48372e-06	4.44901e-05	2.00654e-05	GJA1/CHRM1/CCND1/VEGFA/CAV1/HIF1A/CHRM3	7
GO:0070838	divalent metal ion transport	14/132	454/17913	6.62642e-06	4.53485e-05	2.04526e-05	GJA1/BCL2/ADRA2A/EGF/PTGS2/CCL2/OPRD1/G6PD/ICAM1/CAV1/NOS3/OPRM1/CXCL10/BAX	14
GO:0060537	muscle tissue development	13/132	392/17913	6.63285e-06	4.53485e-05	2.04526e-05	CCNB1/GJA1/BCL2/MAPK14/VEGFA/COL3A1/PPARA/MAPK1/ERBB3/FOS/G6PD/CAV1/RB1	13
GO:0070665	positive regulation of leukocyte proliferation	8/132	134/17913	6.72345e-06	4.58848e-05	2.06944e-05	BCL2/IL6/IL2/IL4/VCAM1/CDKN1A/IL1B/CD40LG	8
GO:0051048	negative regulation of secretion	10/132	226/17913	6.82938e-06	4.65236e-05	2.09825e-05	ADRA2C/ADRA2A/FN1/EGF/HMOX1/MAOB/IL10/ERBB3/OPRM1/IL1B	10
GO:0019748	secondary metabolic process	6/132	63/17913	6.87851e-06	4.67738e-05	2.10954e-05	BCL2/CYP1A1/NFE2L2/CYP1A2/TYR/CYP1B1	6
GO:0034405	response to fluid shear stress	5/132	37/17913	7.26369e-06	4.92157e-05	2.21967e-05	GJA1/NFE2L2/PTGS2/NOS3/AKT1	5
GO:0043029	T cell homeostasis	5/132	37/17913	7.26369e-06	4.92157e-05	2.21967e-05	BCL2/CASP3/IL2/AKT1/BAX	5
GO:0072511	divalent inorganic cation transport	14/132	458/17913	7.32112e-06	4.9516e-05	2.23321e-05	GJA1/BCL2/ADRA2A/EGF/PTGS2/CCL2/OPRD1/G6PD/ICAM1/CAV1/NOS3/OPRM1/CXCL10/BAX	14
GO:0120162	positive regulation of cold-induced thermogenesis	7/132	97/17913	7.44626e-06	5.01825e-05	2.26327e-05	GJA1/ADRB1/ADRB2/VEGFA/ACHE/IL4/CAV1	7
GO:1901989	positive regulation of cell cycle phase transition	7/132	97/17913	7.44626e-06	5.01825e-05	2.26327e-05	CCNB1/CYP1A1/CCND1/MDM2/EGFR/RB1/AKT1	7
GO:0071901	negative regulation of protein serine/threonine kinase activity	8/132	136/17913	7.50085e-06	5.03947e-05	2.27284e-05	HSPB1/GSTP1/CASP3/CAV1/RB1/CDKN1A/AKT1/IL1B	8
GO:0010952	positive regulation of peptidase activity	9/132	180/17913	7.51489e-06	5.03947e-05	2.27284e-05	CASP8/PPARG/FN1/MAPK14/MYC/CAV1/CASP9/F3/BAX	9
GO:1902108	regulation of mitochondrial membrane permeability involved in apoptotic process	6/132	64/17913	7.54451e-06	5.03947e-05	2.27284e-05	BCL2/E2F1/CASP8/MAPK8/BAX/TP63	6
GO:1905710	positive regulation of membrane permeability	6/132	64/17913	7.54451e-06	5.03947e-05	2.27284e-05	BCL2/E2F1/CASP8/MAPK8/BAX/TP63	6
GO:2000378	negative regulation of reactive oxygen species metabolic process	6/132	64/17913	7.54451e-06	5.03947e-05	2.27284e-05	BCL2/MMP3/IL10/G6PD/CAV1/HIF1A	6
GO:0038083	peptidyl-tyrosine autophosphorylation	4/132	18/17913	7.95704e-06	5.29627e-05	2.38866e-05	VEGFA/KDR/EGFR/CAV1	4
GO:1902176	negative regulation of oxidative stress-induced intrinsic apoptotic signaling pathway	4/132	18/17913	7.95704e-06	5.29627e-05	2.38866e-05	HSPB1/NFE2L2/HIF1A/AKT1	4
GO:0016572	histone phosphorylation	5/132	38/17913	8.31502e-06	5.5248e-05	2.49173e-05	CCNB1/CHEK1/CCNA2/IL1B/PRKCA	5
GO:0002700	regulation of production of molecular mediator of immune response	8/132	138/17913	8.35288e-06	5.54021e-05	2.49868e-05	MAPK14/IL6/HMOX1/IL10/IL2/IL4/IL1B/CD40LG	8
GO:0060759	regulation of response to cytokine stimulus	9/132	183/17913	8.58905e-06	5.68685e-05	2.56482e-05	CASP8/PPARG/GSTP1/CHUK/STAT1/IL6/IFNG/CAV1/HIF1A	9
GO:0051235	maintenance of location	11/132	286/17913	8.88193e-06	5.87047e-05	2.64763e-05	PPARG/CRP/IL6/PPARA/IL10/CAV1/CXCL10/AKT1/IL1B/NFKBIA/BAX	11
GO:0007005	mitochondrion organization	14/132	466/17913	8.90736e-06	5.87699e-05	2.65057e-05	BCL2/E2F1/CASP8/PARP1/KDR/MAPK8/BCL2L1/HIF1A/NOS3/AKT1/JUN/BAX/TP63/MMP9	14
GO:0010948	negative regulation of cell cycle process	12/132	344/17913	9.21006e-06	6.0661e-05	2.73586e-05	CCNB1/CHEK1/BCL2/E2F1/PCNA/CCND1/CCL2/MDM2/CHEK2/RB1/CDKN1A/BAX	12
GO:0018107	peptidyl-threonine phosphorylation	7/132	101/17913	9.72948e-06	6.36379e-05	2.87012e-05	CHEK1/BCL2/EGF/MAPK1/MAPK8/AKT1/PRKCA	7
GO:0019233	sensory perception of pain	7/132	101/17913	9.72948e-06	6.36379e-05	2.87012e-05	ADRA2C/PTGS2/CCL2/IL10/MAPK1/OPRD1/OPRM1	7
GO:0055024	regulation of cardiac muscle tissue development	7/132	101/17913	9.72948e-06	6.36379e-05	2.87012e-05	CCNB1/GJA1/MAPK14/PPARA/MAPK1/ERBB3/G6PD	7
GO:1903426	regulation of reactive oxygen species biosynthetic process	7/132	101/17913	9.72948e-06	6.36379e-05	2.87012e-05	PTGS2/IL10/IFNG/ICAM1/CAV1/AKT1/IL1B	7
GO:0002544	chronic inflammatory response	4/132	19/17913	1.00214e-05	6.50963e-05	2.9359e-05	GJA1/PTGES/IL10/VCAM1	4
GO:0051412	response to corticosterone	4/132	19/17913	1.00214e-05	6.50963e-05	2.9359e-05	CCND1/MAOB/FOS/CDKN1A	4
GO:0051767	nitric-oxide synthase biosynthetic process	4/132	19/17913	1.00214e-05	6.50963e-05	2.9359e-05	GSTP1/CCL2/STAT1/KDR	4
GO:0051769	regulation of nitric-oxide synthase biosynthetic process	4/132	19/17913	1.00214e-05	6.50963e-05	2.9359e-05	GSTP1/CCL2/STAT1/KDR	4
GO:2000146	negative regulation of cell motility	12/132	347/17913	1.00494e-05	6.5166e-05	2.93904e-05	BCL2/PPARG/GSTP1/NFE2L2/CCL2/COL3A1/HMOX1/IL4/SERPINE1/AKT1/IGFBP3/CYP1B1	12
GO:0043900	regulation of multi-organism process	13/132	408/17913	1.01803e-05	6.59013e-05	2.9722e-05	NOS2/BCL2/CXCL8/MPO/SLPI/STAT1/IL10/IFNG/TOP2A/CAV1/IL1B/JUN/PRKCA	13
GO:0106106	cold-induced thermogenesis	8/132	143/17913	1.08477e-05	6.98622e-05	3.15085e-05	GJA1/ADRB1/ADRB2/VEGFA/ACHE/IL4/CAV1/RB1	8
GO:0120161	regulation of cold-induced thermogenesis	8/132	143/17913	1.08477e-05	6.98622e-05	3.15085e-05	GJA1/ADRB1/ADRB2/VEGFA/ACHE/IL4/CAV1/RB1	8
GO:1902107	positive regulation of leukocyte differentiation	8/132	143/17913	1.08477e-05	6.98622e-05	3.15085e-05	CASP8/IL2/IFNG/FOS/IL4/RB1/JUN/PRKCA	8
GO:0006606	protein import into nucleus	7/132	103/17913	1.10723e-05	7.10661e-05	3.20514e-05	MAPK14/PTGS2/MAPK1/IFNG/CDKN1A/AKT1/NFKBIA	7
GO:0014812	muscle cell migration	7/132	103/17913	1.10723e-05	7.10661e-05	3.20514e-05	PLAU/BCL2/GSTP1/NFE2L2/MDM2/SERPINE1/IGFBP3	7
GO:1904706	negative regulation of vascular smooth muscle cell proliferation	5/132	41/17913	1.21964e-05	7.81482e-05	3.52455e-05	PPARG/GSTP1/HMOX1/IL10/CDKN1A	5
GO:0022898	regulation of transmembrane transporter activity	10/132	242/17913	1.24228e-05	7.94637e-05	3.58388e-05	GJA1/BCL2/ADRA2A/HTR3A/ADRB2/CCL2/IFNG/CAV1/OPRM1/MMP9	10
GO:0045732	positive regulation of protein catabolic process	9/132	192/17913	1.26347e-05	8.06827e-05	3.63885e-05	GJA1/ADRA2A/NFE2L2/EGF/MDM2/IFNG/CAV1/AKT1/IL1B	9
GO:0098542	defense response to other organism	14/132	481/17913	1.2721e-05	8.09911e-05	3.65276e-05	NOS2/IRF1/BCL2/CRP/MPO/SLPI/STAT1/IL6/IL10/IFNG/RELA/CXCL10/SERPINE1/IL1B	14
GO:0007200	phospholipase C-activating G protein-coupled receptor signaling pathway	6/132	70/17913	1.27259e-05	8.09911e-05	3.65276e-05	ADRA2A/CHRM1/ESR1/OPRD1/CHRM2/OPRM1	6
GO:0030330	DNA damage response, signal transduction by p53 class mediator	7/132	106/17913	1.33719e-05	8.49587e-05	3.83171e-05	CCNB1/E2F1/PCNA/MDM2/CHEK2/CDKN1A/BAX	7
GO:0045429	positive regulation of nitric oxide biosynthetic process	5/132	42/17913	1.37631e-05	8.72977e-05	3.9372e-05	PTGS2/IFNG/ICAM1/AKT1/IL1B	5
GO:0031670	cellular response to nutrient	6/132	71/17913	1.38173e-05	8.74938e-05	3.94604e-05	COL1A1/PPARG/PTGS2/HMOX1/MDM2/SOD1	6
GO:0016202	regulation of striated muscle tissue development	8/132	149/17913	1.46444e-05	9.25761e-05	4.17526e-05	CCNB1/GJA1/BCL2/MAPK14/PPARA/MAPK1/ERBB3/G6PD	8
GO:0017000	antibiotic biosynthetic process	4/132	21/17913	1.52984e-05	9.60666e-05	4.33268e-05	CYP1A1/MAOB/CYP1A2/SOD1	4
GO:0032928	regulation of superoxide anion generation	4/132	21/17913	1.52984e-05	9.60666e-05	4.33268e-05	CRP/GSTP1/EGFR/SOD1	4
GO:0042135	neurotransmitter catabolic process	4/132	21/17913	1.52984e-05	9.60666e-05	4.33268e-05	MAOA/POR/ACHE/MAOB	4
GO:0051043	regulation of membrane protein ectodomain proteolysis	4/132	21/17913	1.52984e-05	9.60666e-05	4.33268e-05	ADRA2A/IL10/IFNG/IL1B	4
GO:0090316	positive regulation of intracellular protein transport	8/132	150/17913	1.53746e-05	9.63853e-05	4.34706e-05	CHRM1/MAPK14/PTGS2/MAPK1/MDM2/ERBB2/IFNG/IL1B	8
GO:0010883	regulation of lipid storage	5/132	43/17913	1.54825e-05	9.65799e-05	4.35583e-05	PPARG/CRP/IL6/PPARA/NFKBIA	5
GO:0071364	cellular response to epidermal growth factor stimulus	5/132	43/17913	1.54825e-05	9.65799e-05	4.35583e-05	COL1A1/GSTP1/EGFR/ERBB2/AKT1	5
GO:1904407	positive regulation of nitric oxide metabolic process	5/132	43/17913	1.54825e-05	9.65799e-05	4.35583e-05	PTGS2/IFNG/ICAM1/AKT1/IL1B	5
GO:0018210	peptidyl-threonine modification	7/132	109/17913	1.60534e-05	9.99758e-05	4.50899e-05	CHEK1/BCL2/EGF/MAPK1/MAPK8/AKT1/PRKCA	7
GO:0030856	regulation of epithelial cell differentiation	8/132	151/17913	1.61353e-05	0.000100321	4.52455e-05	CCND1/STAT1/IFNG/CAV1/SERPINE1/IL1B/TP63/MMP9	8
GO:0051271	negative regulation of cellular component movement	12/132	365/17913	1.66421e-05	0.000103302	4.65899e-05	BCL2/PPARG/GSTP1/NFE2L2/CCL2/COL3A1/HMOX1/IL4/SERPINE1/AKT1/IGFBP3/CYP1B1	12
GO:0002064	epithelial cell development	9/132	199/17913	1.68149e-05	0.000104032	4.69193e-05	GJA1/ESR1/SOD1/ICAM1/HIF1A/PGR/CDKN1A/IL1B/TP63	9
GO:0090276	regulation of peptide hormone secretion	9/132	199/17913	1.68149e-05	0.000104032	4.69193e-05	ADRA2C/NOS2/GJA1/ADRA2A/EGFR/IFNG/HIF1A/IL1B/PRKCA	9
GO:1901861	regulation of muscle tissue development	8/132	152/17913	1.69274e-05	0.000104386	4.70787e-05	CCNB1/GJA1/BCL2/MAPK14/PPARA/MAPK1/ERBB3/G6PD	8
GO:1990845	adaptive thermogenesis	8/132	152/17913	1.69274e-05	0.000104386	4.70787e-05	GJA1/ADRB1/ADRB2/VEGFA/ACHE/IL4/CAV1/RB1	8
GO:0030073	insulin secretion	9/132	200/17913	1.74988e-05	0.000107733	4.85886e-05	ADRA2C/NOS2/GJA1/ADRA2A/RAF1/IFNG/HIF1A/IL1B/PRKCA	9
GO:1900182	positive regulation of protein localization to nucleus	6/132	74/17913	1.75527e-05	0.000107889	4.86587e-05	MAPK14/PTGS2/PARP1/MAPK1/IFNG/AKT1	6
GO:0032868	response to insulin	10/132	252/17913	1.76369e-05	0.00010823	4.88128e-05	PPARG/GSTP1/STAT1/PARP1/PPARA/IL10/ICAM1/RELA/AKT1/IL1B	10
GO:0048634	regulation of muscle organ development	8/132	153/17913	1.77519e-05	0.000108407	4.88926e-05	CCNB1/GJA1/BCL2/MAPK14/PPARA/MAPK1/ERBB3/G6PD	8
GO:0050729	positive regulation of inflammatory response	8/132	153/17913	1.77519e-05	0.000108407	4.88926e-05	PTGER3/PTGS2/IL6/EGFR/IL2/SERPINE1/IL1B/NFKBIA	8
GO:0071346	cellular response to interferon-gamma	8/132	153/17913	1.77519e-05	0.000108407	4.88926e-05	NOS2/IRF1/PPARG/CCL2/STAT1/IFNG/ICAM1/VCAM1	8
GO:0042359	vitamin D metabolic process	4/132	22/17913	1.85915e-05	0.000112735	5.08444e-05	CYP1A1/IFNG/IL1B/CYP3A4	4
GO:0050927	positive regulation of positive chemotaxis	4/132	22/17913	1.85915e-05	0.000112735	5.08444e-05	CXCL8/VEGFA/KDR/F3	4
GO:0071875	adrenergic receptor signaling pathway	4/132	22/17913	1.85915e-05	0.000112735	5.08444e-05	ADRA2C/ADRA2A/ADRB1/ADRB2	4
GO:1901522	positive regulation of transcription from RNA polymerase II promoter involved in cellular response to chemical stimulus	4/132	22/17913	1.85915e-05	0.000112735	5.08444e-05	NFE2L2/VEGFA/RELA/HIF1A	4
GO:0031214	biomineral tissue development	8/132	154/17913	1.86099e-05	0.000112735	5.08444e-05	GJA1/COL1A1/SPP1/PTGS2/ADRB2/PPARA/HIF1A/NOS3	8
GO:0046883	regulation of hormone secretion	10/132	254/17913	1.88796e-05	0.000114185	5.14986e-05	ADRA2C/NOS2/GJA1/ADRA2A/SPP1/EGFR/IFNG/HIF1A/IL1B/PRKCA	10
GO:0030218	erythrocyte differentiation	7/132	112/17913	1.91647e-05	0.000115724	5.21925e-05	MAPK14/VEGFA/STAT1/CASP3/G6PD/HIF1A/RB1	7
GO:0048538	thymus development	5/132	46/17913	2.16606e-05	0.000130586	5.88956e-05	BCL2/RAF1/MAPK1/SOD1/TYR	5
GO:0014706	striated muscle tissue development	12/132	376/17913	2.23131e-05	0.000134263	6.05539e-05	CCNB1/GJA1/BCL2/MAPK14/VEGFA/PPARA/MAPK1/ERBB3/FOS/G6PD/CAV1/RB1	12
GO:0009404	toxin metabolic process	4/132	23/17913	2.23772e-05	0.000134263	6.05539e-05	CYP1A1/NFE2L2/CYP1A2/CYP1B1	4
GO:0050926	regulation of positive chemotaxis	4/132	23/17913	2.23772e-05	0.000134263	6.05539e-05	CXCL8/VEGFA/KDR/F3	4
GO:0043620	regulation of DNA-templated transcription in response to stress	7/132	115/17913	2.2758e-05	0.000136331	6.14864e-05	CHEK1/NFE2L2/VEGFA/HMOX1/RELA/HIF1A/JUN	7
GO:0040013	negative regulation of locomotion	12/132	377/17913	2.29037e-05	0.000136986	6.1782e-05	BCL2/PPARG/GSTP1/NFE2L2/CCL2/COL3A1/HMOX1/IL4/SERPINE1/AKT1/IGFBP3/CYP1B1	12
GO:0022617	extracellular matrix disassembly	6/132	78/17913	2.37584e-05	0.000141874	6.39863e-05	MMP2/MMP1/IL6/MMP3/PRSS1/MMP9	6
GO:0072330	monocarboxylic acid biosynthetic process	11/132	318/17913	2.38445e-05	0.000142163	6.41166e-05	ALOX5/CYP1A1/PTGES/PTGS2/PPARA/CYP1A2/HIF1A/IL1B/PTGS1/CYP3A4/LTA4H	11
GO:0022612	gland morphogenesis	7/132	116/17913	2.40724e-05	0.000143295	6.46274e-05	BCL2/ESR1/EGFR/CAV1/PGR/BAX/TP63	7
GO:0030100	regulation of endocytosis	10/132	262/17913	2.46338e-05	0.000146406	6.60305e-05	PPARG/SELE/EGF/VEGFA/CCL2/SOD1/IL4/CAV1/SERPINE1/IL1B	10
GO:0034754	cellular hormone metabolic process	7/132	117/17913	2.54488e-05	0.000151012	6.81078e-05	UGT1A1/CYP1A1/ECE1/SPP1/ESR1/CYP3A4/CYP1B1	7
GO:0032642	regulation of chemokine production	6/132	79/17913	2.5557e-05	0.000151179	6.8183e-05	GSTP1/IL6/HMOX1/IL10/HIF1A/IL1B	6
GO:0055021	regulation of cardiac muscle tissue growth	6/132	79/17913	2.5557e-05	0.000151179	6.8183e-05	CCNB1/GJA1/MAPK14/PPARA/MAPK1/G6PD	6
GO:0046697	decidualization	4/132	24/17913	2.66997e-05	0.00015744	7.10067e-05	GJA1/SPP1/PTGS2/MAPK1	4
GO:2000209	regulation of anoikis	4/132	24/17913	2.66997e-05	0.00015744	7.10067e-05	BCL2/MCL1/CAV1/CHEK2	4
GO:0006749	glutathione metabolic process	5/132	48/17913	2.67406e-05	0.00015744	7.10067e-05	GSTP1/NFE2L2/GSTM1/SOD1/G6PD	5
GO:0045927	positive regulation of growth	10/132	266/17913	2.80358e-05	0.000164808	7.43299e-05	CCNB1/BCL2/FN1/MAPK14/VEGFA/MAPK1/EGFR/IL2/ERBB2/AKT1	10
GO:0051899	membrane depolarization	6/132	81/17913	2.94829e-05	0.000172684	7.78818e-05	GJA1/BCL2/PARP1/KDR/CAV1/JUN	6
GO:0007595	lactation	5/132	49/17913	2.96042e-05	0.000172684	7.78818e-05	GJA1/CCND1/VEGFA/CAV1/HIF1A	5
GO:0030195	negative regulation of blood coagulation	5/132	49/17913	2.96042e-05	0.000172684	7.78818e-05	PLAU/THBD/PLAT/NOS3/SERPINE1	5
GO:0048260	positive regulation of receptor-mediated endocytosis	5/132	49/17913	2.96042e-05	0.000172684	7.78818e-05	SELE/EGF/VEGFA/IL4/SERPINE1	5
GO:1904707	positive regulation of vascular smooth muscle cell proliferation	5/132	49/17913	2.96042e-05	0.000172684	7.78818e-05	MMP2/IL10/MDM2/JUN/MMP9	5
GO:0043491	protein kinase B signaling	10/132	268/17913	2.98827e-05	0.000174039	7.84931e-05	EGF/ESR1/CCL2/KDR/EGFR/ERBB3/ERBB2/AKT1/IL1B/F3	10
GO:0034765	regulation of ion transmembrane transport	13/132	453/17913	3.05607e-05	0.000177714	8.01503e-05	GJA1/ADRA2A/HTR3A/ADRB2/CCL2/IFNG/G6PD/CAV1/OPRM1/CXCL10/AKT1/BAX/MMP9	13
GO:0030194	positive regulation of blood coagulation	4/132	25/17913	3.16043e-05	0.000181358	8.1794e-05	NFE2L2/THBD/SERPINE1/F3	4
GO:0042730	fibrinolysis	4/132	25/17913	3.16043e-05	0.000181358	8.1794e-05	PLAU/THBD/PLAT/SERPINE1	4
GO:0095500	acetylcholine receptor signaling pathway	4/132	25/17913	3.16043e-05	0.000181358	8.1794e-05	CHRM1/CHRM2/OPRM1/CHRM3	4
GO:1900048	positive regulation of hemostasis	4/132	25/17913	3.16043e-05	0.000181358	8.1794e-05	NFE2L2/THBD/SERPINE1/F3	4
GO:1903831	signal transduction involved in cellular response to ammonium ion	4/132	25/17913	3.16043e-05	0.000181358	8.1794e-05	CHRM1/CHRM2/OPRM1/CHRM3	4
GO:0002687	positive regulation of leukocyte migration	7/132	121/17913	3.16199e-05	0.000181358	8.1794e-05	CXCL8/MAPK14/VEGFA/IL6/ICAM1/CXCL10/SERPINE1	7
GO:0043500	muscle adaptation	7/132	121/17913	3.16199e-05	0.000181358	8.1794e-05	PARP1/HMOX1/PPARA/G6PD/NOS3/IL1B/PRKCA	7
GO:0072655	establishment of protein localization to mitochondrion	7/132	121/17913	3.16199e-05	0.000181358	8.1794e-05	BCL2/E2F1/CASP8/MAPK8/AKT1/BAX/TP63	7
GO:1903038	negative regulation of leukocyte cell-cell adhesion	7/132	121/17913	3.16199e-05	0.000181358	8.1794e-05	IRF1/CASP3/PPARA/IL10/IL2/ERBB2/AKT1	7
GO:0016241	regulation of macroautophagy	8/132	166/17913	3.19393e-05	0.000182902	8.24902e-05	ADRB2/CASP3/KDR/HMOX1/IL4/MAPK8/HIF1A/AKT1	8
GO:0050769	positive regulation of neurogenesis	13/132	455/17913	3.1986e-05	0.000182902	8.24902e-05	ADRA2C/BCL2/E2F1/PPARG/FN1/NFE2L2/VEGFA/IL6/IL2/RELA/HIF1A/OPRM1/IL1B	13
GO:1900047	negative regulation of hemostasis	5/132	50/17913	3.27003e-05	0.000186703	8.42048e-05	PLAU/THBD/PLAT/NOS3/SERPINE1	5
GO:0070372	regulation of ERK1 and ERK2 cascade	10/132	271/17913	3.28483e-05	0.000187265	8.44582e-05	GSTP1/FN1/KDR/EGFR/ERBB2/ICAM1/OPRM1/IL1B/JUN/PRKCA	10
GO:0030308	negative regulation of cell growth	8/132	167/17913	3.33409e-05	0.000189502	8.54668e-05	GJA1/BCL2/PPARG/SPP1/PPARA/G6PD/CDKN1A/ESR2	8
GO:0007006	mitochondrial membrane organization	7/132	122/17913	3.3341e-05	0.000189502	8.54668e-05	BCL2/E2F1/CASP8/MAPK8/BCL2L1/BAX/TP63	7
GO:0000079	regulation of cyclin-dependent protein serine/threonine kinase activity	6/132	83/17913	3.38795e-05	0.000192273	8.67165e-05	CCNB1/CCND1/CASP3/EGFR/CDKN1A/AKT1	6
GO:0006869	lipid transport	11/132	332/17913	3.53716e-05	0.000200439	9.03997e-05	NOS2/PON1/PPARG/EGF/SPP1/PPARA/CAV1/NCOA2/AKT1/IL1B/NFKBIA	11
GO:0042058	regulation of epidermal growth factor receptor signaling pathway	6/132	84/17913	3.6267e-05	0.000204772	9.23537e-05	ADRA2A/EGF/NCF1/EGFR/AKT1/MMP9	6
GO:0060420	regulation of heart growth	6/132	84/17913	3.6267e-05	0.000204772	9.23537e-05	CCNB1/GJA1/MAPK14/PPARA/MAPK1/G6PD	6
GO:0050796	regulation of insulin secretion	8/132	169/17913	3.6299e-05	0.000204772	9.23537e-05	ADRA2C/NOS2/GJA1/ADRA2A/IFNG/HIF1A/IL1B/PRKCA	8
GO:0032872	regulation of stress-activated MAPK cascade	9/132	220/17913	3.70843e-05	0.000208259	9.39266e-05	GSTP1/NCF1/VEGFA/MYC/MAPK1/EGFR/AKT1/IL1B/CD40LG	9
GO:0033598	mammary gland epithelial cell proliferation	4/132	26/17913	3.71379e-05	0.000208259	9.39266e-05	CCND1/ESR1/MAPK1/BAX	4
GO:0050820	positive regulation of coagulation	4/132	26/17913	3.71379e-05	0.000208259	9.39266e-05	NFE2L2/THBD/SERPINE1/F3	4
GO:1903203	regulation of oxidative stress-induced neuron death	4/132	26/17913	3.71379e-05	0.000208259	9.39266e-05	MCL1/PARP1/IL10/HIF1A	4
GO:0050728	negative regulation of inflammatory response	8/132	170/17913	3.78583e-05	0.000211984	9.56066e-05	PPARG/GSTP1/PPARA/IL10/SOD1/IL2/IL4/RB1	8
GO:0045844	positive regulation of striated muscle tissue development	6/132	85/17913	3.87877e-05	0.000215907	9.73756e-05	CCNB1/GJA1/BCL2/MAPK14/MAPK1/ERBB3	6
GO:0046427	positive regulation of JAK-STAT cascade	6/132	85/17913	3.87877e-05	0.000215907	9.73756e-05	IL6/IL10/IL2/IFNG/IL4/CYP1B1	6
GO:0048636	positive regulation of muscle organ development	6/132	85/17913	3.87877e-05	0.000215907	9.73756e-05	CCNB1/GJA1/BCL2/MAPK14/MAPK1/ERBB3	6
GO:0070542	response to fatty acid	6/132	85/17913	3.87877e-05	0.000215907	9.73756e-05	CCNB1/PON1/E2F1/PPARG/PTGS2/AKT1	6
GO:0051170	import into nucleus	7/132	125/17913	3.89725e-05	0.000216298	9.7552e-05	MAPK14/PTGS2/MAPK1/IFNG/CDKN1A/AKT1/NFKBIA	7
GO:0070585	protein localization to mitochondrion	7/132	125/17913	3.89725e-05	0.000216298	9.7552e-05	BCL2/E2F1/CASP8/MAPK8/AKT1/BAX/TP63	7
GO:0051353	positive regulation of oxidoreductase activity	5/132	52/17913	3.96416e-05	0.000219688	9.9081e-05	POR/IFNG/HIF1A/AKT1/IL1B	5
GO:0045444	fat cell differentiation	9/132	222/17913	3.97975e-05	0.000219906	9.91795e-05	E2F1/PPARG/MAPK14/ADRB1/PTGS2/CCND1/ADRB2/IL6/AKT1	9
GO:0070302	regulation of stress-activated protein kinase signaling cascade	9/132	222/17913	3.97975e-05	0.000219906	9.91795e-05	GSTP1/NCF1/VEGFA/MYC/MAPK1/EGFR/AKT1/IL1B/CD40LG	9
GO:0032602	chemokine production	6/132	86/17913	4.14469e-05	0.000228019	0.000102838	GSTP1/IL6/HMOX1/IL10/HIF1A/IL1B	6
GO:0034103	regulation of tissue remodeling	6/132	86/17913	4.14469e-05	0.000228019	0.000102838	GJA1/IL6/EGFR/IL2/BAX/PRKCA	6
GO:1901863	positive regulation of muscle tissue development	6/132	86/17913	4.14469e-05	0.000228019	0.000102838	CCNB1/GJA1/BCL2/MAPK14/MAPK1/ERBB3	6
GO:0009743	response to carbohydrate	9/132	224/17913	4.26769e-05	0.000234443	0.000105736	GJA1/ADRA2A/GSTP1/RAF1/PTGS2/CASP3/ICAM1/HIF1A/IL1B	9
GO:0034341	response to interferon-gamma	8/132	173/17913	4.28764e-05	0.000235197	0.000106076	NOS2/IRF1/PPARG/CCL2/STAT1/IFNG/ICAM1/VCAM1	8
GO:0001782	B cell homeostasis	4/132	27/17913	4.33484e-05	0.000236071	0.00010647	BCL2/CASP3/HIF1A/BAX	4
GO:0036475	neuron death in response to oxidative stress	4/132	27/17913	4.33484e-05	0.000236071	0.00010647	MCL1/PARP1/IL10/HIF1A	4
GO:0046885	regulation of hormone biosynthetic process	4/132	27/17913	4.33484e-05	0.000236071	0.00010647	POR/IFNG/HIF1A/IL1B	4
GO:1905144	response to acetylcholine	4/132	27/17913	4.33484e-05	0.000236071	0.00010647	CHRM1/CHRM2/OPRM1/CHRM3	4
GO:1905145	cellular response to acetylcholine	4/132	27/17913	4.33484e-05	0.000236071	0.00010647	CHRM1/CHRM2/OPRM1/CHRM3	4
GO:0050819	negative regulation of coagulation	5/132	53/17913	4.35138e-05	0.00023663	0.000106722	PLAU/THBD/PLAT/NOS3/SERPINE1	5
GO:0001892	embryonic placenta development	6/132	87/17913	4.42504e-05	0.000239944	0.000108217	CASP8/IL10/MAPK1/EGFR/HIF1A/AKT1	6
GO:1904029	regulation of cyclin-dependent protein kinase activity	6/132	87/17913	4.42504e-05	0.000239944	0.000108217	CCNB1/CCND1/CASP3/EGFR/CDKN1A/AKT1	6
GO:0042594	response to starvation	8/132	174/17913	4.46676e-05	0.000241859	0.00010908	UGT1A1/BCL2/PPARG/NFE2L2/MAPK1/MAPK8/CDKN1A/JUN	8
GO:0031652	positive regulation of heat generation	3/132	10/17913	4.51946e-05	0.000242969	0.000109581	PTGER3/PTGS2/IL1B	3
GO:0032025	response to cobalt ion	3/132	10/17913	4.51946e-05	0.000242969	0.000109581	CASP8/CASP3/CASP9	3
GO:0033483	gas homeostasis	3/132	10/17913	4.51946e-05	0.000242969	0.000109581	GSTP1/CAV1/HIF1A	3
GO:0042178	xenobiotic catabolic process	3/132	10/17913	4.51946e-05	0.000242969	0.000109581	UGT1A1/CYP1A1/GSTM1	3
GO:0045741	positive regulation of epidermal growth factor-activated receptor activity	3/132	10/17913	4.51946e-05	0.000242969	0.000109581	ADRA2A/EGF/NCF1	3
GO:0006914	autophagy	13/132	471/17913	4.56437e-05	0.000244686	0.000110356	HSPB1/BCL2/ADRB2/MCL1/CASP3/KDR/HMOX1/IL10/IFNG/IL4/MAPK8/HIF1A/AKT1	13
GO:0061919	process utilizing autophagic mechanism	13/132	471/17913	4.56437e-05	0.000244686	0.000110356	HSPB1/BCL2/ADRB2/MCL1/CASP3/KDR/HMOX1/IL10/IFNG/IL4/MAPK8/HIF1A/AKT1	13
GO:0001701	in utero embryonic development	11/132	342/17913	4.62999e-05	0.000247852	0.000111783	CCNB1/GJA1/CASP8/VEGFA/IL10/MAPK1/EGFR/BCL2L1/HIF1A/NOS3/AKT1	11
GO:1904894	positive regulation of STAT cascade	6/132	88/17913	4.72038e-05	0.000252333	0.000113804	IL6/IL10/IL2/IFNG/IL4/CYP1B1	6
GO:0006636	unsaturated fatty acid biosynthetic process	5/132	54/17913	4.76723e-05	0.000253759	0.000114448	ALOX5/PTGES/PTGS2/IL1B/PTGS1	5
GO:0071385	cellular response to glucocorticoid stimulus	5/132	54/17913	4.76723e-05	0.000253759	0.000114448	UGT1A1/GSTP1/EGFR/ICAM1/CASP9	5
GO:0097755	positive regulation of blood vessel diameter	5/132	54/17913	4.76723e-05	0.000253759	0.000114448	GJA1/HMOX1/EGFR/SOD1/NOS3	5
GO:0001516	prostaglandin biosynthetic process	4/132	28/17913	5.02853e-05	0.000265794	0.000119875	PTGES/PTGS2/IL1B/PTGS1	4
GO:0010165	response to X-ray	4/132	28/17913	5.02853e-05	0.000265794	0.000119875	THBD/CCND1/CASP3/CDKN1A	4
GO:0045737	positive regulation of cyclin-dependent protein serine/threonine kinase activity	4/132	28/17913	5.02853e-05	0.000265794	0.000119875	CCNB1/CCND1/EGFR/AKT1	4
GO:0046457	prostanoid biosynthetic process	4/132	28/17913	5.02853e-05	0.000265794	0.000119875	PTGES/PTGS2/IL1B/PTGS1	4
GO:1990776	response to angiotensin	4/132	28/17913	5.02853e-05	0.000265794	0.000119875	NFE2L2/PTGS2/CAV1/RELA	4
GO:0043254	regulation of protein complex assembly	12/132	409/17913	5.0589e-05	0.000267025	0.00012043	RAF1/ESR1/VEGFA/MMP1/PARP1/MMP3/IFNG/OPRD1/ICAM1/RB1/JUN/BAX	12
GO:0007187	G protein-coupled receptor signaling pathway, coupled to cyclic nucleotide second messenger	8/132	178/17913	5.24702e-05	0.000276182	0.00012456	ADRA2A/ADRB1/CCL2/OPRD1/CHRM2/OPRM1/CXCL10/PRKCA	8
GO:0061138	morphogenesis of a branching epithelium	8/132	178/17913	5.24702e-05	0.000276182	0.00012456	BCL2/EGF/ESR1/VEGFA/MYC/IL10/PGR/TP63	8
GO:0042102	positive regulation of T cell proliferation	6/132	90/17913	5.35839e-05	0.000281651	0.000127027	IL6/IL2/IL4/VCAM1/IL1B/CD40LG	6
GO:0043903	regulation of symbiosis, encompassing mutualism through parasitism	9/132	232/17913	5.60234e-05	0.000294064	0.000132626	BCL2/CXCL8/MPO/SLPI/STAT1/IL10/TOP2A/CAV1/JUN	9
GO:0033619	membrane protein proteolysis	5/132	56/17913	5.69064e-05	0.000297871	0.000134342	ADRA2A/IL10/IFNG/RELA/IL1B	5
GO:1903202	negative regulation of oxidative stress-induced cell death	5/132	56/17913	5.69064e-05	0.000297871	0.000134342	HSPB1/NFE2L2/IL10/HIF1A/AKT1	5
GO:0060333	interferon-gamma-mediated signaling pathway	6/132	91/17913	5.70228e-05	0.000298066	0.00013443	IRF1/PPARG/STAT1/IFNG/ICAM1/VCAM1	6
GO:0071480	cellular response to gamma radiation	4/132	29/17913	5.7999e-05	0.00030275	0.000136543	MDM2/BCL2L1/CHEK2/CDKN1A	4
GO:0051099	positive regulation of binding	8/132	181/17913	5.90405e-05	0.000307761	0.000138803	PON1/PPARG/EGF/PARP1/IFNG/CAV1/RB1/MMP9	8
GO:0019371	cyclooxygenase pathway	3/132	11/17913	6.18076e-05	0.000320155	0.000144392	PTGES/PTGS2/PTGS1	3
GO:0019373	epoxygenase P450 pathway	3/132	11/17913	6.18076e-05	0.000320155	0.000144392	CYP1A1/CYP1A2/CYP1B1	3
GO:0043619	regulation of transcription from RNA polymerase II promoter in response to oxidative stress	3/132	11/17913	6.18076e-05	0.000320155	0.000144392	NFE2L2/HMOX1/HIF1A	3
GO:0006879	cellular iron ion homeostasis	5/132	57/17913	6.20119e-05	0.000320155	0.000144392	MYC/ABCG2/HMOX1/SOD1/HIF1A	5
GO:1900408	negative regulation of cellular response to oxidative stress	5/132	57/17913	6.20119e-05	0.000320155	0.000144392	HSPB1/NFE2L2/IL10/HIF1A/AKT1	5
GO:1903428	positive regulation of reactive oxygen species biosynthetic process	5/132	57/17913	6.20119e-05	0.000320155	0.000144392	PTGS2/IFNG/ICAM1/AKT1/IL1B	5
GO:1903749	positive regulation of establishment of protein localization to mitochondrion	5/132	57/17913	6.20119e-05	0.000320155	0.000144392	BCL2/E2F1/CASP8/MAPK8/TP63	5
GO:0010743	regulation of macrophage derived foam cell differentiation	4/132	30/17913	6.65412e-05	0.000343069	0.000154727	PPARG/CRP/PPARA/NFKBIA	4
GO:0016485	protein processing	10/132	295/17913	6.70552e-05	0.000345247	0.000155709	PLAU/CASP8/ECE1/CASP3/PARP1/PLAT/MDM2/SERPINE1/IL1B/F3	10
GO:0071384	cellular response to corticosteroid stimulus	5/132	58/17913	6.74637e-05	0.000346878	0.000156445	UGT1A1/GSTP1/EGFR/ICAM1/CASP9	5
GO:0008584	male gonad development	7/132	137/17913	6.98769e-05	0.000358796	0.00016182	GJA1/BCL2/CCND1/ESR1/ICAM1/BCL2L1/BAX	7
GO:0031334	positive regulation of protein complex assembly	9/132	239/17913	7.04394e-05	0.000361193	0.000162901	ESR1/VEGFA/MMP1/PARP1/MMP3/IFNG/ICAM1/JUN/BAX	9
GO:0042692	muscle cell differentiation	11/132	359/17913	7.1586e-05	0.000366575	0.000165328	CCNB1/BCL2/MAPK14/CHUK/VEGFA/CASP3/PPARA/G6PD/RB1/CXCL10/AKT1	11
GO:0019217	regulation of fatty acid metabolic process	6/132	95/17913	7.25853e-05	0.000371188	0.000167409	PPARG/PTGS2/PPARA/CAV1/AKT1/IL1B	6
GO:0014065	phosphatidylinositol 3-kinase signaling	7/132	138/17913	7.31644e-05	0.000371707	0.000167643	NCF1/KDR/MAPK1/EGFR/ERBB3/ERBB2/AKT1	7
GO:0046546	development of primary male sexual characteristics	7/132	138/17913	7.31644e-05	0.000371707	0.000167643	GJA1/BCL2/CCND1/ESR1/ICAM1/BCL2L1/BAX	7
GO:0033013	tetrapyrrole metabolic process	5/132	59/17913	7.32777e-05	0.000371707	0.000167643	UGT1A1/CYP1A1/HMOX1/CYP1A2/PRSS1	5
GO:0061900	glial cell activation	5/132	59/17913	7.32777e-05	0.000371707	0.000167643	IL6/EGFR/IFNG/IL1B/JUN	5
GO:0090303	positive regulation of wound healing	5/132	59/17913	7.32777e-05	0.000371707	0.000167643	ADRA2A/NFE2L2/THBD/SERPINE1/F3	5
GO:1902883	negative regulation of response to oxidative stress	5/132	59/17913	7.32777e-05	0.000371707	0.000167643	HSPB1/NFE2L2/IL10/HIF1A/AKT1	5
GO:0050866	negative regulation of cell activation	8/132	187/17913	7.42475e-05	0.000376121	0.000169634	IRF1/THBD/CASP3/HMOX1/IL10/IL2/ERBB2/NOS3	8
GO:0046394	carboxylic acid biosynthetic process	12/132	426/17913	7.46776e-05	0.000377793	0.000170388	ALOX5/CYP1A1/PTGES/EGF/PTGS2/PPARA/CYP1A2/HIF1A/IL1B/PTGS1/CYP3A4/LTA4H	12
GO:0002675	positive regulation of acute inflammatory response	4/132	31/17913	7.59646e-05	0.000383276	0.000172861	PTGER3/PTGS2/IL6/IL1B	4
GO:0030262	apoptotic nuclear changes	4/132	31/17913	7.59646e-05	0.000383276	0.000172861	IL6/CASP3/TOP2A/BAX	4
GO:0016053	organic acid biosynthetic process	12/132	427/17913	7.63602e-05	0.000384758	0.000173529	ALOX5/CYP1A1/PTGES/EGF/PTGS2/PPARA/CYP1A2/HIF1A/IL1B/PTGS1/CYP3A4/LTA4H	12
GO:1901570	fatty acid derivative biosynthetic process	6/132	96/17913	7.6961e-05	0.000387268	0.000174661	ALOX5/PTGES/PTGS2/IL1B/PTGS1/LTA4H	6
GO:0017038	protein import	7/132	140/17913	8.01189e-05	0.000402622	0.000181586	MAPK14/PTGS2/MAPK1/IFNG/CDKN1A/AKT1/NFKBIA	7
GO:0009812	flavonoid metabolic process	3/132	12/17913	8.19661e-05	0.00040918	0.000184544	UGT1A1/CYP1A1/POR	3
GO:0031650	regulation of heat generation	3/132	12/17913	8.19661e-05	0.00040918	0.000184544	PTGER3/PTGS2/IL1B	3
GO:0033197	response to vitamin E	3/132	12/17913	8.19661e-05	0.00040918	0.000184544	COL1A1/PPARG/CCND1	3
GO:0042368	vitamin D biosynthetic process	3/132	12/17913	8.19661e-05	0.00040918	0.000184544	IFNG/IL1B/CYP3A4	3
GO:0042738	exogenous drug catabolic process	3/132	12/17913	8.19661e-05	0.00040918	0.000184544	CYP1A2/NR1I2/CYP3A4	3
GO:0002440	production of molecular mediator of immune response	8/132	191/17913	8.6091e-05	0.000429204	0.000193575	MAPK14/IL6/HMOX1/IL10/IL2/IL4/IL1B/CD40LG	8
GO:0001763	morphogenesis of a branching structure	8/132	192/17913	8.92848e-05	0.000444539	0.000200491	BCL2/EGF/ESR1/VEGFA/MYC/IL10/PGR/TP63	8
GO:0002637	regulation of immunoglobulin production	5/132	62/17913	9.30575e-05	0.000462713	0.000208687	IL6/IL10/IL2/IL4/CD40LG	5
GO:0045834	positive regulation of lipid metabolic process	7/132	144/17913	9.56491e-05	0.000474973	0.000214217	PPARG/PTGS2/POR/PPARA/IFNG/AKT1/IL1B	7
GO:0046822	regulation of nucleocytoplasmic transport	6/132	100/17913	9.66133e-05	0.000479131	0.000216092	MAPK14/PTGS2/MAPK1/MDM2/IFNG/IL1B	6
GO:0006921	cellular component disassembly involved in execution phase of apoptosis	4/132	33/17913	9.7671e-05	0.000483106	0.000217885	IL6/CASP3/TOP2A/BAX	4
GO:0048147	negative regulation of fibroblast proliferation	4/132	33/17913	9.7671e-05	0.000483106	0.000217885	PPARG/GSTP1/MYC/BAX	4
GO:0002367	cytokine production involved in immune response	6/132	101/17913	0.000102101	0.000503697	0.000227172	MAPK14/IL6/HMOX1/IL10/IL4/IL1B	6
GO:0070498	interleukin-1-mediated signaling pathway	6/132	101/17913	0.000102101	0.000503697	0.000227172	IL1A/CHUK/IL6/RELA/IL1B/NFKBIA	6
GO:0033044	regulation of chromosome organization	10/132	311/17913	0.00010381	0.000511463	0.000230674	CCNB1/CHEK1/VEGFA/MYC/PARP1/MAPK1/TOP2A/MAPK8/RB1/IL1B	10
GO:0045073	regulation of chemokine biosynthetic process	3/132	13/17913	0.000105982	0.000520802	0.000234886	IL6/HMOX1/IL1B	3
GO:0090594	inflammatory response to wounding	3/132	13/17913	0.000105982	0.000520802	0.000234886	IL1A/HMOX1/HIF1A	3
GO:1904062	regulation of cation transmembrane transport	10/132	312/17913	0.000106585	0.000523087	0.000235916	ADRA2A/ADRB2/CCL2/IFNG/G6PD/CAV1/OPRM1/CXCL10/BAX/MMP9	10
GO:0031623	receptor internalization	6/132	102/17913	0.000107833	0.000528522	0.000238368	CXCL8/SELE/EGF/VEGFA/ACHE/CAV1	6
GO:0071230	cellular response to amino acid stimulus	5/132	64/17913	0.000108363	0.000530431	0.000239229	MMP2/COL1A1/COL3A1/EGFR/BCL2L1	5
GO:0034976	response to endoplasmic reticulum stress	9/132	254/17913	0.000112071	0.000547871	0.000247095	BCL2/CXCL8/NFE2L2/CCND1/CCL2/CAV1/BCL2L1/JUN/BAX	9
GO:0030278	regulation of ossification	8/132	199/17913	0.000114508	0.000558337	0.000251815	GJA1/BCL2/MAPK14/ADRB2/IL6/MAPK1/HIF1A/TP63	8
GO:0048762	mesenchymal cell differentiation	8/132	199/17913	0.000114508	0.000558337	0.000251815	COL1A1/BCL2/FN1/STAT1/IL6/MAPK1/HIF1A/IL1B	8
GO:0034284	response to monosaccharide	8/132	200/17913	0.00011855	0.0005773	0.000260367	GJA1/ADRA2A/GSTP1/RAF1/PTGS2/CASP3/ICAM1/HIF1A	8
GO:0030224	monocyte differentiation	4/132	35/17913	0.00012356	0.000599377	0.000270324	PPARG/VEGFA/MYC/JUN	4
GO:0045923	positive regulation of fatty acid metabolic process	4/132	35/17913	0.00012356	0.000599377	0.000270324	PPARG/PTGS2/PPARA/IL1B	4
GO:1903131	mononuclear cell differentiation	4/132	35/17913	0.00012356	0.000599377	0.000270324	PPARG/VEGFA/MYC/JUN	4
GO:0015844	monoamine transport	5/132	66/17913	0.00012553	0.000605821	0.00027323	SLC6A2/ADRA2C/SLC6A4/ADRA2A/MAOB	5
GO:0016239	positive regulation of macroautophagy	5/132	66/17913	0.00012553	0.000605821	0.00027323	ADRB2/KDR/HMOX1/IL4/HIF1A	5
GO:0051926	negative regulation of calcium ion transport	5/132	66/17913	0.00012553	0.000605821	0.00027323	BCL2/ADRA2A/PTGS2/ICAM1/NOS3	5
GO:1903672	positive regulation of sprouting angiogenesis	5/132	66/17913	0.00012553	0.000605821	0.00027323	PTGS2/VEGFA/KDR/HMOX1/IL10	5
GO:0002688	regulation of leukocyte chemotaxis	6/132	105/17913	0.000126579	0.000609325	0.000274811	CXCL8/MAPK14/CCL2/IL6/CXCL10/SERPINE1	6
GO:0006939	smooth muscle contraction	6/132	105/17913	0.000126579	0.000609325	0.000274811	ADRA2C/ADRA2A/PTGS2/SOD1/CAV1/CHRM3	6
GO:1903531	negative regulation of secretion by cell	8/132	202/17913	0.000126988	0.000610515	0.000275347	ADRA2C/ADRA2A/FN1/HMOX1/MAOB/IL10/OPRM1/IL1B	8
GO:0032388	positive regulation of intracellular transport	8/132	203/17913	0.00013139	0.000630874	0.000284529	CHRM1/MAPK14/PTGS2/MAPK1/MDM2/ERBB2/IFNG/IL1B	8
GO:0006721	terpenoid metabolic process	6/132	106/17913	0.000133372	0.000636079	0.000286877	UGT1A1/CYP1A1/CYP1A2/EGFR/CYP3A4/CYP1B1	6
GO:0055017	cardiac muscle tissue growth	6/132	106/17913	0.000133372	0.000636079	0.000286877	CCNB1/GJA1/MAPK14/PPARA/MAPK1/G6PD	6
GO:0034767	positive regulation of ion transmembrane transport	7/132	152/17913	0.000134081	0.000636079	0.000286877	HTR3A/ADRB2/CCL2/IFNG/G6PD/CXCL10/BAX	7
GO:1903707	negative regulation of hemopoiesis	7/132	152/17913	0.000134081	0.000636079	0.000286877	IRF1/NFE2L2/MYC/IL2/ERBB2/IL4/NFKBIA	7
GO:0042033	chemokine biosynthetic process	3/132	14/17913	0.00013416	0.000636079	0.000286877	IL6/HMOX1/IL1B	3
GO:0042447	hormone catabolic process	3/132	14/17913	0.00013416	0.000636079	0.000286877	ECE1/SPP1/ACHE	3
GO:0045651	positive regulation of macrophage differentiation	3/132	14/17913	0.00013416	0.000636079	0.000286877	CASP8/RB1/PRKCA	3
GO:0045986	negative regulation of smooth muscle contraction	3/132	14/17913	0.00013416	0.000636079	0.000286877	ADRA2C/PTGS2/SOD1	3
GO:0050755	chemokine metabolic process	3/132	14/17913	0.00013416	0.000636079	0.000286877	IL6/HMOX1/IL1B	3
GO:0051770	positive regulation of nitric-oxide synthase biosynthetic process	3/132	14/17913	0.00013416	0.000636079	0.000286877	CCL2/STAT1/KDR	3
GO:0050918	positive chemotaxis	5/132	67/17913	0.000134859	0.000637789	0.000287648	CXCL8/VEGFA/KDR/CXCL10/F3	5
GO:0070227	lymphocyte apoptotic process	5/132	67/17913	0.000134859	0.000637789	0.000287648	IL10/IL2/HIF1A/AKT1/BAX	5
GO:0060251	regulation of glial cell proliferation	4/132	36/17913	0.000138215	0.000652846	0.000294439	E2F1/CHRM1/IL6/IL1B	4
GO:0071674	mononuclear cell migration	5/132	68/17913	0.000144708	0.000682661	0.000307886	MAPK14/CCL2/IL6/CXCL10/SERPINE1	5
GO:0035051	cardiocyte differentiation	7/132	154/17913	0.000145423	0.000685174	0.000309019	CCNB1/VEGFA/PPARA/MAPK1/EGFR/G6PD/VCAM1	7
GO:0006778	porphyrin-containing compound metabolic process	4/132	37/17913	0.000154088	0.000720605	0.000324999	UGT1A1/CYP1A1/HMOX1/CYP1A2	4
GO:0014037	Schwann cell differentiation	4/132	37/17913	0.000154088	0.000720605	0.000324999	SOD1/ERBB3/RELA/AKT1	4
GO:0014912	negative regulation of smooth muscle cell migration	4/132	37/17913	0.000154088	0.000720605	0.000324999	GSTP1/NFE2L2/SERPINE1/IGFBP3	4
GO:0030574	collagen catabolic process	4/132	37/17913	0.000154088	0.000720605	0.000324999	MMP2/MMP1/MMP3/MMP9	4
GO:0042307	positive regulation of protein import into nucleus	4/132	37/17913	0.000154088	0.000720605	0.000324999	MAPK14/PTGS2/MAPK1/IFNG	4
GO:0051930	regulation of sensory perception of pain	4/132	37/17913	0.000154088	0.000720605	0.000324999	ADRA2C/IL10/OPRD1/OPRM1	4
GO:0007422	peripheral nervous system development	5/132	69/17913	0.000155099	0.000722647	0.00032592	SOD1/ERBB3/ERBB2/RELA/AKT1	5
GO:0045454	cell redox homeostasis	5/132	69/17913	0.000155099	0.000722647	0.00032592	NOS2/NFE2L2/MPO/NCF1/NOS3	5
GO:0071479	cellular response to ionizing radiation	5/132	69/17913	0.000155099	0.000722647	0.00032592	MAPK14/MDM2/BCL2L1/CHEK2/CDKN1A	5
GO:0043618	regulation of transcription from RNA polymerase II promoter in response to stress	6/132	109/17913	0.000155499	0.000723616	0.000326357	CHEK1/NFE2L2/VEGFA/HMOX1/HIF1A/JUN	6
GO:0046777	protein autophosphorylation	8/132	210/17913	0.000165868	0.00076955	0.000347074	VEGFA/KDR/EGFR/ERBB2/CAV1/CHEK2/AKT1/JUN	8
GO:0050871	positive regulation of B cell activation	5/132	70/17913	0.000166051	0.00076955	0.000347074	BCL2/IL6/IL2/IL4/CDKN1A	5
GO:0030730	sequestering of triglyceride	3/132	15/17913	0.000166797	0.00076955	0.000347074	PPARG/PPARA/IL1B	3
GO:0042362	fat-soluble vitamin biosynthetic process	3/132	15/17913	0.000166797	0.00076955	0.000347074	IFNG/IL1B/CYP3A4	3
GO:0051044	positive regulation of membrane protein ectodomain proteolysis	3/132	15/17913	0.000166797	0.00076955	0.000347074	ADRA2A/IFNG/IL1B	3
GO:1900451	positive regulation of glutamate receptor signaling pathway	3/132	15/17913	0.000166797	0.00076955	0.000347074	ADRB2/CCL2/IFNG	3
GO:2001028	positive regulation of endothelial cell chemotaxis	3/132	15/17913	0.000166797	0.00076955	0.000347074	HSPB1/VEGFA/KDR	3
GO:0002285	lymphocyte activation involved in immune response	7/132	158/17913	0.000170442	0.000784286	0.000353719	IL6/IL10/IL2/IFNG/IL4/ICAM1/CD40LG	7
GO:0007210	serotonin receptor signaling pathway	4/132	38/17913	0.000171238	0.000784286	0.000353719	HTR3A/CHRM1/CHRM2/CHRM3	4
GO:0032350	regulation of hormone metabolic process	4/132	38/17913	0.000171238	0.000784286	0.000353719	POR/IFNG/HIF1A/IL1B	4
GO:0033280	response to vitamin D	4/132	38/17913	0.000171238	0.000784286	0.000353719	SPP1/PTGS2/CXCL10/TYR	4
GO:0051931	regulation of sensory perception	4/132	38/17913	0.000171238	0.000784286	0.000353719	ADRA2C/IL10/OPRD1/OPRM1	4
GO:0090050	positive regulation of cell migration involved in sprouting angiogenesis	4/132	38/17913	0.000171238	0.000784286	0.000353719	PTGS2/VEGFA/KDR/HMOX1	4
GO:0021782	glial cell development	6/132	111/17913	0.000171796	0.000785888	0.000354442	GSTP1/IL6/EGFR/SOD1/AKT1/IL1B	6
GO:0006875	cellular metal ion homeostasis	12/132	467/17913	0.000176718	0.000807425	0.000364155	GJA1/BCL2/ESR1/MYC/ABCG2/HMOX1/SOD1/IL2/CAV1/HIF1A/CXCL10/BAX	12
GO:0070664	negative regulation of leukocyte proliferation	5/132	71/17913	0.000177584	0.000808445	0.000364615	GSTP1/CASP3/IL10/IL2/ERBB2	5
GO:1903036	positive regulation of response to wounding	5/132	71/17913	0.000177584	0.000808445	0.000364615	ADRA2A/NFE2L2/THBD/SERPINE1/F3	5
GO:1903747	regulation of establishment of protein localization to mitochondrion	5/132	71/17913	0.000177584	0.000808445	0.000364615	BCL2/E2F1/CASP8/MAPK8/TP63	5
GO:0060419	heart growth	6/132	112/17913	0.000180435	0.000820438	0.000370024	CCNB1/GJA1/MAPK14/PPARA/MAPK1/G6PD	6
GO:0046661	male sex differentiation	7/132	160/17913	0.000184197	0.00083553	0.000376831	GJA1/BCL2/CCND1/ESR1/ICAM1/BCL2L1/BAX	7
GO:0048015	phosphatidylinositol-mediated signaling	7/132	160/17913	0.000184197	0.00083553	0.000376831	NCF1/KDR/MAPK1/EGFR/ERBB3/ERBB2/AKT1	7
GO:0051348	negative regulation of transferase activity	9/132	272/17913	0.000187526	0.000849609	0.000383181	HSPB1/PPARG/GSTP1/CASP3/CAV1/RB1/CDKN1A/AKT1/IL1B	9
GO:0007160	cell-matrix adhesion	8/132	214/17913	0.000188704	0.00085139	0.000383984	PLAU/BCL2/FN1/VEGFA/COL3A1/KDR/SERPINE1/VCAM1	8
GO:0010508	positive regulation of autophagy	6/132	113/17913	0.000189415	0.00085139	0.000383984	ADRB2/KDR/HMOX1/IFNG/IL4/HIF1A	6
GO:0030183	B cell differentiation	6/132	113/17913	0.000189415	0.00085139	0.000383984	BCL2/IL10/IL4/VCAM1/BAX/CD40LG	6
GO:0072347	response to anesthetic	5/132	72/17913	0.000189718	0.00085139	0.000383984	HTR3A/CCNA2/MDM2/RELA/OPRM1	5
GO:0030890	positive regulation of B cell proliferation	4/132	39/17913	0.000189724	0.00085139	0.000383984	BCL2/IL2/IL4/CDKN1A	4
GO:0045746	negative regulation of Notch signaling pathway	4/132	39/17913	0.000189724	0.00085139	0.000383984	EGF/EGFR/AKT1/NFKBIA	4
GO:0071548	response to dexamethasone	4/132	39/17913	0.000189724	0.00085139	0.000383984	PCNA/EGFR/ICAM1/CASP9	4
GO:1904591	positive regulation of protein import	4/132	39/17913	0.000189724	0.00085139	0.000383984	MAPK14/PTGS2/MAPK1/IFNG	4
GO:0007188	adenylate cyclase-modulating G protein-coupled receptor signaling pathway	7/132	162/17913	0.000198837	0.000891225	0.00040195	ADRA2A/ADRB1/OPRD1/CHRM2/OPRM1/CXCL10/PRKCA	7
GO:0060047	heart contraction	9/132	275/17913	0.000203491	0.000911	0.000410869	GJA1/ADRB1/ADRA1B/MDM2/SOD1/IL2/CAV1/NOS3/CHRM2	9
GO:0019372	lipoxygenase pathway	3/132	16/17913	0.000204184	0.000913022	0.00041178	ALOX5/PON1/PTGS2	3
GO:0048017	inositol lipid-mediated signaling	7/132	163/17913	0.000206502	0.000922293	0.000415962	NCF1/KDR/MAPK1/EGFR/ERBB3/ERBB2/AKT1	7
GO:0007173	epidermal growth factor receptor signaling pathway	6/132	115/17913	0.00020843	0.000929806	0.00041935	ADRA2A/EGF/NCF1/EGFR/AKT1/MMP9	6
GO:0006066	alcohol metabolic process	10/132	339/17913	0.000209225	0.000931754	0.000420229	PON1/POR/SOD1/IFNG/IL4/G6PD/ADH1B/IL1B/CYP3A4/CYP1B1	10
GO:0006509	membrane protein ectodomain proteolysis	4/132	40/17913	0.000209608	0.000931754	0.000420229	ADRA2A/IL10/IFNG/IL1B	4
GO:0046621	negative regulation of organ growth	4/132	40/17913	0.000209608	0.000931754	0.000420229	SLC6A4/GJA1/PPARA/G6PD	4
GO:0006937	regulation of muscle contraction	7/132	164/17913	0.000214403	0.00095195	0.000429338	ADRA2C/ADRA2A/ADRA1B/PTGS2/SOD1/CAV1/CHRM3	7
GO:0055072	iron ion homeostasis	5/132	74/17913	0.000215875	0.000957359	0.000431777	MYC/ABCG2/HMOX1/SOD1/HIF1A	5
GO:0001654	eye development	10/132	342/17913	0.000224557	0.000994694	0.000448615	GJA1/BCL2/CYP1A1/VEGFA/ACHE/EGFR/HIF1A/JUN/BAX/CYP1B1	10
GO:0033157	regulation of intracellular protein transport	8/132	220/17913	0.000227759	0.00100769	0.000454478	CHRM1/MAPK14/PTGS2/MAPK1/MDM2/ERBB2/IFNG/IL1B	8
GO:0034605	cellular response to heat	6/132	117/17913	0.000228921	0.00101046	0.000455728	IL1A/PTGS2/HMOX1/MAPK1/CXCL10/CDKN1A	6
GO:1900180	regulation of protein localization to nucleus	6/132	117/17913	0.000228921	0.00101046	0.000455728	MAPK14/PTGS2/PARP1/MAPK1/IFNG/AKT1	6
GO:0001937	negative regulation of endothelial cell proliferation	5/132	75/17913	0.00022994	0.00101114	0.000456033	GJA1/PPARG/CCL2/STAT1/CAV1	5
GO:0006919	activation of cysteine-type endopeptidase activity involved in apoptotic process	5/132	75/17913	0.00022994	0.00101114	0.000456033	CASP8/PPARG/CASP9/F3/BAX	5
GO:0048678	response to axon injury	5/132	75/17913	0.00022994	0.00101114	0.000456033	BCL2/SPP1/SOD1/JUN/BAX	5
GO:0030307	positive regulation of cell growth	7/132	166/17913	0.000230939	0.00101114	0.000456033	BCL2/FN1/VEGFA/EGFR/IL2/ERBB2/AKT1	7
GO:0006692	prostanoid metabolic process	4/132	41/17913	0.000230949	0.00101114	0.000456033	PTGES/PTGS2/IL1B/PTGS1	4
GO:0006693	prostaglandin metabolic process	4/132	41/17913	0.000230949	0.00101114	0.000456033	PTGES/PTGS2/IL1B/PTGS1	4
GO:0050873	brown fat cell differentiation	4/132	41/17913	0.000230949	0.00101114	0.000456033	MAPK14/ADRB1/PTGS2/ADRB2	4
GO:0048738	cardiac muscle tissue development	8/132	221/17913	0.00023487	0.00102712	0.000463238	CCNB1/GJA1/MAPK14/VEGFA/PPARA/MAPK1/ERBB3/G6PD	8
GO:0033209	tumor necrosis factor-mediated signaling pathway	7/132	167/17913	0.000239583	0.001046	0.000471756	CASP8/GSTP1/CHUK/STAT1/RELA/NFKBIA/CD40LG	7
GO:0043280	positive regulation of cysteine-type endopeptidase activity involved in apoptotic process	6/132	118/17913	0.000239744	0.001046	0.000471756	CASP8/PPARG/MYC/CASP9/F3/BAX	6
GO:0006469	negative regulation of protein kinase activity	8/132	222/17913	0.000242163	0.00105534	0.000475966	HSPB1/GSTP1/CASP3/CAV1/RB1/CDKN1A/AKT1/IL1B	8
GO:0048568	embryonic organ development	11/132	413/17913	0.000244022	0.00106221	0.000479068	GJA1/CASP8/CXCL8/VEGFA/KDR/IL10/MAPK1/EGFR/SOD1/HIF1A/AKT1	11
GO:0014015	positive regulation of gliogenesis	5/132	76/17913	0.000244692	0.00106242	0.000479162	E2F1/PPARG/IL6/RELA/IL1B	5
GO:0150063	visual system development	10/132	346/17913	0.00024646	0.00106242	0.000479162	GJA1/BCL2/CYP1A1/VEGFA/ACHE/EGFR/HIF1A/JUN/BAX/CYP1B1	10
GO:0002902	regulation of B cell apoptotic process	3/132	17/17913	0.000246604	0.00106242	0.000479162	IL10/IL2/BAX	3
GO:0010224	response to UV-B	3/132	17/17913	0.000246604	0.00106242	0.000479162	BCL2/RELA/CDKN1A	3
GO:0030540	female genitalia development	3/132	17/17913	0.000246604	0.00106242	0.000479162	ESR1/BAX/TP63	3
GO:0071280	cellular response to copper ion	3/132	17/17913	0.000246604	0.00106242	0.000479162	CYP1A1/NFE2L2/CYP1A2	3
GO:1903209	positive regulation of oxidative stress-induced cell death	3/132	17/17913	0.000246604	0.00106242	0.000479162	MCL1/MMP3/SOD1	3
GO:2000811	negative regulation of anoikis	3/132	17/17913	0.000246604	0.00106242	0.000479162	BCL2/MCL1/CAV1	3
GO:2001267	regulation of cysteine-type endopeptidase activity involved in apoptotic signaling pathway	3/132	17/17913	0.000246604	0.00106242	0.000479162	CASP8/BAX/MMP9	3
GO:0022408	negative regulation of cell-cell adhesion	7/132	169/17913	0.000257656	0.00110877	0.000500066	IRF1/CASP3/PPARA/IL10/IL2/ERBB2/AKT1	7
GO:0003015	heart process	9/132	284/17913	0.000258322	0.00111037	0.000500788	GJA1/ADRB1/ADRA1B/MDM2/SOD1/IL2/CAV1/NOS3/CHRM2	9
GO:0050890	cognition	9/132	286/17913	0.000272039	0.001168	0.000526779	SLC6A4/CHRM1/PTGS2/CASP3/MAPK1/EGFR/FOS/HIF1A/JUN	9
GO:0006720	isoprenoid metabolic process	6/132	121/17913	0.000274648	0.00117787	0.000531227	UGT1A1/CYP1A1/CYP1A2/EGFR/CYP3A4/CYP1B1	6
GO:0048880	sensory system development	10/132	351/17913	0.000276334	0.00118375	0.000533881	GJA1/BCL2/CYP1A1/VEGFA/ACHE/EGFR/HIF1A/JUN/BAX/CYP1B1	10
GO:0043433	negative regulation of DNA-binding transcription factor activity	7/132	171/17913	0.000276811	0.00118392	0.000533957	CHUK/ESR1/HMOX1/IL10/RB1/NFKBIA/CYP1B1	7
GO:0006775	fat-soluble vitamin metabolic process	4/132	43/17913	0.000278255	0.00118392	0.000533957	CYP1A1/IFNG/IL1B/CYP3A4	4
GO:0034105	positive regulation of tissue remodeling	4/132	43/17913	0.000278255	0.00118392	0.000533957	EGFR/IL2/BAX/PRKCA	4
GO:0042771	intrinsic apoptotic signaling pathway in response to DNA damage by p53 class mediator	4/132	43/17913	0.000278255	0.00118392	0.000533957	BCL2/CHEK2/CDKN1A/TP63	4
GO:0060443	mammary gland morphogenesis	4/132	43/17913	0.000278255	0.00118392	0.000533957	ESR1/CAV1/PGR/BAX	4
GO:1904646	cellular response to amyloid-beta	4/132	43/17913	0.000278255	0.00118392	0.000533957	ADRB2/PARP1/ICAM1/VCAM1	4
GO:0090150	establishment of protein localization to membrane	9/132	287/17913	0.000279121	0.00118626	0.000535014	BCL2/E2F1/CASP8/NCF1/EGFR/ERBB2/MAPK8/BAX/TP63	9
GO:0051346	negative regulation of hydrolase activity	11/132	420/17913	0.000281725	0.00119599	0.0005394	BIRC5/RAF1/PTGS2/SLPI/POR/VEGFA/MDM2/NOS3/SERPINE1/AKT1/MMP9	11
GO:0051604	protein maturation	10/132	353/17913	0.000289104	0.00122593	0.000552906	PLAU/CASP8/ECE1/CASP3/PARP1/PLAT/MDM2/SERPINE1/IL1B/F3	10
GO:0042509	regulation of tyrosine phosphorylation of STAT protein	5/132	79/17913	0.000293288	0.00124228	0.000560278	IL6/IL2/IFNG/IL4/CAV1	5
GO:0007271	synaptic transmission, cholinergic	3/132	18/17913	0.000294333	0.00124391	0.000561015	ACHE/NQO1/CHRM3	3
GO:0051023	regulation of immunoglobulin secretion	3/132	18/17913	0.000294333	0.00124391	0.000561015	IL6/IL2/CD40LG	3
GO:0002548	monocyte chemotaxis	4/132	44/17913	0.000304344	0.00128335	0.0005788	CCL2/IL6/CXCL10/SERPINE1	4
GO:0032459	regulation of protein oligomerization	4/132	44/17913	0.000304344	0.00128335	0.0005788	MMP1/MMP3/OPRD1/BAX	4
GO:0050663	cytokine secretion	8/132	230/17913	0.000307454	0.00129501	0.000584061	NOS2/CRP/FN1/MAPK14/IL1A/CHUK/IL10/IL1B	8
GO:0032637	interleukin-8 production	5/132	80/17913	0.00031101	0.00130853	0.000590158	NOS2/CRP/IL10/SERPINE1/IL1B	5
GO:0051607	defense response to virus	8/132	231/17913	0.00031654	0.00133031	0.000599982	IRF1/BCL2/STAT1/IL6/IFNG/RELA/CXCL10/IL1B	8
GO:0002690	positive regulation of leukocyte chemotaxis	5/132	81/17913	0.000329531	0.0013803	0.000622527	CXCL8/MAPK14/IL6/CXCL10/SERPINE1	5
GO:0046849	bone remodeling	5/132	81/17913	0.000329531	0.0013803	0.000622527	GJA1/ADRB2/IL6/EGFR/PRKCA	5
GO:0046889	positive regulation of lipid biosynthetic process	5/132	81/17913	0.000329531	0.0013803	0.000622527	PTGS2/POR/IFNG/AKT1/IL1B	5
GO:0022602	ovulation cycle process	4/132	45/17913	0.000332142	0.00138356	0.000623996	ESR1/CASP3/NOS3/PGR	4
GO:0030199	collagen fibril organization	4/132	45/17913	0.000332142	0.00138356	0.000623996	COL1A1/COL3A1/RB1/CYP1B1	4
GO:0032570	response to progesterone	4/132	45/17913	0.000332142	0.00138356	0.000623996	FOS/CAV1/RELA/NCOA2	4
GO:0046850	regulation of bone remodeling	4/132	45/17913	0.000332142	0.00138356	0.000623996	GJA1/IL6/EGFR/PRKCA	4
GO:0061756	leukocyte adhesion to vascular endothelial cell	4/132	45/17913	0.000332142	0.00138356	0.000623996	SELE/ICAM1/RELA/VCAM1	4
GO:0043010	camera-type eye development	9/132	295/17913	0.00034147	0.00141973	0.000640309	GJA1/CYP1A1/VEGFA/ACHE/EGFR/HIF1A/JUN/BAX/CYP1B1	9
GO:0051592	response to calcium ion	6/132	126/17913	0.000341577	0.00141973	0.000640309	PTGES/CCND1/EGFR/FOS/CAV1/JUN	6
GO:0030217	T cell differentiation	8/132	234/17913	0.000345123	0.00143131	0.000645533	IRF1/BCL2/IL6/SOD1/IL2/ERBB2/IFNG/IL4	8
GO:0032412	regulation of ion transmembrane transporter activity	8/132	234/17913	0.000345123	0.00143131	0.000645533	ADRA2A/HTR3A/ADRB2/CCL2/IFNG/CAV1/OPRM1/MMP9	8
GO:0030949	positive regulation of vascular endothelial growth factor receptor signaling pathway	3/132	19/17913	0.000347642	0.00143388	0.000646692	VEGFA/HIF1A/IL1B	3
GO:0031281	positive regulation of cyclase activity	3/132	19/17913	0.000347642	0.00143388	0.000646692	MAPK14/MAPK8/NOS3	3
GO:0032495	response to muramyl dipeptide	3/132	19/17913	0.000347642	0.00143388	0.000646692	MAPK14/RELA/NFKBIA	3
GO:0060252	positive regulation of glial cell proliferation	3/132	19/17913	0.000347642	0.00143388	0.000646692	E2F1/IL6/IL1B	3
GO:1900409	positive regulation of cellular response to oxidative stress	3/132	19/17913	0.000347642	0.00143388	0.000646692	MCL1/MMP3/SOD1	3
GO:0007260	tyrosine phosphorylation of STAT protein	5/132	82/17913	0.000348876	0.00143583	0.000647573	IL6/IL2/IFNG/IL4/CAV1	5
GO:2000060	positive regulation of ubiquitin-dependent protein catabolic process	5/132	82/17913	0.000348876	0.00143583	0.000647573	NFE2L2/EGF/MDM2/CAV1/AKT1	5
GO:0010565	regulation of cellular ketone metabolic process	7/132	178/17913	0.000353068	0.0014515	0.00065464	PPARG/PTGS2/PPARA/NQO1/CAV1/AKT1/IL1B	7
GO:0060078	regulation of postsynaptic membrane potential	6/132	127/17913	0.000356376	0.00146351	0.000660053	CHRM1/CHRNA2/ADRB1/ADRB2/OPRM1/AKT1	6
GO:0031638	zymogen activation	4/132	46/17913	0.000361711	0.00147578	0.00066559	PLAU/CASP8/PLAT/SERPINE1	4
GO:0060324	face development	4/132	46/17913	0.000361711	0.00147578	0.00066559	MMP2/COL1A1/RAF1/MAPK1	4
GO:0060711	labyrinthine layer development	4/132	46/17913	0.000361711	0.00147578	0.00066559	CASP8/IL10/MAPK1/AKT1	4
GO:0071354	cellular response to interleukin-6	4/132	46/17913	0.000361711	0.00147578	0.00066559	STAT1/IL6/ICAM1/RELA	4
GO:0090199	regulation of release of cytochrome c from mitochondria	4/132	46/17913	0.000361711	0.00147578	0.00066559	BCL2L1/AKT1/BAX/MMP9	4
GO:1900087	positive regulation of G1/S transition of mitotic cell cycle	4/132	46/17913	0.000361711	0.00147578	0.00066559	CYP1A1/MDM2/EGFR/AKT1	4
GO:0007219	Notch signaling pathway	7/132	179/17913	0.000365216	0.00148687	0.000670589	EGF/MYC/STAT1/EGFR/AKT1/NFKBIA/TP63	7
GO:1901796	regulation of signal transduction by p53 class mediator	7/132	179/17913	0.000365216	0.00148687	0.000670589	CHEK1/BCL2/MAPK14/MDM2/CHEK2/AKT1/TP63	7
GO:0002718	regulation of cytokine production involved in immune response	5/132	83/17913	0.000369068	0.0014977	0.000675477	MAPK14/IL6/HMOX1/IL10/IL1B	5
GO:0010507	negative regulation of autophagy	5/132	83/17913	0.000369068	0.0014977	0.000675477	BCL2/MCL1/HMOX1/IL10/AKT1	5
GO:0046916	cellular transition metal ion homeostasis	5/132	83/17913	0.000369068	0.0014977	0.000675477	MYC/ABCG2/HMOX1/SOD1/HIF1A	5
GO:0014013	regulation of gliogenesis	6/132	128/17913	0.000371671	0.00150665	0.00067951	E2F1/CHRM1/PPARG/IL6/RELA/IL1B	6
GO:0031348	negative regulation of defense response	8/132	237/17913	0.000375778	0.00152166	0.000686281	PPARG/GSTP1/PPARA/IL10/SOD1/IL2/IL4/RB1	8
GO:0030518	intracellular steroid hormone receptor signaling pathway	6/132	129/17913	0.000387476	0.00156735	0.000706886	ESR1/PARP1/RB1/PGR/ESR2/TP63	6
GO:0000018	regulation of DNA recombination	5/132	84/17913	0.000390132	0.00157471	0.000710209	CHEK1/PARP1/IL10/IL2/IL4	5
GO:0042446	hormone biosynthetic process	5/132	84/17913	0.000390132	0.00157471	0.000710209	POR/IFNG/HIF1A/IL1B/CYP3A4	5
GO:0002204	somatic recombination of immunoglobulin genes involved in immune response	4/132	47/17913	0.000393117	0.00158001	0.000712595	IL10/IL2/IL4/CD40LG	4
GO:0002208	somatic diversification of immunoglobulins involved in immune response	4/132	47/17913	0.000393117	0.00158001	0.000712595	IL10/IL2/IL4/CD40LG	4
GO:0043124	negative regulation of I-kappaB kinase/NF-kappaB signaling	4/132	47/17913	0.000393117	0.00158001	0.000712595	CASP8/GSTP1/ESR1/STAT1	4
GO:0045190	isotype switching	4/132	47/17913	0.000393117	0.00158001	0.000712595	IL10/IL2/IL4/CD40LG	4
GO:0006898	receptor-mediated endocytosis	9/132	301/17913	0.000395439	0.00158765	0.000716041	CXCL8/SELE/EGF/ADRB2/VEGFA/ACHE/IL4/CAV1/SERPINE1	9
GO:0006913	nucleocytoplasmic transport	9/132	302/17913	0.000405083	0.00162464	0.000732725	MAPK14/PTGS2/MAPK1/MDM2/IFNG/CDKN1A/AKT1/IL1B/NFKBIA	9
GO:0010869	regulation of receptor biosynthetic process	3/132	20/17913	0.000406792	0.00162803	0.000734256	PPARG/PPARA/HIF1A	3
GO:0015874	norepinephrine transport	3/132	20/17913	0.000406792	0.00162803	0.000734256	SLC6A2/ADRA2C/ADRA2A	3
GO:0048639	positive regulation of developmental growth	7/132	183/17913	0.000417199	0.00166779	0.000752188	CCNB1/BCL2/FN1/MAPK14/VEGFA/MAPK1/AKT1	7
GO:0045088	regulation of innate immune response	11/132	440/17913	0.000417611	0.00166779	0.000752188	IRF1/CASP8/PPARG/RAF1/CHUK/ESR1/STAT1/IFNG/CAV1/RELA/NFKBIA	11
GO:0045598	regulation of fat cell differentiation	6/132	131/17913	0.00042066	0.00167819	0.000756879	E2F1/PPARG/MAPK14/PTGS2/IL6/AKT1	6
GO:0042220	response to cocaine	4/132	48/17913	0.000426424	0.00169403	0.00076402	HTR3A/CCNA2/MDM2/OPRM1	4
GO:0043392	negative regulation of DNA binding	4/132	48/17913	0.000426424	0.00169403	0.00076402	E2F1/HMOX1/NFKBIA/JUN	4
GO:0045840	positive regulation of mitotic nuclear division	4/132	48/17913	0.000426424	0.00169403	0.00076402	EGF/IL1A/RB1/IL1B	4
GO:0048546	digestive tract morphogenesis	4/132	48/17913	0.000426424	0.00169403	0.00076402	BCL2/EGFR/HIF1A/TP63	4
GO:0061097	regulation of protein tyrosine kinase activity	5/132	86/17913	0.00043497	0.0017252	0.000778081	ADRA2A/EGF/NCF1/ERBB3/CAV1	5
GO:0051169	nuclear transport	9/132	305/17913	0.000435186	0.0017252	0.000778081	MAPK14/PTGS2/MAPK1/MDM2/IFNG/CDKN1A/AKT1/IL1B/NFKBIA	9
GO:0007292	female gamete generation	6/132	132/17913	0.000438063	0.00173478	0.000782402	CCNB1/BCL2/PTGS2/TOP2A/NOS3/PGR	6
GO:0031330	negative regulation of cellular catabolic process	8/132	244/17913	0.000456	0.00180204	0.000812733	BCL2/E2F1/MAPK14/MCL1/HMOX1/PPARA/IL10/AKT1	8
GO:0033673	negative regulation of kinase activity	8/132	244/17913	0.000456	0.00180204	0.000812733	HSPB1/GSTP1/CASP3/CAV1/RB1/CDKN1A/AKT1/IL1B	8
GO:0000186	activation of MAPKK activity	4/132	49/17913	0.000461697	0.00181884	0.00082031	RAF1/EGF/MAPK1/EGFR	4
GO:0003254	regulation of membrane depolarization	4/132	49/17913	0.000461697	0.00181884	0.00082031	GJA1/BCL2/PARP1/KDR	4
GO:0016447	somatic recombination of immunoglobulin gene segments	4/132	49/17913	0.000461697	0.00181884	0.00082031	IL10/IL2/IL4/CD40LG	4
GO:0010893	positive regulation of steroid biosynthetic process	3/132	21/17913	0.000472041	0.0018461	0.000832605	POR/IFNG/IL1B	3
GO:0030728	ovulation	3/132	21/17913	0.000472041	0.0018461	0.000832605	PTGS2/NOS3/PGR	3
GO:0035162	embryonic hemopoiesis	3/132	21/17913	0.000472041	0.0018461	0.000832605	VEGFA/KDR/HIF1A	3
GO:0035743	CD4-positive, alpha-beta T cell cytokine production	3/132	21/17913	0.000472041	0.0018461	0.000832605	IL6/IL4/IL1B	3
GO:0036499	PERK-mediated unfolded protein response	3/132	21/17913	0.000472041	0.0018461	0.000832605	CXCL8/NFE2L2/CCL2	3
GO:0051900	regulation of mitochondrial depolarization	3/132	21/17913	0.000472041	0.0018461	0.000832605	BCL2/PARP1/KDR	3
GO:1902884	positive regulation of response to oxidative stress	3/132	21/17913	0.000472041	0.0018461	0.000832605	MCL1/MMP3/SOD1	3
GO:0031644	regulation of neurological system process	6/132	134/17913	0.000474552	0.001854	0.000836167	ADRA2C/ADRB2/IL10/OPRD1/NOS3/OPRM1	6
GO:0030595	leukocyte chemotaxis	7/132	188/17913	0.000490327	0.00191364	0.000863069	CXCL8/MAPK14/CCL2/IL6/IL10/CXCL10/SERPINE1	7
GO:2001056	positive regulation of cysteine-type endopeptidase activity	6/132	135/17913	0.000493663	0.00192467	0.000868044	CASP8/PPARG/MYC/CASP9/F3/BAX	6
GO:0007611	learning or memory	8/132	247/17913	0.00049439	0.00192552	0.000868425	SLC6A4/PTGS2/CASP3/MAPK1/EGFR/FOS/HIF1A/JUN	8
GO:0002931	response to ischemia	4/132	50/17913	0.000499001	0.00193748	0.00087382	GJA1/BCL2/CAV1/CASP9	4
GO:0014009	glial cell proliferation	4/132	50/17913	0.000499001	0.00193748	0.00087382	E2F1/CHRM1/IL6/IL1B	4
GO:0070741	response to interleukin-6	4/132	50/17913	0.000499001	0.00193748	0.00087382	STAT1/IL6/ICAM1/RELA	4
GO:0009267	cellular response to starvation	6/132	136/17913	0.000513369	0.00199122	0.000898055	BCL2/NFE2L2/MAPK1/MAPK8/CDKN1A/JUN	6
GO:0008016	regulation of heart contraction	8/132	249/17913	0.000521411	0.00202033	0.000911187	GJA1/ADRB1/ADRA1B/MDM2/IL2/CAV1/NOS3/CHRM2	8
GO:0060562	epithelial tube morphogenesis	9/132	313/17913	0.000524588	0.00203056	0.000915799	GJA1/BCL2/EGF/ESR1/VEGFA/MYC/HIF1A/PGR/CXCL10	9
GO:0015718	monocarboxylic acid transport	6/132	137/17913	0.000533681	0.00206364	0.000930719	NOS2/PPARG/PPARA/NCOA2/AKT1/IL1B	6
GO:0015908	fatty acid transport	5/132	90/17913	0.000536191	0.00207122	0.000934138	NOS2/PPARG/PPARA/AKT1/IL1B	5
GO:0070228	regulation of lymphocyte apoptotic process	4/132	51/17913	0.000538402	0.00207552	0.000936075	IL10/IL2/HIF1A/BAX	4
GO:0097366	response to bronchodilator	4/132	51/17913	0.000538402	0.00207552	0.000936075	CCNA2/MMP3/SOD1/ICAM1	4
GO:0006309	apoptotic DNA fragmentation	3/132	22/17913	0.000543639	0.00208082	0.000938469	IL6/CASP3/BAX	3
GO:0009110	vitamin biosynthetic process	3/132	22/17913	0.000543639	0.00208082	0.000938469	IFNG/IL1B/CYP3A4	3
GO:0031639	plasminogen activation	3/132	22/17913	0.000543639	0.00208082	0.000938469	PLAU/PLAT/SERPINE1	3
GO:0032682	negative regulation of chemokine production	3/132	22/17913	0.000543639	0.00208082	0.000938469	GSTP1/IL6/IL10	3
GO:0045649	regulation of macrophage differentiation	3/132	22/17913	0.000543639	0.00208082	0.000938469	CASP8/RB1/PRKCA	3
GO:0048305	immunoglobulin secretion	3/132	22/17913	0.000543639	0.00208082	0.000938469	IL6/IL2/CD40LG	3
GO:0050995	negative regulation of lipid catabolic process	3/132	22/17913	0.000543639	0.00208082	0.000938469	ADRA2A/AKT1/IL1B	3
GO:0030258	lipid modification	7/132	192/17913	0.000555901	0.0021256	0.000958664	CYP1A1/PPARG/MAPK14/POR/PPARA/AKT1/CYP3A4	7
GO:0045833	negative regulation of lipid metabolic process	5/132	91/17913	0.000564049	0.00215458	0.000971732	UGT1A1/ADRA2A/SOD1/AKT1/IL1B	5
GO:0010721	negative regulation of cell development	9/132	317/17913	0.000574647	0.00219284	0.000988988	SLC6A4/BCL2/SPP1/IL6/COL3A1/PPARA/MDM2/G6PD/IL1B	9
GO:0045580	regulation of T cell differentiation	6/132	139/17913	0.00057618	0.00219647	0.000990624	IRF1/SOD1/IL2/ERBB2/IFNG/IL4	6
GO:1904064	positive regulation of cation transmembrane transport	6/132	140/17913	0.000598391	0.00227884	0.00102777	ADRB2/CCL2/IFNG/G6PD/CXCL10/BAX	6
GO:0009746	response to hexose	7/132	195/17913	0.000609517	0.00231887	0.00104583	GJA1/ADRA2A/RAF1/PTGS2/CASP3/ICAM1/HIF1A	7
GO:0001783	B cell apoptotic process	3/132	23/17913	0.000621828	0.00235406	0.0010617	IL10/IL2/BAX	3
GO:0051882	mitochondrial depolarization	3/132	23/17913	0.000621828	0.00235406	0.0010617	BCL2/PARP1/KDR	3
GO:0051968	positive regulation of synaptic transmission, glutamatergic	3/132	23/17913	0.000621828	0.00235406	0.0010617	PTGS2/CCL2/EGFR	3
GO:0071157	negative regulation of cell cycle arrest	3/132	23/17913	0.000621828	0.00235406	0.0010617	CCND1/MDM2/CHEK2	3
GO:0002702	positive regulation of production of molecular mediator of immune response	5/132	93/17913	0.000623013	0.00235406	0.0010617	MAPK14/IL6/IL2/IL4/IL1B	5
GO:0019395	fatty acid oxidation	5/132	93/17913	0.000623013	0.00235406	0.0010617	PPARG/MAPK14/POR/PPARA/AKT1	5
GO:0038066	p38MAPK cascade	4/132	53/17913	0.000623757	0.00235406	0.0010617	MAPK14/NCF1/VEGFA/IL1B	4
GO:0050994	regulation of lipid catabolic process	4/132	53/17913	0.000623757	0.00235406	0.0010617	ADRA2A/PPARA/AKT1/IL1B	4
GO:0031589	cell-substrate adhesion	9/132	322/17913	0.000642666	0.002423	0.00109279	PLAU/COL1A1/BCL2/FN1/VEGFA/COL3A1/KDR/SERPINE1/VCAM1	9
GO:0002221	pattern recognition receptor signaling pathway	7/132	197/17913	0.000647488	0.00243631	0.0010988	IRF1/CASP8/CHUK/ESR1/CAV1/RELA/NFKBIA	7
GO:0032869	cellular response to insulin stimulus	7/132	197/17913	0.000647488	0.00243631	0.0010988	PPARG/GSTP1/STAT1/PARP1/RELA/AKT1/IL1B	7
GO:0007189	adenylate cyclase-activating G protein-coupled receptor signaling pathway	5/132	94/17913	0.00065417	0.002459	0.00110903	ADRA2A/ADRB1/OPRM1/CXCL10/PRKCA	5
GO:0002699	positive regulation of immune effector process	7/132	198/17913	0.000667165	0.00250535	0.00112994	MAPK14/IL6/HMOX1/IL2/IFNG/IL4/IL1B	7
GO:0019933	cAMP-mediated signaling	6/132	143/17913	0.000669036	0.00250768	0.00113098	ADRA2A/AHR/ADRB1/OPRM1/CXCL10/PRKCA	6
GO:0050804	modulation of chemical synaptic transmission	10/132	393/17913	0.000669113	0.00250768	0.00113098	SLC6A4/PTGS2/ADRB2/ACHE/CCL2/MAPK1/PLAT/EGFR/CHRM2/IL1B	10
GO:0001655	urogenital system development	9/132	324/17913	0.000671657	0.00251222	0.00113303	BCL2/ESR1/VEGFA/MYC/STAT1/CASP9/BAX/TP63/MMP9	9
GO:0007265	Ras protein signal transduction	9/132	324/17913	0.000671657	0.00251222	0.00113303	ADRA2A/MAPK14/RAF1/CHUK/CCNA2/COL3A1/RB1/CDKN1A/JUN	9
GO:0099177	regulation of trans-synaptic signaling	10/132	394/17913	0.000682307	0.00254953	0.00114986	SLC6A4/PTGS2/ADRB2/ACHE/CCL2/MAPK1/PLAT/EGFR/CHRM2/IL1B	10
GO:0034440	lipid oxidation	5/132	95/17913	0.00068648	0.00256259	0.00115575	PPARG/MAPK14/POR/PPARA/AKT1	5
GO:0002092	positive regulation of receptor internalization	3/132	24/17913	0.000706846	0.00262563	0.00118418	SELE/EGF/VEGFA	3
GO:0036003	positive regulation of transcription from RNA polymerase II promoter in response to stress	3/132	24/17913	0.000706846	0.00262563	0.00118418	NFE2L2/VEGFA/HIF1A	3
GO:0048143	astrocyte activation	3/132	24/17913	0.000706846	0.00262563	0.00118418	IL6/EGFR/IL1B	3
GO:0060571	morphogenesis of an epithelial fold	3/132	24/17913	0.000706846	0.00262563	0.00118418	EGFR/HIF1A/TP63	3
GO:2001026	regulation of endothelial cell chemotaxis	3/132	24/17913	0.000706846	0.00262563	0.00118418	HSPB1/VEGFA/KDR	3
GO:0007254	JNK cascade	7/132	200/17913	0.000707943	0.00262712	0.00118485	GSTP1/NCF1/EGFR/MAPK8/AKT1/IL1B/CD40LG	7
GO:0002381	immunoglobulin production involved in immunoglobulin mediated immune response	4/132	55/17913	0.000718292	0.00265508	0.00119746	IL10/IL2/IL4/CD40LG	4
GO:0016445	somatic diversification of immunoglobulins	4/132	55/17913	0.000718292	0.00265508	0.00119746	IL10/IL2/IL4/CD40LG	4
GO:0032722	positive regulation of chemokine production	4/132	55/17913	0.000718292	0.00265508	0.00119746	IL6/HMOX1/HIF1A/IL1B	4
GO:0042306	regulation of protein import into nucleus	4/132	55/17913	0.000718292	0.00265508	0.00119746	MAPK14/PTGS2/MAPK1/IFNG	4
GO:0046165	alcohol biosynthetic process	6/132	145/17913	0.000719609	0.00265608	0.00119791	POR/SOD1/IFNG/G6PD/IL1B/CYP3A4	6
GO:0097327	response to antineoplastic agent	5/132	96/17913	0.00071997	0.00265608	0.00119791	PCNA/HMOX1/EGFR/ICAM1/CASP9	5
GO:0010810	regulation of cell-substrate adhesion	7/132	201/17913	0.00072906	0.00268436	0.00121067	PLAU/COL1A1/BCL2/FN1/VEGFA/KDR/SERPINE1	7
GO:0050707	regulation of cytokine secretion	7/132	201/17913	0.00072906	0.00268436	0.00121067	CRP/FN1/MAPK14/IL1A/CHUK/IL10/IL1B	7
GO:0048754	branching morphogenesis of an epithelial tube	6/132	146/17913	0.00074598	0.00274399	0.00123756	BCL2/EGF/ESR1/VEGFA/MYC/PGR	6
GO:0032386	regulation of intracellular transport	10/132	400/17913	0.000766062	0.00281511	0.00126964	CHRM1/MAPK14/PTGS2/HMOX1/MAPK1/MDM2/ERBB2/IFNG/CHRM2/IL1B	10
GO:0061098	positive regulation of protein tyrosine kinase activity	4/132	56/17913	0.000769168	0.00281556	0.00126984	ADRA2A/EGF/NCF1/ERBB3	4
GO:0071398	cellular response to fatty acid	4/132	56/17913	0.000769168	0.00281556	0.00126984	CCNB1/E2F1/PPARG/AKT1	4
GO:1900449	regulation of glutamate receptor signaling pathway	4/132	56/17913	0.000769168	0.00281556	0.00126984	ADRB2/CCL2/IFNG/OPRM1	4
GO:1902808	positive regulation of cell cycle G1/S phase transition	4/132	56/17913	0.000769168	0.00281556	0.00126984	CYP1A1/MDM2/EGFR/AKT1	4
GO:0000187	activation of MAPK activity	6/132	147/17913	0.000773093	0.00282171	0.00127262	MAPK14/EGF/MAPK1/SOD1/IL1B/CD40LG	6
GO:0002224	toll-like receptor signaling pathway	6/132	147/17913	0.000773093	0.00282171	0.00127262	IRF1/CASP8/CHUK/ESR1/CAV1/NFKBIA	6
GO:1902652	secondary alcohol metabolic process	6/132	147/17913	0.000773093	0.00282171	0.00127262	PON1/POR/SOD1/IL4/G6PD/CYP3A4	6
GO:0002377	immunoglobulin production	5/132	98/17913	0.000790599	0.00288004	0.00129892	IL6/IL10/IL2/IL4/CD40LG	5
GO:0030301	cholesterol transport	5/132	98/17913	0.000790599	0.00288004	0.00129892	PON1/PPARG/EGF/CAV1/NFKBIA	5
GO:0006706	steroid catabolic process	3/132	25/17913	0.000798924	0.00289084	0.00130379	SPP1/CYP1A2/CYP3A4	3
GO:0007176	regulation of epidermal growth factor-activated receptor activity	3/132	25/17913	0.000798924	0.00289084	0.00130379	ADRA2A/EGF/NCF1	3
GO:0032461	positive regulation of protein oligomerization	3/132	25/17913	0.000798924	0.00289084	0.00130379	MMP1/MMP3/BAX	3
GO:0045932	negative regulation of muscle contraction	3/132	25/17913	0.000798924	0.00289084	0.00130379	ADRA2C/PTGS2/SOD1	3
GO:0060330	regulation of response to interferon-gamma	3/132	25/17913	0.000798924	0.00289084	0.00130379	PPARG/STAT1/IFNG	3
GO:0060334	regulation of interferon-gamma-mediated signaling pathway	3/132	25/17913	0.000798924	0.00289084	0.00130379	PPARG/STAT1/IFNG	3
GO:1904385	cellular response to angiotensin	3/132	25/17913	0.000798924	0.00289084	0.00130379	NFE2L2/CAV1/RELA	3
GO:0045453	bone resorption	4/132	57/17913	0.000822538	0.00297058	0.00133976	ADRB2/IL6/EGFR/PRKCA	4
GO:0090183	regulation of kidney development	4/132	57/17913	0.000822538	0.00297058	0.00133976	VEGFA/MYC/STAT1/MMP9	4
GO:0008593	regulation of Notch signaling pathway	5/132	99/17913	0.000827792	0.002981	0.00134446	EGF/EGFR/AKT1/NFKBIA/TP63	5
GO:0046632	alpha-beta T cell differentiation	5/132	99/17913	0.000827792	0.002981	0.00134446	IRF1/BCL2/IL6/IL2/IFNG	5
GO:1902106	negative regulation of leukocyte differentiation	5/132	99/17913	0.000827792	0.002981	0.00134446	IRF1/MYC/IL2/ERBB2/IL4	5
GO:0051092	positive regulation of NF-kappaB transcription factor activity	6/132	149/17913	0.000829599	0.00298466	0.00134611	CHUK/ICAM1/CAV1/RELA/IL1B/CD40LG	6
GO:0002819	regulation of adaptive immune response	6/132	150/17913	0.000859021	0.00308463	0.00139119	IRF1/IL6/IL10/IL2/IL4/IL1B	6
GO:0007088	regulation of mitotic nuclear division	6/132	150/17913	0.000859021	0.00308463	0.00139119	CCNB1/CHEK1/EGF/IL1A/RB1/IL1B	6
GO:0048259	regulation of receptor-mediated endocytosis	5/132	100/17913	0.000866275	0.00310772	0.00140161	SELE/EGF/VEGFA/IL4/SERPINE1	5
GO:0030520	intracellular estrogen receptor signaling pathway	4/132	58/17913	0.00087847	0.00313953	0.00141595	ESR1/PARP1/ESR2/TP63	4
GO:0032370	positive regulation of lipid transport	4/132	58/17913	0.00087847	0.00313953	0.00141595	PON1/SPP1/IL1B/NFKBIA	4
GO:0060043	regulation of cardiac muscle cell proliferation	4/132	58/17913	0.00087847	0.00313953	0.00141595	CCNB1/GJA1/MAPK14/MAPK1	4
GO:1904589	regulation of protein import	4/132	58/17913	0.00087847	0.00313953	0.00141595	MAPK14/PTGS2/MAPK1/IFNG	4
GO:0002053	positive regulation of mesenchymal cell proliferation	3/132	26/17913	0.000898288	0.00320126	0.0014438	VEGFA/MYC/STAT1	3
GO:0032647	regulation of interferon-alpha production	3/132	26/17913	0.000898288	0.00320126	0.0014438	CHUK/STAT1/IL10	3
GO:2000679	positive regulation of transcription regulatory region DNA binding	3/132	26/17913	0.000898288	0.00320126	0.0014438	PARP1/IFNG/RB1	3
GO:0002042	cell migration involved in sprouting angiogenesis	5/132	101/17913	0.000906076	0.00322597	0.00145494	PTGS2/VEGFA/KDR/HMOX1/AKT1	5
GO:0016236	macroautophagy	8/132	272/17913	0.000927458	0.00329899	0.00148787	ADRB2/CASP3/KDR/HMOX1/IL4/MAPK8/HIF1A/AKT1	8
GO:0045123	cellular extravasation	4/132	59/17913	0.000937029	0.0033299	0.00150181	SELE/CCL2/ICAM1/VCAM1	4
GO:0006275	regulation of DNA replication	5/132	102/17913	0.000947223	0.00336295	0.00151672	PCNA/CCNA2/EGFR/CHEK2/JUN	5
GO:0032526	response to retinoic acid	5/132	103/17913	0.000989743	0.00351061	0.00158332	SLC6A4/GJA1/COL1A1/PTGES/PPARG	5
GO:0002562	somatic diversification of immune receptors via germline recombination within a single locus	4/132	60/17913	0.000998284	0.00352105	0.00158802	IL10/IL2/IL4/CD40LG	4
GO:0016444	somatic cell DNA recombination	4/132	60/17913	0.000998284	0.00352105	0.00158802	IL10/IL2/IL4/CD40LG	4
GO:0032371	regulation of sterol transport	4/132	60/17913	0.000998284	0.00352105	0.00158802	PON1/PPARG/EGF/NFKBIA	4
GO:0032374	regulation of cholesterol transport	4/132	60/17913	0.000998284	0.00352105	0.00158802	PON1/PPARG/EGF/NFKBIA	4
GO:0050766	positive regulation of phagocytosis	4/132	60/17913	0.000998284	0.00352105	0.00158802	PPARG/CCL2/SOD1/IL1B	4
GO:0051785	positive regulation of nuclear division	4/132	60/17913	0.000998284	0.00352105	0.00158802	EGF/IL1A/RB1/IL1B	4
GO:0006936	muscle contraction	9/132	343/17913	0.00100427	0.00353537	0.00159448	ADRA2C/GJA1/ADRA2A/ADRA1B/CHUK/PTGS2/SOD1/CAV1/CHRM3	9
GO:0002026	regulation of the force of heart contraction	3/132	27/17913	0.00100516	0.00353537	0.00159448	ADRB1/CAV1/NOS3	3
GO:1905208	negative regulation of cardiocyte differentiation	3/132	27/17913	0.00100516	0.00353537	0.00159448	PPARA/EGFR/G6PD	3
GO:0016125	sterol metabolic process	6/132	155/17913	0.0010184	0.00357864	0.001614	PON1/POR/SOD1/IL4/G6PD/CYP1B1	6
GO:0050868	negative regulation of T cell activation	5/132	104/17913	0.00103367	0.00362889	0.00163666	IRF1/CASP3/IL10/IL2/ERBB2	5
GO:0034329	cell junction assembly	7/132	214/17913	0.00105181	0.00368915	0.00166384	GJA1/BCL2/FN1/VEGFA/KDR/CAV1/PRKCA	7
GO:0033627	cell adhesion mediated by integrin	4/132	61/17913	0.0010623	0.00371903	0.00167731	PLAU/ICAM1/SERPINE1/CYP1B1	4
GO:0070988	demethylation	4/132	61/17913	0.0010623	0.00371903	0.00167731	CYP1A1/POR/CYP1A2/CYP3A4	4
GO:0055076	transition metal ion homeostasis	5/132	105/17913	0.00107902	0.00377407	0.00170214	MYC/ABCG2/HMOX1/SOD1/HIF1A	5
GO:0000737	DNA catabolic process, endonucleolytic	3/132	28/17913	0.00111974	0.00389843	0.00175822	IL6/CASP3/BAX	3
GO:0008209	androgen metabolic process	3/132	28/17913	0.00111974	0.00389843	0.00175822	SPP1/ESR1/CYP3A4	3
GO:0032607	interferon-alpha production	3/132	28/17913	0.00111974	0.00389843	0.00175822	CHUK/STAT1/IL10	3
GO:0034698	response to gonadotropin	3/132	28/17913	0.00111974	0.00389843	0.00175822	POR/CCNA2/ICAM1	3
GO:1902932	positive regulation of alcohol biosynthetic process	3/132	28/17913	0.00111974	0.00389843	0.00175822	POR/IFNG/IL1B	3
GO:0002065	columnar/cuboidal epithelial cell differentiation	5/132	106/17913	0.00112584	0.00390883	0.00176292	SOD1/HIF1A/SERPINE1/CDKN1A/TP63	5
GO:0043502	regulation of muscle adaptation	5/132	106/17913	0.00112584	0.00390883	0.00176292	PARP1/PPARA/G6PD/NOS3/PRKCA	5
GO:2000278	regulation of DNA biosynthetic process	5/132	106/17913	0.00112584	0.00390883	0.00176292	GJA1/PPARG/MYC/MAPK1/CDKN1A	5
GO:0015918	sterol transport	5/132	107/17913	0.00117414	0.00407279	0.00183686	PON1/PPARG/EGF/CAV1/NFKBIA	5
GO:0045600	positive regulation of fat cell differentiation	4/132	63/17913	0.00119888	0.00414591	0.00186984	PPARG/MAPK14/PTGS2/AKT1	4
GO:0055025	positive regulation of cardiac muscle tissue development	4/132	63/17913	0.00119888	0.00414591	0.00186984	CCNB1/MAPK14/MAPK1/ERBB3	4
GO:0002673	regulation of acute inflammatory response	6/132	160/17913	0.00119961	0.00414591	0.00186984	PTGER3/PPARG/GSTP1/PTGS2/IL6/IL1B	6
GO:0035821	modification of morphology or physiology of other organism	6/132	160/17913	0.00119961	0.00414591	0.00186984	NOS2/CASP8/SLPI/IFNG/BCL2L1/JUN	6
GO:0032411	positive regulation of transporter activity	5/132	108/17913	0.00122396	0.00422619	0.00190605	PON1/HTR3A/ADRB2/CCL2/IFNG	5
GO:0006986	response to unfolded protein	6/132	161/17913	0.00123864	0.00425817	0.00192047	HSPB1/CXCL8/NFE2L2/CCND1/CCL2/BAX	6
GO:0010950	positive regulation of endopeptidase activity	6/132	161/17913	0.00123864	0.00425817	0.00192047	CASP8/PPARG/MYC/CASP9/F3/BAX	6
GO:0000083	regulation of transcription involved in G1/S transition of mitotic cell cycle	3/132	29/17913	0.00124225	0.00425817	0.00192047	E2F1/PCNA/RB1	3
GO:0043457	regulation of cellular respiration	3/132	29/17913	0.00124225	0.00425817	0.00192047	NOS2/CCNB1/HIF1A	3
GO:0045940	positive regulation of steroid metabolic process	3/132	29/17913	0.00124225	0.00425817	0.00192047	POR/IFNG/IL1B	3
GO:0048873	homeostasis of number of cells within a tissue	3/132	29/17913	0.00124225	0.00425817	0.00192047	BCL2/NOS3/BAX	3
GO:0071549	cellular response to dexamethasone stimulus	3/132	29/17913	0.00124225	0.00425817	0.00192047	EGFR/ICAM1/CASP9	3
GO:1900117	regulation of execution phase of apoptosis	3/132	29/17913	0.00124225	0.00425817	0.00192047	IL6/BCL2L1/BAX	3
GO:0046622	positive regulation of organ growth	4/132	64/17913	0.00127158	0.00435477	0.00196404	CCNB1/MAPK14/MAPK1/AKT1	4
GO:0042303	molting cycle	5/132	109/17913	0.00127533	0.00435574	0.00196447	BCL2/PTGS2/EGFR/RELA/TP63	5
GO:0042633	hair cycle	5/132	109/17913	0.00127533	0.00435574	0.00196447	BCL2/PTGS2/EGFR/RELA/TP63	5
GO:1903052	positive regulation of proteolysis involved in cellular protein catabolic process	5/132	109/17913	0.00127533	0.00435574	0.00196447	NFE2L2/EGF/MDM2/CAV1/AKT1	5
GO:0051302	regulation of cell division	6/132	162/17913	0.00127863	0.00436306	0.00196778	IL1A/VEGFA/MYC/BCL2L1/IL1B/TP63	6
GO:0001649	osteoblast differentiation	7/132	222/17913	0.00130038	0.00443328	0.00199944	GJA1/COL1A1/ACHE/IL6/AKT1/IGFBP3/TP63	7
GO:0002695	negative regulation of leukocyte activation	6/132	163/17913	0.0013196	0.0044907	0.00202534	IRF1/CASP3/HMOX1/IL10/IL2/ERBB2	6
GO:0050680	negative regulation of epithelial cell proliferation	6/132	163/17913	0.0013196	0.0044907	0.00202534	GJA1/PPARG/CCL2/STAT1/CAV1/RB1	6
GO:0014031	mesenchymal cell development	4/132	65/17913	0.00134731	0.00457263	0.00206229	BCL2/FN1/MAPK1/HIF1A	4
GO:0032945	negative regulation of mononuclear cell proliferation	4/132	65/17913	0.00134731	0.00457263	0.00206229	CASP3/IL10/IL2/ERBB2	4
GO:0050672	negative regulation of lymphocyte proliferation	4/132	65/17913	0.00134731	0.00457263	0.00206229	CASP3/IL10/IL2/ERBB2	4
GO:0045619	regulation of lymphocyte differentiation	6/132	164/17913	0.00136157	0.00461687	0.00208225	IRF1/SOD1/IL2/ERBB2/IFNG/IL4	6
GO:0006839	mitochondrial transport	7/132	224/17913	0.00136918	0.00463849	0.002092	BCL2/E2F1/CASP8/MAPK8/BCL2L1/BAX/TP63	7
GO:0010543	regulation of platelet activation	3/132	30/17913	0.00137288	0.0046427	0.0020939	THBD/NOS3/PRKCA	3
GO:0046320	regulation of fatty acid oxidation	3/132	30/17913	0.00137288	0.0046427	0.0020939	PPARG/PPARA/AKT1	3
GO:0042440	pigment metabolic process	4/132	66/17913	0.00142614	0.00481849	0.00217318	UGT1A1/BCL2/HMOX1/TYR	4
GO:0030968	endoplasmic reticulum unfolded protein response	5/132	112/17913	0.00143901	0.00485762	0.00219083	CXCL8/NFE2L2/CCND1/CCL2/BAX	5
GO:0019935	cyclic-nucleotide-mediated signaling	6/132	166/17913	0.00144857	0.00488115	0.00220144	ADRA2A/AHR/ADRB1/OPRM1/CXCL10/PRKCA	6
GO:2001257	regulation of cation channel activity	6/132	166/17913	0.00144857	0.00488115	0.00220144	ADRB2/CCL2/IFNG/CAV1/OPRM1/MMP9	6
GO:0002200	somatic diversification of immune receptors	4/132	67/17913	0.00150813	0.00505822	0.0022813	IL10/IL2/IL4/CD40LG	4
GO:0040014	regulation of multicellular organism growth	4/132	67/17913	0.00150813	0.00505822	0.0022813	BCL2/ADRB1/ADRB2/SOD1	4
GO:0042531	positive regulation of tyrosine phosphorylation of STAT protein	4/132	67/17913	0.00150813	0.00505822	0.0022813	IL6/IL2/IFNG/IL4	4
GO:0099601	regulation of neurotransmitter receptor activity	4/132	67/17913	0.00150813	0.00505822	0.0022813	ADRB2/CCL2/IFNG/OPRM1	4
GO:0033198	response to ATP	3/132	31/17913	0.00151184	0.00505822	0.0022813	PTGS2/SOD1/IL1B	3
GO:0035767	endothelial cell chemotaxis	3/132	31/17913	0.00151184	0.00505822	0.0022813	HSPB1/VEGFA/KDR	3
GO:0043330	response to exogenous dsRNA	3/132	31/17913	0.00151184	0.00505822	0.0022813	MAPK1/CAV1/NFKBIA	3
GO:0045648	positive regulation of erythrocyte differentiation	3/132	31/17913	0.00151184	0.00505822	0.0022813	MAPK14/STAT1/HIF1A	3
GO:0030324	lung development	6/132	169/17913	0.00158693	0.00529538	0.00238826	VEGFA/CYP1A2/MAPK1/EGFR/NOS3/PGR	6
GO:0038095	Fc-epsilon receptor signaling pathway	6/132	169/17913	0.00158693	0.00529538	0.00238826	CHUK/MAPK1/FOS/MAPK8/RELA/JUN	6
GO:0046328	regulation of JNK cascade	6/132	169/17913	0.00158693	0.00529538	0.00238826	GSTP1/NCF1/EGFR/AKT1/IL1B/CD40LG	6
GO:0032436	positive regulation of proteasomal ubiquitin-dependent protein catabolic process	4/132	68/17913	0.00159334	0.00530229	0.00239138	NFE2L2/MDM2/CAV1/AKT1	4
GO:0050805	negative regulation of synaptic transmission	4/132	68/17913	0.00159334	0.00530229	0.00239138	SLC6A4/PTGS2/ACHE/IL1B	4
GO:0060038	cardiac muscle cell proliferation	4/132	68/17913	0.00159334	0.00530229	0.00239138	CCNB1/GJA1/MAPK14/MAPK1	4
GO:0002697	regulation of immune effector process	10/132	441/17913	0.00159462	0.00530229	0.00239138	MAPK14/STAT1/IL6/HMOX1/IL10/IL2/IFNG/IL4/IL1B/CD40LG	10
GO:0051153	regulation of striated muscle cell differentiation	5/132	115/17913	0.00161768	0.00537423	0.00242382	BCL2/MAPK14/PPARA/G6PD/CXCL10	5
GO:0097529	myeloid leukocyte migration	6/132	170/17913	0.00163522	0.00542771	0.00244794	CXCL8/MAPK14/CCL2/IL6/CXCL10/SERPINE1	6
GO:0002758	innate immune response-activating signal transduction	8/132	298/17913	0.00165777	0.00547397	0.0024688	IRF1/CASP8/RAF1/CHUK/ESR1/CAV1/RELA/NFKBIA	8
GO:0007190	activation of adenylate cyclase activity	3/132	32/17913	0.00165931	0.00547397	0.0024688	ADRB1/RAF1/ADRB2	3
GO:0046685	response to arsenic-containing substance	3/132	32/17913	0.00165931	0.00547397	0.0024688	CYP1A1/HMOX1/CDKN1A	3
GO:0055022	negative regulation of cardiac muscle tissue growth	3/132	32/17913	0.00165931	0.00547397	0.0024688	GJA1/PPARA/G6PD	3
GO:0061117	negative regulation of heart growth	3/132	32/17913	0.00165931	0.00547397	0.0024688	GJA1/PPARA/G6PD	3
GO:0071295	cellular response to vitamin	3/132	32/17913	0.00165931	0.00547397	0.0024688	COL1A1/PPARG/MDM2	3
GO:1900745	positive regulation of p38MAPK cascade	3/132	32/17913	0.00165931	0.00547397	0.0024688	NCF1/VEGFA/IL1B	3
GO:0016042	lipid catabolic process	8/132	300/17913	0.0017288	0.00569823	0.00256995	ADRA2A/SPP1/PPARA/CYP1A2/AKT1/IL1B/CYP3A4/CYP1B1	8
GO:0043123	positive regulation of I-kappaB kinase/NF-kappaB signaling	6/132	172/17913	0.00173514	0.00570916	0.00257488	GJA1/CASP8/CHUK/HMOX1/RELA/AKT1	6
GO:0051783	regulation of nuclear division	6/132	172/17913	0.00173514	0.00570916	0.00257488	CCNB1/CHEK1/EGF/IL1A/RB1/IL1B	6
GO:0001952	regulation of cell-matrix adhesion	5/132	117/17913	0.00174552	0.00573332	0.00258578	PLAU/BCL2/VEGFA/KDR/SERPINE1	5
GO:0014066	regulation of phosphatidylinositol 3-kinase signaling	5/132	117/17913	0.00174552	0.00573332	0.00258578	NCF1/KDR/MAPK1/EGFR/ERBB3	5
GO:0030323	respiratory tube development	6/132	173/17913	0.0017868	0.00585872	0.00264233	VEGFA/CYP1A2/MAPK1/EGFR/NOS3/PGR	6
GO:0051897	positive regulation of protein kinase B signaling	6/132	173/17913	0.0017868	0.00585872	0.00264233	EGF/ESR1/EGFR/ERBB3/ERBB2/F3	6
GO:0006308	DNA catabolic process	3/132	33/17913	0.00181547	0.00592185	0.0026708	IL6/CASP3/BAX	3
GO:0030947	regulation of vascular endothelial growth factor receptor signaling pathway	3/132	33/17913	0.00181547	0.00592185	0.0026708	VEGFA/HIF1A/IL1B	3
GO:0045191	regulation of isotype switching	3/132	33/17913	0.00181547	0.00592185	0.0026708	IL10/IL2/IL4	3
GO:0045589	regulation of regulatory T cell differentiation	3/132	33/17913	0.00181547	0.00592185	0.0026708	IRF1/IL2/IFNG	3
GO:0098664	G protein-coupled serotonin receptor signaling pathway	3/132	33/17913	0.00181547	0.00592185	0.0026708	CHRM1/CHRM2/CHRM3	3
GO:1901890	positive regulation of cell junction assembly	3/132	33/17913	0.00181547	0.00592185	0.0026708	VEGFA/KDR/CAV1	3
GO:0001960	negative regulation of cytokine-mediated signaling pathway	4/132	71/17913	0.001869	0.00608071	0.00274245	PPARG/GSTP1/IL6/CAV1	4
GO:0002312	B cell activation involved in immune response	4/132	71/17913	0.001869	0.00608071	0.00274245	IL10/IL2/IL4/CD40LG	4
GO:0033555	multicellular organismal response to stress	4/132	71/17913	0.001869	0.00608071	0.00274245	SLC6A2/GJA1/BCL2/ADRB1	4
GO:0051928	positive regulation of calcium ion transport	5/132	119/17913	0.00188062	0.00611322	0.00275712	CCL2/G6PD/CAV1/CXCL10/BAX	5
GO:0140014	mitotic nuclear division	7/132	237/17913	0.00188858	0.00613382	0.0027664	CCNB1/CHEK1/EGF/IL1A/CHEK2/RB1/IL1B	7
GO:0022900	electron transport chain	6/132	175/17913	0.00189363	0.00613966	0.00276904	CCNB1/NCF1/POR/MAOB/CYP1A2/NQO1	6
GO:0035966	response to topologically incorrect protein	6/132	175/17913	0.00189363	0.00613966	0.00276904	HSPB1/CXCL8/NFE2L2/CCND1/CCL2/BAX	6
GO:0019079	viral genome replication	5/132	120/17913	0.00195097	0.00632013	0.00285043	BCL2/CXCL8/SLPI/CCL2/TOP2A	5
GO:0002532	production of molecular mediator involved in inflammatory response	4/132	72/17913	0.00196778	0.00636368	0.00287007	NOS2/ALOX5/MAPK14/SERPINE1	4
GO:0032677	regulation of interleukin-8 production	4/132	72/17913	0.00196778	0.00636368	0.00287007	CRP/IL10/SERPINE1/IL1B	4
GO:0010464	regulation of mesenchymal cell proliferation	3/132	34/17913	0.00198051	0.0063775	0.00287631	VEGFA/MYC/STAT1	3
GO:0014072	response to isoquinoline alkaloid	3/132	34/17913	0.00198051	0.0063775	0.00287631	MDM2/RELA/OPRM1	3
GO:0032148	activation of protein kinase B activity	3/132	34/17913	0.00198051	0.0063775	0.00287631	ADRA2C/ADRA2A/AKT1	3
GO:0032660	regulation of interleukin-17 production	3/132	34/17913	0.00198051	0.0063775	0.00287631	IL6/IL2/IFNG	3
GO:0043278	response to morphine	3/132	34/17913	0.00198051	0.0063775	0.00287631	MDM2/RELA/OPRM1	3
GO:0042180	cellular ketone metabolic process	7/132	241/17913	0.00207578	0.00666722	0.00300697	PPARG/PTGS2/PPARA/NQO1/CAV1/AKT1/IL1B	7
GO:0051896	regulation of protein kinase B signaling	7/132	241/17913	0.00207578	0.00666722	0.00300697	EGF/ESR1/EGFR/ERBB3/ERBB2/AKT1/F3	7
GO:1901617	organic hydroxy compound biosynthetic process	7/132	241/17913	0.00207578	0.00666722	0.00300697	POR/SOD1/IFNG/G6PD/TYR/IL1B/CYP3A4	7
GO:0034763	negative regulation of transmembrane transport	5/132	122/17913	0.00209741	0.00673099	0.00303573	ADRA2A/CAV1/AKT1/IL1B/MMP9	5
GO:0051188	cofactor biosynthetic process	8/132	310/17913	0.0021209	0.00679174	0.00306313	CYP1A1/NFE2L2/PTGS2/PPARA/MAOB/CYP1A2/SOD1/HIF1A	8
GO:0006575	cellular modified amino acid metabolic process	6/132	179/17913	0.00212174	0.00679174	0.00306313	GSTP1/NFE2L2/POR/GSTM1/SOD1/G6PD	6
GO:0038061	NIK/NF-kappaB signaling	6/132	179/17913	0.00212174	0.00679174	0.00306313	CHUK/EGFR/RELA/AKT1/IL1B/NFKBIA	6
GO:0007157	heterophilic cell-cell adhesion via plasma membrane cell adhesion molecules	3/132	35/17913	0.0021546	0.00686198	0.00309481	SELE/ICAM1/VCAM1	3
GO:0042092	type 2 immune response	3/132	35/17913	0.0021546	0.00686198	0.00309481	IL6/IL10/IL4	3
GO:0045066	regulatory T cell differentiation	3/132	35/17913	0.0021546	0.00686198	0.00309481	IRF1/IL2/IFNG	3
GO:0045740	positive regulation of DNA replication	3/132	35/17913	0.0021546	0.00686198	0.00309481	PCNA/EGFR/JUN	3
GO:0070423	nucleotide-binding oligomerization domain containing signaling pathway	3/132	35/17913	0.0021546	0.00686198	0.00309481	CASP8/RELA/NFKBIA	3
GO:2000310	regulation of NMDA receptor activity	3/132	35/17913	0.0021546	0.00686198	0.00309481	CCL2/IFNG/OPRM1	3
GO:0032479	regulation of type I interferon production	5/132	123/17913	0.00217357	0.00691076	0.00311681	IRF1/CHUK/STAT1/IL10/RELA	5
GO:0034620	cellular response to unfolded protein	5/132	123/17913	0.00217357	0.00691076	0.00311681	CXCL8/NFE2L2/CCND1/CCL2/BAX	5
GO:0032481	positive regulation of type I interferon production	4/132	74/17913	0.00217608	0.0069129	0.00311777	IRF1/CHUK/STAT1/RELA	4
GO:0002040	sprouting angiogenesis	6/132	181/17913	0.0022433	0.00712046	0.00321139	PTGS2/VEGFA/KDR/HMOX1/IL10/AKT1	6
GO:0003158	endothelium development	5/132	124/17913	0.00225173	0.00712922	0.00321534	GJA1/KDR/ICAM1/CXCL10/IL1B	5
GO:0008360	regulation of cell shape	5/132	124/17913	0.00225173	0.00712922	0.00321534	FN1/VEGFA/CCL2/KDR/ICAM1	5
GO:0019218	regulation of steroid metabolic process	5/132	124/17913	0.00225173	0.00712922	0.00321534	UGT1A1/POR/SOD1/IFNG/IL1B	5
GO:0032606	type I interferon production	5/132	125/17913	0.00233192	0.00725885	0.0032738	IRF1/CHUK/STAT1/IL10/RELA	5
GO:0006527	arginine catabolic process	2/132	10/17913	0.00233306	0.00725885	0.0032738	NOS2/NOS3	2
GO:0010749	regulation of nitric oxide mediated signal transduction	2/132	10/17913	0.00233306	0.00725885	0.0032738	VEGFA/EGFR	2
GO:0021924	cell proliferation in external granule layer	2/132	10/17913	0.00233306	0.00725885	0.0032738	SLC6A4/EGF	2
GO:0021930	cerebellar granule cell precursor proliferation	2/132	10/17913	0.00233306	0.00725885	0.0032738	SLC6A4/EGF	2
GO:0021936	regulation of cerebellar granule cell precursor proliferation	2/132	10/17913	0.00233306	0.00725885	0.0032738	SLC6A4/EGF	2
GO:0032070	regulation of deoxyribonuclease activity	2/132	10/17913	0.00233306	0.00725885	0.0032738	PCNA/AKT1	2
GO:0033629	negative regulation of cell adhesion mediated by integrin	2/132	10/17913	0.00233306	0.00725885	0.0032738	SERPINE1/CYP1B1	2
GO:0034350	regulation of glial cell apoptotic process	2/132	10/17913	0.00233306	0.00725885	0.0032738	CCL2/PRKCA	2
GO:0045080	positive regulation of chemokine biosynthetic process	2/132	10/17913	0.00233306	0.00725885	0.0032738	HMOX1/IL1B	2
GO:0048304	positive regulation of isotype switching to IgG isotypes	2/132	10/17913	0.00233306	0.00725885	0.0032738	IL2/IL4	2
GO:0051901	positive regulation of mitochondrial depolarization	2/132	10/17913	0.00233306	0.00725885	0.0032738	PARP1/KDR	2
GO:0060068	vagina development	2/132	10/17913	0.00233306	0.00725885	0.0032738	ESR1/BAX	2
GO:0060346	bone trabecula formation	2/132	10/17913	0.00233306	0.00725885	0.0032738	MMP2/COL1A1	2
GO:0060352	cell adhesion molecule production	2/132	10/17913	0.00233306	0.00725885	0.0032738	CAV1/IL1B	2
GO:0060525	prostate glandular acinus development	2/132	10/17913	0.00233306	0.00725885	0.0032738	ESR1/TP63	2
GO:0070391	response to lipoteichoic acid	2/132	10/17913	0.00233306	0.00725885	0.0032738	MAPK14/RELA	2
GO:0071223	cellular response to lipoteichoic acid	2/132	10/17913	0.00233306	0.00725885	0.0032738	MAPK14/RELA	2
GO:0071281	cellular response to iron ion	2/132	10/17913	0.00233306	0.00725885	0.0032738	CCNB1/HMOX1	2
GO:0072203	cell proliferation involved in metanephros development	2/132	10/17913	0.00233306	0.00725885	0.0032738	MYC/STAT1	2
GO:0090336	positive regulation of brown fat cell differentiation	2/132	10/17913	0.00233306	0.00725885	0.0032738	MAPK14/PTGS2	2
GO:0035872	nucleotide-binding domain, leucine rich repeat containing receptor signaling pathway	3/132	36/17913	0.0023379	0.00726193	0.00327519	CASP8/RELA/NFKBIA	3
GO:0045911	positive regulation of DNA recombination	3/132	36/17913	0.0023379	0.00726193	0.00327519	PARP1/IL2/IL4	3
GO:0007264	small GTPase mediated signal transduction	10/132	465/17913	0.00234853	0.00728893	0.00328737	ADRA2A/MAPK14/RAF1/CHUK/CCNA2/COL3A1/HMOX1/RB1/CDKN1A/JUN	10
GO:0010611	regulation of cardiac muscle hypertrophy	4/132	76/17913	0.00239911	0.00743981	0.00335541	PARP1/PPARA/G6PD/PRKCA	4
GO:0042476	odontogenesis	5/132	126/17913	0.00241416	0.00748034	0.00337369	COL1A1/PPARA/SERPINE1/BAX/TP63	5
GO:0002703	regulation of leukocyte mediated immunity	6/132	185/17913	0.00250211	0.00774648	0.00349373	IL6/HMOX1/IL10/IL2/IL4/IL1B	6
GO:0048708	astrocyte differentiation	4/132	77/17913	0.00251631	0.00777133	0.00350494	IL6/MAPK1/EGFR/IL1B	4
GO:0060761	negative regulation of response to cytokine stimulus	4/132	77/17913	0.00251631	0.00777133	0.00350494	PPARG/GSTP1/IL6/CAV1	4
GO:0072088	nephron epithelium morphogenesis	4/132	77/17913	0.00251631	0.00777133	0.00350494	BCL2/VEGFA/MYC/STAT1	4
GO:0030212	hyaluronan metabolic process	3/132	37/17913	0.00253059	0.00778432	0.00351079	EGF/AKT1/IL1B	3
GO:0045124	regulation of bone resorption	3/132	37/17913	0.00253059	0.00778432	0.00351079	IL6/EGFR/PRKCA	3
GO:0046326	positive regulation of glucose import	3/132	37/17913	0.00253059	0.00778432	0.00351079	NFE2L2/MAPK14/AKT1	3
GO:1905898	positive regulation of response to endoplasmic reticulum stress	3/132	37/17913	0.00253059	0.00778432	0.00351079	NFE2L2/CAV1/BAX	3
GO:0002218	activation of innate immune response	8/132	319/17913	0.00253083	0.00778432	0.00351079	IRF1/CASP8/RAF1/CHUK/ESR1/CAV1/RELA/NFKBIA	8
GO:2000027	regulation of animal organ morphogenesis	7/132	250/17913	0.00254946	0.00783522	0.00353375	BCL2/ESR1/POR/VEGFA/MYC/STAT1/BAX	7
GO:0070374	positive regulation of ERK1 and ERK2 cascade	6/132	186/17913	0.00257018	0.00789249	0.00355958	KDR/EGFR/ICAM1/OPRM1/JUN/PRKCA	6
GO:0002576	platelet degranulation	5/132	128/17913	0.00258495	0.00791852	0.00357132	FN1/EGF/VEGFA/SOD1/SERPINE1	5
GO:0009308	amine metabolic process	5/132	128/17913	0.00258495	0.00791852	0.00357132	MAOA/CYP1A1/MAOB/NQO1/VCAM1	5
GO:1900542	regulation of purine nucleotide metabolic process	5/132	128/17913	0.00258495	0.00791852	0.00357132	CCNB1/PARP1/PPARA/HIF1A/NOS3	5
GO:0048285	organelle fission	9/132	395/17913	0.00263617	0.0080465	0.00362904	CCNB1/CHEK1/EGF/IL1A/KDR/TOP2A/CHEK2/RB1/IL1B	9
GO:0010827	regulation of glucose transmembrane transport	4/132	78/17913	0.00263739	0.0080465	0.00362904	NFE2L2/MAPK14/AKT1/IL1B	4
GO:0045913	positive regulation of carbohydrate metabolic process	4/132	78/17913	0.00263739	0.0080465	0.00362904	EGF/PPARA/HIF1A/AKT1	4
GO:0055013	cardiac muscle cell development	4/132	78/17913	0.00263739	0.0080465	0.00362904	CCNB1/VEGFA/PPARA/G6PD	4
GO:1905954	positive regulation of lipid localization	4/132	78/17913	0.00263739	0.0080465	0.00362904	PON1/SPP1/IL1B/NFKBIA	4
GO:1903364	positive regulation of cellular protein catabolic process	5/132	129/17913	0.00267356	0.00815026	0.00367584	NFE2L2/EGF/MDM2/CAV1/AKT1	5
GO:0019722	calcium-mediated signaling	6/132	188/17913	0.00271049	0.00825618	0.0037236	CXCL8/SELE/KDR/EGFR/ERBB3/VCAM1	6
GO:0032620	interleukin-17 production	3/132	38/17913	0.00273282	0.00829741	0.0037422	IL6/IL2/IFNG	3
GO:0032941	secretion by tissue	3/132	38/17913	0.00273282	0.00829741	0.0037422	GJA1/CHRM1/CHRM3	3
GO:0043331	response to dsRNA	3/132	38/17913	0.00273282	0.00829741	0.0037422	MAPK1/CAV1/NFKBIA	3
GO:1904037	positive regulation of epithelial cell apoptotic process	3/132	38/17913	0.00273282	0.00829741	0.0037422	CCL2/IL6/CD40LG	3
GO:0014743	regulation of muscle hypertrophy	4/132	79/17913	0.00276241	0.00836621	0.00377323	PARP1/PPARA/G6PD/PRKCA	4
GO:0072028	nephron morphogenesis	4/132	79/17913	0.00276241	0.00836621	0.00377323	BCL2/VEGFA/MYC/STAT1	4
GO:2001021	negative regulation of response to DNA damage stimulus	4/132	79/17913	0.00276241	0.00836621	0.00377323	BCL2/MDM2/BCL2L1/CHEK2	4
GO:0006766	vitamin metabolic process	5/132	130/17913	0.00276435	0.00836621	0.00377323	CYP1A1/IFNG/IL1B/CYP3A4/PRSS1	5
GO:0019058	viral life cycle	8/132	324/17913	0.00278401	0.00841897	0.00379702	BCL2/CXCL8/SLPI/CCL2/EGFR/TOP2A/ICAM1/CAV1	8
GO:0002024	diet induced thermogenesis	2/132	11/17913	0.00283779	0.0085066	0.00383655	ADRB1/ADRB2	2
GO:0016264	gap junction assembly	2/132	11/17913	0.00283779	0.0085066	0.00383655	GJA1/CAV1	2
GO:0021534	cell proliferation in hindbrain	2/132	11/17913	0.00283779	0.0085066	0.00383655	SLC6A4/EGF	2
GO:0031392	regulation of prostaglandin biosynthetic process	2/132	11/17913	0.00283779	0.0085066	0.00383655	PTGS2/IL1B	2
GO:0032494	response to peptidoglycan	2/132	11/17913	0.00283779	0.0085066	0.00383655	IL6/RELA	2
GO:0040015	negative regulation of multicellular organism growth	2/132	11/17913	0.00283779	0.0085066	0.00383655	ADRB1/ADRB2	2
GO:0050930	induction of positive chemotaxis	2/132	11/17913	0.00283779	0.0085066	0.00383655	CXCL8/VEGFA	2
GO:0051024	positive regulation of immunoglobulin secretion	2/132	11/17913	0.00283779	0.0085066	0.00383655	IL6/IL2	2
GO:0070673	response to interleukin-18	2/132	11/17913	0.00283779	0.0085066	0.00383655	ALOX5/AKT1	2
GO:0072584	caveolin-mediated endocytosis	2/132	11/17913	0.00283779	0.0085066	0.00383655	MAPK1/CAV1	2
GO:2001269	positive regulation of cysteine-type endopeptidase activity involved in apoptotic signaling pathway	2/132	11/17913	0.00283779	0.0085066	0.00383655	CASP8/BAX	2
GO:0007204	positive regulation of cytosolic calcium ion concentration	7/132	255/17913	0.00284632	0.00852542	0.00384503	GJA1/BCL2/ESR1/IL2/CAV1/CXCL10/BAX	7
GO:0006694	steroid biosynthetic process	6/132	190/17913	0.00285648	0.00854228	0.00385264	POR/SOD1/IFNG/G6PD/IL1B/CYP3A4	6
GO:0009749	response to glucose	6/132	190/17913	0.00285648	0.00854228	0.00385264	GJA1/ADRA2A/RAF1/CASP3/ICAM1/HIF1A	6
GO:0001501	skeletal system development	10/132	479/17913	0.00290648	0.00868492	0.00391697	MMP2/GJA1/COL1A1/MAPK14/POR/COL3A1/RELA/HIF1A/TP63/MMP9	10
GO:0010874	regulation of cholesterol efflux	3/132	39/17913	0.00294475	0.00877842	0.00395914	PON1/EGF/NFKBIA	3
GO:0042596	fear response	3/132	39/17913	0.00294475	0.00877842	0.00395914	GJA1/BCL2/ADRB1	3
GO:0060045	positive regulation of cardiac muscle cell proliferation	3/132	39/17913	0.00294475	0.00877842	0.00395914	CCNB1/MAPK14/MAPK1	3
GO:0006140	regulation of nucleotide metabolic process	5/132	132/17913	0.0029526	0.00878103	0.00396032	CCNB1/PARP1/PPARA/HIF1A/NOS3	5
GO:0050715	positive regulation of cytokine secretion	5/132	132/17913	0.0029526	0.00878103	0.00396032	MAPK14/IL1A/CHUK/IL10/IL1B	5
GO:0051250	negative regulation of lymphocyte activation	5/132	132/17913	0.0029526	0.00878103	0.00396032	IRF1/CASP3/IL10/IL2/ERBB2	5
GO:0071897	DNA biosynthetic process	6/132	192/17913	0.00300828	0.00893957	0.00403182	GJA1/PPARG/PCNA/MYC/MAPK1/CDKN1A	6
GO:1902930	regulation of alcohol biosynthetic process	4/132	81/17913	0.00302452	0.00898075	0.00405039	POR/SOD1/IFNG/IL1B	4
GO:0046631	alpha-beta T cell activation	5/132	133/17913	0.00305013	0.00904967	0.00408148	IRF1/BCL2/IL6/IL2/IFNG	5
GO:0060541	respiratory system development	6/132	193/17913	0.00308641	0.00915012	0.00412678	VEGFA/CYP1A2/MAPK1/EGFR/NOS3/PGR	6
GO:0006970	response to osmotic stress	4/132	82/17913	0.00316173	0.00930739	0.00419771	PTGS2/CASP3/EGFR/BAX	4
GO:0014855	striated muscle cell proliferation	4/132	82/17913	0.00316173	0.00930739	0.00419771	CCNB1/GJA1/MAPK14/MAPK1	4
GO:0031341	regulation of cell killing	4/132	82/17913	0.00316173	0.00930739	0.00419771	NOS2/IFNG/IL4/ICAM1	4
GO:0045445	myoblast differentiation	4/132	82/17913	0.00316173	0.00930739	0.00419771	MAPK14/RB1/CXCL10/IGFBP3	4
GO:2000106	regulation of leukocyte apoptotic process	4/132	82/17913	0.00316173	0.00930739	0.00419771	IL10/IL2/HIF1A/BAX	4
GO:0002369	T cell cytokine production	3/132	40/17913	0.00316652	0.00930739	0.00419771	IL6/IL4/IL1B	3
GO:0031279	regulation of cyclase activity	3/132	40/17913	0.00316652	0.00930739	0.00419771	MAPK14/MAPK8/NOS3	3
GO:0031952	regulation of protein autophosphorylation	3/132	40/17913	0.00316652	0.00930739	0.00419771	VEGFA/CAV1/JUN	3
GO:0033146	regulation of intracellular estrogen receptor signaling pathway	3/132	40/17913	0.00316652	0.00930739	0.00419771	ESR1/PARP1/TP63	3
GO:0038084	vascular endothelial growth factor signaling pathway	3/132	40/17913	0.00316652	0.00930739	0.00419771	HSPB1/VEGFA/KDR	3
GO:0006260	DNA replication	7/132	260/17913	0.00316905	0.00930739	0.00419771	CHEK1/PCNA/CCNA2/ACHE/EGFR/CHEK2/JUN	7
GO:0016579	protein deubiquitination	7/132	260/17913	0.00316905	0.00930739	0.00419771	ESR1/ADRB2/MYC/CCNA2/MDM2/HIF1A/NFKBIA	7
GO:0046890	regulation of lipid biosynthetic process	6/132	195/17913	0.0032472	0.00952912	0.00429771	PTGS2/POR/SOD1/IFNG/AKT1/IL1B	6
GO:0002822	regulation of adaptive immune response based on somatic recombination of immune receptors built from immunoglobulin superfamily domains	5/132	135/17913	0.00325212	0.00952912	0.00429771	IL6/IL10/IL2/IL4/IL1B	5
GO:0035967	cellular response to topologically incorrect protein	5/132	135/17913	0.00325212	0.00952912	0.00429771	CXCL8/NFE2L2/CCND1/CCL2/BAX	5
GO:0003073	regulation of systemic arterial blood pressure	4/132	83/17913	0.00330313	0.00966358	0.00435836	GJA1/ECE1/ADRB1/NOS3	4
GO:1905897	regulation of response to endoplasmic reticulum stress	4/132	83/17913	0.00330313	0.00966358	0.00435836	NFE2L2/CAV1/BCL2L1/BAX	4
GO:0002706	regulation of lymphocyte mediated immunity	5/132	136/17913	0.00335665	0.00981256	0.00442554	IL6/IL10/IL2/IL4/IL1B	5
GO:0002674	negative regulation of acute inflammatory response	2/132	12/17913	0.00338895	0.00981573	0.00442698	PPARG/GSTP1	2
GO:0007077	mitotic nuclear envelope disassembly	2/132	12/17913	0.00338895	0.00981573	0.00442698	CCNB1/PRKCA	2
GO:0007171	activation of transmembrane receptor protein tyrosine kinase activity	2/132	12/17913	0.00338895	0.00981573	0.00442698	EGF/ADRB2	2
GO:0010889	regulation of sequestering of triglyceride	2/132	12/17913	0.00338895	0.00981573	0.00442698	PPARG/PPARA	2
GO:0038003	opioid receptor signaling pathway	2/132	12/17913	0.00338895	0.00981573	0.00442698	OPRD1/OPRM1	2
GO:0045346	regulation of MHC class II biosynthetic process	2/132	12/17913	0.00338895	0.00981573	0.00442698	IL10/IL4	2
GO:0048302	regulation of isotype switching to IgG isotypes	2/132	12/17913	0.00338895	0.00981573	0.00442698	IL2/IL4	2
GO:0051712	positive regulation of killing of cells of other organism	2/132	12/17913	0.00338895	0.00981573	0.00442698	NOS2/IFNG	2
GO:0097284	hepatocyte apoptotic process	2/132	12/17913	0.00338895	0.00981573	0.00442698	BCL2L1/RB1	2
GO:0150065	regulation of deacetylase activity	2/132	12/17913	0.00338895	0.00981573	0.00442698	VEGFA/MAPK8	2
GO:1902510	regulation of apoptotic DNA fragmentation	2/132	12/17913	0.00338895	0.00981573	0.00442698	IL6/BAX	2
GO:1904181	positive regulation of membrane depolarization	2/132	12/17913	0.00338895	0.00981573	0.00442698	PARP1/KDR	2
GO:0002639	positive regulation of immunoglobulin production	3/132	41/17913	0.00339827	0.00982012	0.00442896	IL6/IL2/IL4	3
GO:0014002	astrocyte development	3/132	41/17913	0.00339827	0.00982012	0.00442896	IL6/EGFR/IL1B	3
GO:0048066	developmental pigmentation	3/132	41/17913	0.00339827	0.00982012	0.00442896	BCL2/TYR/BAX	3
GO:0055006	cardiac cell development	4/132	84/17913	0.00344878	0.00995846	0.00449135	CCNB1/VEGFA/PPARA/G6PD	4
GO:0050709	negative regulation of protein secretion	5/132	137/17913	0.00346358	0.00998592	0.00450373	ADRA2A/FN1/IL10/OPRM1/IL1B	5
GO:2000058	regulation of ubiquitin-dependent protein catabolic process	5/132	137/17913	0.00346358	0.00998592	0.00450373	NFE2L2/EGF/MDM2/CAV1/AKT1	5
GO:0006109	regulation of carbohydrate metabolic process	6/132	198/17913	0.00350001	0.0100832	0.00454763	EGF/PPARA/HIF1A/NCOA2/AKT1/IGFBP3	6
GO:0031056	regulation of histone modification	5/132	138/17913	0.00357294	0.0102855	0.00463885	CCNB1/CHEK1/VEGFA/MAPK8/IL1B	5
GO:0001942	hair follicle development	4/132	85/17913	0.00359874	0.0103283	0.00465813	BCL2/EGFR/RELA/TP63	4
GO:0042475	odontogenesis of dentin-containing tooth	4/132	85/17913	0.00359874	0.0103283	0.00465813	PPARA/SERPINE1/BAX/TP63	4
GO:0045185	maintenance of protein location	4/132	85/17913	0.00359874	0.0103283	0.00465813	IL10/CAV1/AKT1/NFKBIA	4
GO:0090049	regulation of cell migration involved in sprouting angiogenesis	4/132	85/17913	0.00359874	0.0103283	0.00465813	PTGS2/VEGFA/KDR/HMOX1	4
GO:0010863	positive regulation of phospholipase C activity	3/132	42/17913	0.00364015	0.0104312	0.00470458	SELE/ESR1/EGFR	3
GO:0090311	regulation of protein deacetylation	3/132	42/17913	0.00364015	0.0104312	0.00470458	VEGFA/IFNG/MAPK8	3
GO:0007605	sensory perception of sound	5/132	139/17913	0.00368476	0.0105511	0.00475862	COL1A1/BIRC5/CASP3/SOD1/ICAM1	5
GO:2000177	regulation of neural precursor cell proliferation	4/132	86/17913	0.00375307	0.0107385	0.00484316	SLC6A4/EGF/VEGFA/HIF1A	4
GO:0034250	positive regulation of cellular amide metabolic process	5/132	140/17913	0.00379907	0.0108619	0.00489881	NFE2L2/IL6/CASP3/MAPK1/ERBB2	5
GO:0002446	neutrophil mediated immunity	10/132	499/17913	0.00388274	0.0110697	0.00499254	PLAU/ALOX5/GSTP1/MAPK14/MPO/SLPI/IL6/MAPK1/LTA4H/MMP9	10
GO:0042119	neutrophil activation	10/132	499/17913	0.00388274	0.0110697	0.00499254	PLAU/ALOX5/GSTP1/CXCL8/MAPK14/MPO/SLPI/MAPK1/LTA4H/MMP9	10
GO:0003044	regulation of systemic arterial blood pressure mediated by a chemical signal	3/132	43/17913	0.0038923	0.0110697	0.00499254	ECE1/ADRB1/NOS3	3
GO:0010828	positive regulation of glucose transmembrane transport	3/132	43/17913	0.0038923	0.0110697	0.00499254	NFE2L2/MAPK14/AKT1	3
GO:0034198	cellular response to amino acid starvation	3/132	43/17913	0.0038923	0.0110697	0.00499254	MAPK1/MAPK8/CDKN1A	3
GO:0051154	negative regulation of striated muscle cell differentiation	3/132	43/17913	0.0038923	0.0110697	0.00499254	PPARA/G6PD/CXCL10	3
GO:0055026	negative regulation of cardiac muscle tissue development	3/132	43/17913	0.0038923	0.0110697	0.00499254	GJA1/PPARA/G6PD	3
GO:0007215	glutamate receptor signaling pathway	4/132	87/17913	0.00391183	0.0110835	0.00499876	ADRB2/CCL2/IFNG/OPRM1	4
GO:0022404	molting cycle process	4/132	87/17913	0.00391183	0.0110835	0.00499876	BCL2/EGFR/RELA/TP63	4
GO:0022405	hair cycle process	4/132	87/17913	0.00391183	0.0110835	0.00499876	BCL2/EGFR/RELA/TP63	4
GO:0072676	lymphocyte migration	4/132	87/17913	0.00391183	0.0110835	0.00499876	CCL2/ICAM1/CXCL10/AKT1	4
GO:0098773	skin epidermis development	4/132	87/17913	0.00391183	0.0110835	0.00499876	BCL2/EGFR/RELA/TP63	4
GO:0030656	regulation of vitamin metabolic process	2/132	13/17913	0.00398585	0.0111262	0.00501801	IFNG/IL1B	2
GO:0031953	negative regulation of protein autophosphorylation	2/132	13/17913	0.00398585	0.0111262	0.00501801	CAV1/JUN	2
GO:0033127	regulation of histone phosphorylation	2/132	13/17913	0.00398585	0.0111262	0.00501801	CCNB1/IL1B	2
GO:0033604	negative regulation of catecholamine secretion	2/132	13/17913	0.00398585	0.0111262	0.00501801	ADRA2C/ADRA2A	2
GO:0035745	T-helper 2 cell cytokine production	2/132	13/17913	0.00398585	0.0111262	0.00501801	IL6/IL4	2
GO:0043374	CD8-positive, alpha-beta T cell differentiation	2/132	13/17913	0.00398585	0.0111262	0.00501801	IRF1/BCL2	2
GO:0044130	negative regulation of growth of symbiont in host	2/132	13/17913	0.00398585	0.0111262	0.00501801	MPO/IL10	2
GO:0045086	positive regulation of interleukin-2 biosynthetic process	2/132	13/17913	0.00398585	0.0111262	0.00501801	IL1A/IL1B	2
GO:0045342	MHC class II biosynthetic process	2/132	13/17913	0.00398585	0.0111262	0.00501801	IL10/IL4	2
GO:0046541	saliva secretion	2/132	13/17913	0.00398585	0.0111262	0.00501801	CHRM1/CHRM3	2
GO:0048291	isotype switching to IgG isotypes	2/132	13/17913	0.00398585	0.0111262	0.00501801	IL2/IL4	2
GO:0051917	regulation of fibrinolysis	2/132	13/17913	0.00398585	0.0111262	0.00501801	THBD/SERPINE1	2
GO:0060576	intestinal epithelial cell development	2/132	13/17913	0.00398585	0.0111262	0.00501801	HIF1A/CDKN1A	2
GO:0061029	eyelid development in camera-type eye	2/132	13/17913	0.00398585	0.0111262	0.00501801	EGFR/JUN	2
GO:0061052	negative regulation of cell growth involved in cardiac muscle cell development	2/132	13/17913	0.00398585	0.0111262	0.00501801	PPARA/G6PD	2
GO:0061430	bone trabecula morphogenesis	2/132	13/17913	0.00398585	0.0111262	0.00501801	MMP2/COL1A1	2
GO:0070431	nucleotide-binding oligomerization domain containing 2 signaling pathway	2/132	13/17913	0.00398585	0.0111262	0.00501801	RELA/NFKBIA	2
GO:0070989	oxidative demethylation	2/132	13/17913	0.00398585	0.0111262	0.00501801	CYP1A2/CYP3A4	2
GO:1902894	negative regulation of pri-miRNA transcription by RNA polymerase II	2/132	13/17913	0.00398585	0.0111262	0.00501801	PPARA/RELA	2
GO:2001279	regulation of unsaturated fatty acid biosynthetic process	2/132	13/17913	0.00398585	0.0111262	0.00501801	PTGS2/IL1B	2
GO:0002792	negative regulation of peptide secretion	5/132	142/17913	0.00403529	0.0112559	0.00507649	ADRA2A/FN1/IL10/OPRM1/IL1B	5
GO:0006006	glucose metabolic process	6/132	204/17913	0.00404926	0.0112782	0.00508654	MAPK14/PPARA/G6PD/NCOA2/AKT1/IGFBP3	6
GO:0050792	regulation of viral process	6/132	204/17913	0.00404926	0.0112782	0.00508654	BCL2/CXCL8/SLPI/STAT1/TOP2A/JUN	6
GO:0002286	T cell activation involved in immune response	4/132	88/17913	0.00407508	0.0113084	0.00510016	IL6/IL2/IFNG/ICAM1	4
GO:0002456	T cell mediated immunity	4/132	88/17913	0.00407508	0.0113084	0.00510016	IL6/IL4/ICAM1/IL1B	4
GO:0009791	post-embryonic development	4/132	88/17913	0.00407508	0.0113084	0.00510016	BCL2/VEGFA/CYP1A2/BAX	4
GO:0070167	regulation of biomineral tissue development	4/132	88/17913	0.00407508	0.0113084	0.00510016	GJA1/ADRB2/HIF1A/NOS3	4
GO:0097306	cellular response to alcohol	4/132	88/17913	0.00407508	0.0113084	0.00510016	UGT1A1/PPARG/AHR/AKT1	4
GO:0070646	protein modification by small protein removal	7/132	273/17913	0.00413955	0.0114773	0.00517636	ESR1/ADRB2/MYC/CCNA2/MDM2/HIF1A/NFKBIA	7
GO:0002437	inflammatory response to antigenic stimulus	3/132	44/17913	0.00415483	0.0114773	0.00517636	IL10/ICAM1/OPRM1	3
GO:0048483	autonomic nervous system development	3/132	44/17913	0.00415483	0.0114773	0.00517636	FN1/VCAM1/TP63	3
GO:1900274	regulation of phospholipase C activity	3/132	44/17913	0.00415483	0.0114773	0.00517636	SELE/ESR1/EGFR	3
GO:0008203	cholesterol metabolic process	5/132	143/17913	0.00415725	0.0114773	0.00517636	PON1/POR/SOD1/IL4/G6PD	5
GO:0050777	negative regulation of immune response	5/132	143/17913	0.00415725	0.0114773	0.00517636	PPARG/COL3A1/HMOX1/IL10/IL2	5
GO:1903670	regulation of sprouting angiogenesis	5/132	143/17913	0.00415725	0.0114773	0.00517636	PTGS2/VEGFA/KDR/HMOX1/IL10	5
GO:0002824	positive regulation of adaptive immune response based on somatic recombination of immune receptors built from immunoglobulin superfamily domains	4/132	89/17913	0.00424288	0.0116966	0.00527526	IL6/IL2/IL4/IL1B	4
GO:0032088	negative regulation of NF-kappaB transcription factor activity	4/132	89/17913	0.00424288	0.0116966	0.00527526	CHUK/IL10/NFKBIA/CYP1B1	4
GO:0043467	regulation of generation of precursor metabolites and energy	5/132	144/17913	0.00428183	0.0117954	0.0053198	NOS2/CCNB1/PPARA/HIF1A/AKT1	5
GO:0001822	kidney development	7/132	276/17913	0.00439244	0.0120912	0.00545325	BCL2/VEGFA/MYC/STAT1/CASP9/BAX/MMP9	7
GO:0050806	positive regulation of synaptic transmission	5/132	145/17913	0.00440905	0.0120918	0.00545348	PTGS2/ADRB2/CCL2/MAPK1/EGFR	5
GO:0055002	striated muscle cell development	5/132	145/17913	0.00440905	0.0120918	0.00545348	CCNB1/BCL2/VEGFA/PPARA/G6PD	5
GO:0050764	regulation of phagocytosis	4/132	90/17913	0.00441528	0.0120918	0.00545348	PPARG/CCL2/SOD1/IL1B	4
GO:1901888	regulation of cell junction assembly	4/132	90/17913	0.00441528	0.0120918	0.00545348	GJA1/VEGFA/KDR/CAV1	4
GO:0001974	blood vessel remodeling	3/132	45/17913	0.00442788	0.0120918	0.00545348	MDM2/NOS3/BAX	3
GO:0003197	endocardial cushion development	3/132	45/17913	0.00442788	0.0120918	0.00545348	MDM2/ERBB3/NOS3	3
GO:0010463	mesenchymal cell proliferation	3/132	45/17913	0.00442788	0.0120918	0.00545348	VEGFA/MYC/STAT1	3
GO:0033628	regulation of cell adhesion mediated by integrin	3/132	45/17913	0.00442788	0.0120918	0.00545348	PLAU/SERPINE1/CYP1B1	3
GO:0035987	endodermal cell differentiation	3/132	45/17913	0.00442788	0.0120918	0.00545348	MMP2/FN1/MMP9	3
GO:0045581	negative regulation of T cell differentiation	3/132	45/17913	0.00442788	0.0120918	0.00545348	IRF1/IL2/ERBB2	3
GO:0071675	regulation of mononuclear cell migration	3/132	45/17913	0.00442788	0.0120918	0.00545348	MAPK14/CXCL10/SERPINE1	3
GO:0005996	monosaccharide metabolic process	7/132	277/17913	0.00447929	0.0122145	0.00550883	UGT1A1/MAPK14/PPARA/G6PD/NCOA2/AKT1/IGFBP3	7
GO:0034330	cell junction organization	7/132	277/17913	0.00447929	0.0122145	0.00550883	GJA1/BCL2/FN1/VEGFA/KDR/CAV1/PRKCA	7
GO:0002708	positive regulation of lymphocyte mediated immunity	4/132	91/17913	0.00459235	0.0124842	0.00563046	IL6/IL2/IL4/IL1B	4
GO:0006525	arginine metabolic process	2/132	14/17913	0.0046278	0.0124842	0.00563046	NOS2/NOS3	2
GO:0006837	serotonin transport	2/132	14/17913	0.0046278	0.0124842	0.00563046	SLC6A4/MAOB	2
GO:0010885	regulation of cholesterol storage	2/132	14/17913	0.0046278	0.0124842	0.00563046	PPARG/PPARA	2
GO:0030213	hyaluronan biosynthetic process	2/132	14/17913	0.0046278	0.0124842	0.00563046	EGF/IL1B	2
GO:0030889	negative regulation of B cell proliferation	2/132	14/17913	0.0046278	0.0124842	0.00563046	CASP3/IL10	2
GO:0032310	prostaglandin secretion	2/132	14/17913	0.0046278	0.0124842	0.00563046	NOS2/IL1B	2
GO:0036295	cellular response to increased oxygen levels	2/132	14/17913	0.0046278	0.0124842	0.00563046	PPARG/CAV1	2
GO:0044126	regulation of growth of symbiont in host	2/132	14/17913	0.0046278	0.0124842	0.00563046	MPO/IL10	2
GO:0044146	negative regulation of growth of symbiont involved in interaction with host	2/132	14/17913	0.0046278	0.0124842	0.00563046	MPO/IL10	2
GO:0045591	positive regulation of regulatory T cell differentiation	2/132	14/17913	0.0046278	0.0124842	0.00563046	IL2/IFNG	2
GO:0048569	post-embryonic animal organ development	2/132	14/17913	0.0046278	0.0124842	0.00563046	VEGFA/BAX	2
GO:0071391	cellular response to estrogen stimulus	2/132	14/17913	0.0046278	0.0124842	0.00563046	ESR1/MDM2	2
GO:0106070	regulation of adenylate cyclase-activating G protein-coupled receptor signaling pathway	2/132	14/17913	0.0046278	0.0124842	0.00563046	OPRM1/PRKCA	2
GO:1903624	regulation of DNA catabolic process	2/132	14/17913	0.0046278	0.0124842	0.00563046	IL6/BAX	2
GO:0006984	ER-nucleus signaling pathway	3/132	46/17913	0.00471156	0.0126739	0.00571602	CXCL8/NFE2L2/CCL2	3
GO:0048806	genitalia development	3/132	46/17913	0.00471156	0.0126739	0.00571602	ESR1/BAX/TP63	3
GO:0070231	T cell apoptotic process	3/132	46/17913	0.00471156	0.0126739	0.00571602	HIF1A/AKT1/BAX	3
GO:1990928	response to amino acid starvation	3/132	46/17913	0.00471156	0.0126739	0.00571602	MAPK1/MAPK8/CDKN1A	3
GO:0051701	interaction with host	6/132	211/17913	0.00476797	0.0128165	0.00578034	CASP8/CXCL8/EGFR/ICAM1/CAV1/BCL2L1	6
GO:2001022	positive regulation of response to DNA damage stimulus	4/132	92/17913	0.00477414	0.0128239	0.0057837	PCNA/MYC/PARP1/EGFR	4
GO:0002768	immune response-regulating cell surface receptor signaling pathway	9/132	434/17913	0.00488442	0.0131108	0.00591309	BCL2/RAF1/CHUK/MAPK1/FOS/MAPK8/RELA/JUN/BAX	9
GO:0072080	nephron tubule development	4/132	93/17913	0.00496071	0.0132872	0.00599266	BCL2/VEGFA/MYC/STAT1	4
GO:1901800	positive regulation of proteasomal protein catabolic process	4/132	93/17913	0.00496071	0.0132872	0.00599266	NFE2L2/MDM2/CAV1/AKT1	4
GO:1903076	regulation of protein localization to plasma membrane	4/132	93/17913	0.00496071	0.0132872	0.00599266	EGFR/IFNG/BCL2L1/AKT1	4
GO:0000280	nuclear division	8/132	357/17913	0.00498894	0.0133534	0.00602248	CCNB1/CHEK1/EGF/IL1A/TOP2A/CHEK2/RB1/IL1B	8
GO:0035722	interleukin-12-mediated signaling pathway	3/132	47/17913	0.005006	0.0133706	0.00603025	IL10/SOD1/IFNG	3
GO:0045646	regulation of erythrocyte differentiation	3/132	47/17913	0.005006	0.0133706	0.00603025	MAPK14/STAT1/HIF1A	3
GO:1900744	regulation of p38MAPK cascade	3/132	47/17913	0.005006	0.0133706	0.00603025	NCF1/VEGFA/IL1B	3
GO:0002821	positive regulation of adaptive immune response	4/132	94/17913	0.00515211	0.013722	0.00618873	IL6/IL2/IL4/IL1B	4
GO:0030316	osteoclast differentiation	4/132	94/17913	0.00515211	0.013722	0.00618873	MAPK14/IFNG/FOS/IL4	4
GO:0045778	positive regulation of ossification	4/132	94/17913	0.00515211	0.013722	0.00618873	GJA1/ADRB2/IL6/TP63	4
GO:0060191	regulation of lipase activity	4/132	94/17913	0.00515211	0.013722	0.00618873	SELE/ESR1/POR/EGFR	4
GO:0061564	axon development	9/132	438/17913	0.0051805	0.0137879	0.00621845	BCL2/FN1/SPP1/VEGFA/CASP3/MAPK1/ERBB2/JUN/PRKCA	9
GO:0002686	negative regulation of leukocyte migration	3/132	48/17913	0.00531131	0.0139759	0.00630326	CCL2/HMOX1/AKT1	3
GO:0031103	axon regeneration	3/132	48/17913	0.00531131	0.0139759	0.00630326	BCL2/SPP1/JUN	3
GO:0051972	regulation of telomerase activity	3/132	48/17913	0.00531131	0.0139759	0.00630326	PPARG/MYC/MAPK1	3
GO:0014061	regulation of norepinephrine secretion	2/132	15/17913	0.00531411	0.0139759	0.00630326	ADRA2C/ADRA2A	2
GO:0015732	prostaglandin transport	2/132	15/17913	0.00531411	0.0139759	0.00630326	NOS2/IL1B	2
GO:0033599	regulation of mammary gland epithelial cell proliferation	2/132	15/17913	0.00531411	0.0139759	0.00630326	CCND1/BAX	2
GO:0035635	entry of bacterium into host cell	2/132	15/17913	0.00531411	0.0139759	0.00630326	CXCL8/CAV1	2
GO:0042994	cytoplasmic sequestering of transcription factor	2/132	15/17913	0.00531411	0.0139759	0.00630326	IL10/NFKBIA	2
GO:0044144	modulation of growth of symbiont involved in interaction with host	2/132	15/17913	0.00531411	0.0139759	0.00630326	MPO/IL10	2
GO:0045091	regulation of single stranded viral RNA replication via double stranded DNA intermediate	2/132	15/17913	0.00531411	0.0139759	0.00630326	CXCL8/TOP2A	2
GO:0046321	positive regulation of fatty acid oxidation	2/132	15/17913	0.00531411	0.0139759	0.00630326	PPARG/PPARA	2
GO:0051709	regulation of killing of cells of other organism	2/132	15/17913	0.00531411	0.0139759	0.00630326	NOS2/IFNG	2
GO:0071380	cellular response to prostaglandin E stimulus	2/132	15/17913	0.00531411	0.0139759	0.00630326	PPARG/AKT1	2
GO:0072075	metanephric mesenchyme development	2/132	15/17913	0.00531411	0.0139759	0.00630326	MYC/STAT1	2
GO:1900119	positive regulation of execution phase of apoptosis	2/132	15/17913	0.00531411	0.0139759	0.00630326	IL6/BAX	2
GO:1904294	positive regulation of ERAD pathway	2/132	15/17913	0.00531411	0.0139759	0.00630326	NFE2L2/CAV1	2
GO:2000402	negative regulation of lymphocyte migration	2/132	15/17913	0.00531411	0.0139759	0.00630326	CCL2/AKT1	2
GO:0045069	regulation of viral genome replication	4/132	95/17913	0.0053484	0.0140173	0.00632191	BCL2/CXCL8/SLPI/TOP2A	4
GO:0050810	regulation of steroid biosynthetic process	4/132	95/17913	0.0053484	0.0140173	0.00632191	POR/SOD1/IFNG/IL1B	4
GO:0060079	excitatory postsynaptic potential	4/132	95/17913	0.0053484	0.0140173	0.00632191	CHRNA2/ADRB2/OPRM1/AKT1	4
GO:0060993	kidney morphogenesis	4/132	95/17913	0.0053484	0.0140173	0.00632191	BCL2/VEGFA/MYC/STAT1	4
GO:0061326	renal tubule development	4/132	95/17913	0.0053484	0.0140173	0.00632191	BCL2/VEGFA/MYC/STAT1	4
GO:0007044	cell-substrate junction assembly	4/132	96/17913	0.00554964	0.0145044	0.0065416	BCL2/FN1/VEGFA/KDR	4
GO:0010660	regulation of muscle cell apoptotic process	4/132	96/17913	0.00554964	0.0145044	0.0065416	PPARG/NFE2L2/HMOX1/IFNG	4
GO:0018958	phenol-containing compound metabolic process	4/132	96/17913	0.00554964	0.0145044	0.0065416	MAOA/BCL2/MAOB/TYR	4
GO:0042116	macrophage activation	4/132	96/17913	0.00554964	0.0145044	0.0065416	IL6/IL10/IFNG/JUN	4
GO:0051480	regulation of cytosolic calcium ion concentration	7/132	289/17913	0.00562583	0.0146372	0.00660148	GJA1/BCL2/ESR1/IL2/CAV1/CXCL10/BAX	7
GO:0045981	positive regulation of nucleotide metabolic process	3/132	49/17913	0.00562759	0.0146372	0.00660148	CCNB1/HIF1A/NOS3	3
GO:0055023	positive regulation of cardiac muscle tissue growth	3/132	49/17913	0.00562759	0.0146372	0.00660148	CCNB1/MAPK14/MAPK1	3
GO:0060395	SMAD protein signal transduction	3/132	49/17913	0.00562759	0.0146372	0.00660148	PARP1/FOS/JUN	3
GO:0071349	cellular response to interleukin-12	3/132	49/17913	0.00562759	0.0146372	0.00660148	IL10/SOD1/IFNG	3
GO:0097300	programmed necrotic cell death	3/132	49/17913	0.00562759	0.0146372	0.00660148	CASP8/CAV1/BAX	3
GO:1900544	positive regulation of purine nucleotide metabolic process	3/132	49/17913	0.00562759	0.0146372	0.00660148	CCNB1/HIF1A/NOS3	3
GO:0016101	diterpenoid metabolic process	4/132	97/17913	0.00575588	0.0149502	0.00674267	UGT1A1/CYP1A1/EGFR/CYP1B1	4
GO:0034766	negative regulation of ion transmembrane transport	4/132	97/17913	0.00575588	0.0149502	0.00674267	ADRA2A/CAV1/AKT1/MMP9	4
GO:0072001	renal system development	7/132	291/17913	0.00583651	0.0151492	0.00683243	BCL2/VEGFA/MYC/STAT1/CASP9/BAX/MMP9	7
GO:0001706	endoderm formation	3/132	50/17913	0.00595495	0.0152988	0.00689987	MMP2/FN1/MMP9	3
GO:0001774	microglial cell activation	3/132	50/17913	0.00595495	0.0152988	0.00689987	IL6/IFNG/JUN	3
GO:0002269	leukocyte activation involved in inflammatory response	3/132	50/17913	0.00595495	0.0152988	0.00689987	IL6/IFNG/JUN	3
GO:0010718	positive regulation of epithelial to mesenchymal transition	3/132	50/17913	0.00595495	0.0152988	0.00689987	COL1A1/IL6/IL1B	3
GO:0032873	negative regulation of stress-activated MAPK cascade	3/132	50/17913	0.00595495	0.0152988	0.00689987	GSTP1/MYC/AKT1	3
GO:0045661	regulation of myoblast differentiation	3/132	50/17913	0.00595495	0.0152988	0.00689987	MAPK14/CXCL10/IGFBP3	3
GO:0051187	cofactor catabolic process	3/132	50/17913	0.00595495	0.0152988	0.00689987	UGT1A1/MPO/HMOX1	3
GO:0051966	regulation of synaptic transmission, glutamatergic	3/132	50/17913	0.00595495	0.0152988	0.00689987	PTGS2/CCL2/EGFR	3
GO:0070303	negative regulation of stress-activated protein kinase signaling cascade	3/132	50/17913	0.00595495	0.0152988	0.00689987	GSTP1/MYC/AKT1	3
GO:0070671	response to interleukin-12	3/132	50/17913	0.00595495	0.0152988	0.00689987	IL10/SOD1/IFNG	3
GO:2000179	positive regulation of neural precursor cell proliferation	3/132	50/17913	0.00595495	0.0152988	0.00689987	EGF/VEGFA/HIF1A	3
GO:0010522	regulation of calcium ion transport into cytosol	4/132	98/17913	0.00596716	0.0152988	0.00689987	BCL2/CAV1/CXCL10/BAX	4
GO:0006338	chromatin remodeling	5/132	156/17913	0.00599163	0.0152988	0.00689987	CHEK1/ESR1/MYC/RB1/TP63	5
GO:0007519	skeletal muscle tissue development	5/132	156/17913	0.00599163	0.0152988	0.00689987	BCL2/MAPK14/FOS/CAV1/RB1	5
GO:0002739	regulation of cytokine secretion involved in immune response	2/132	16/17913	0.0060441	0.0152988	0.00689987	MAPK14/IL10	2
GO:0010875	positive regulation of cholesterol efflux	2/132	16/17913	0.0060441	0.0152988	0.00689987	PON1/NFKBIA	2
GO:0010878	cholesterol storage	2/132	16/17913	0.0060441	0.0152988	0.00689987	PPARG/PPARA	2
GO:0030397	membrane disassembly	2/132	16/17913	0.0060441	0.0152988	0.00689987	CCNB1/PRKCA	2
GO:0032225	regulation of synaptic transmission, dopaminergic	2/132	16/17913	0.0060441	0.0152988	0.00689987	SLC6A4/PTGS2	2
GO:0034116	positive regulation of heterotypic cell-cell adhesion	2/132	16/17913	0.0060441	0.0152988	0.00689987	IL10/IL1B	2
GO:0039692	single stranded viral RNA replication via double stranded DNA intermediate	2/132	16/17913	0.0060441	0.0152988	0.00689987	CXCL8/TOP2A	2
GO:0043217	myelin maintenance	2/132	16/17913	0.0060441	0.0152988	0.00689987	SOD1/AKT1	2
GO:0044117	growth of symbiont in host	2/132	16/17913	0.0060441	0.0152988	0.00689987	MPO/IL10	2
GO:0044849	estrous cycle	2/132	16/17913	0.0060441	0.0152988	0.00689987	PCNA/OPRM1	2
GO:0045780	positive regulation of bone resorption	2/132	16/17913	0.0060441	0.0152988	0.00689987	EGFR/PRKCA	2
GO:0046852	positive regulation of bone remodeling	2/132	16/17913	0.0060441	0.0152988	0.00689987	EGFR/PRKCA	2
GO:0048070	regulation of developmental pigmentation	2/132	16/17913	0.0060441	0.0152988	0.00689987	BCL2/BAX	2
GO:0048243	norepinephrine secretion	2/132	16/17913	0.0060441	0.0152988	0.00689987	ADRA2C/ADRA2A	2
GO:0051081	nuclear envelope disassembly	2/132	16/17913	0.0060441	0.0152988	0.00689987	CCNB1/PRKCA	2
GO:0060965	negative regulation of gene silencing by miRNA	2/132	16/17913	0.0060441	0.0152988	0.00689987	PPARG/ESR1	2
GO:0070242	thymocyte apoptotic process	2/132	16/17913	0.0060441	0.0152988	0.00689987	HIF1A/BAX	2
GO:0071605	monocyte chemotactic protein-1 production	2/132	16/17913	0.0060441	0.0152988	0.00689987	GSTP1/IL1B	2
GO:0071637	regulation of monocyte chemotactic protein-1 production	2/132	16/17913	0.0060441	0.0152988	0.00689987	GSTP1/IL1B	2
GO:0071732	cellular response to nitric oxide	2/132	16/17913	0.0060441	0.0152988	0.00689987	CCNA2/MMP3	2
GO:0071880	adenylate cyclase-activating adrenergic receptor signaling pathway	2/132	16/17913	0.0060441	0.0152988	0.00689987	ADRA2A/ADRB1	2
GO:0090335	regulation of brown fat cell differentiation	2/132	16/17913	0.0060441	0.0152988	0.00689987	MAPK14/PTGS2	2
GO:2001170	negative regulation of ATP biosynthetic process	2/132	16/17913	0.0060441	0.0152988	0.00689987	PARP1/PPARA	2
GO:0002449	lymphocyte mediated immunity	7/132	293/17913	0.00605304	0.0153111	0.00690544	IL6/IL10/IL2/IL4/ICAM1/IL1B/CD40LG	7
GO:0002460	adaptive immune response based on somatic recombination of immune receptors built from immunoglobulin superfamily domains	7/132	295/17913	0.00627554	0.0158344	0.00714144	IL6/IL10/IL2/IL4/ICAM1/IL1B/CD40LG	7
GO:0002712	regulation of B cell mediated immunity	3/132	51/17913	0.00629348	0.0158344	0.00714144	IL10/IL2/IL4	3
GO:0002889	regulation of immunoglobulin mediated immune response	3/132	51/17913	0.00629348	0.0158344	0.00714144	IL10/IL2/IL4	3
GO:0045620	negative regulation of lymphocyte differentiation	3/132	51/17913	0.00629348	0.0158344	0.00714144	IRF1/IL2/ERBB2	3
GO:0045744	negative regulation of G protein-coupled receptor signaling pathway	3/132	51/17913	0.00629348	0.0158344	0.00714144	CXCL8/ADRB2/OPRM1	3
GO:0072132	mesenchyme morphogenesis	3/132	51/17913	0.00629348	0.0158344	0.00714144	MYC/MDM2/NOS3	3
GO:0098930	axonal transport	3/132	51/17913	0.00629348	0.0158344	0.00714144	HSPB1/SOD1/HIF1A	3
GO:2000677	regulation of transcription regulatory region DNA binding	3/132	51/17913	0.00629348	0.0158344	0.00714144	PARP1/IFNG/RB1	3
GO:0043488	regulation of mRNA stability	5/132	158/17913	0.00631726	0.0158836	0.00716365	HSPB1/E2F1/MAPK14/AKT1/PRKCA	5
GO:0010657	muscle cell apoptotic process	4/132	100/17913	0.00640511	0.0160831	0.00725361	PPARG/NFE2L2/HMOX1/IFNG	4
GO:0032414	positive regulation of ion transmembrane transporter activity	4/132	100/17913	0.00640511	0.0160831	0.00725361	HTR3A/ADRB2/CCL2/IFNG	4
GO:0045089	positive regulation of innate immune response	8/132	373/17913	0.00645092	0.0161873	0.00730062	IRF1/CASP8/RAF1/CHUK/ESR1/CAV1/RELA/NFKBIA	8
GO:0050954	sensory perception of mechanical stimulus	5/132	159/17913	0.00648465	0.0162504	0.00732906	COL1A1/BIRC5/CASP3/SOD1/ICAM1	5
GO:0055001	muscle cell development	5/132	159/17913	0.00648465	0.0162504	0.00732906	CCNB1/BCL2/VEGFA/PPARA/G6PD	5
GO:0002720	positive regulation of cytokine production involved in immune response	3/132	52/17913	0.00664329	0.0166148	0.00749342	MAPK14/IL6/IL1B	3
GO:0003179	heart valve morphogenesis	3/132	52/17913	0.00664329	0.0166148	0.00749342	MDM2/NOS3/RB1	3
GO:1901185	negative regulation of ERBB signaling pathway	3/132	52/17913	0.00664329	0.0166148	0.00749342	EGF/EGFR/ERBB2	3
GO:0042593	glucose homeostasis	6/132	227/17913	0.0067584	0.0168915	0.00761822	ADRA2A/PPARG/RAF1/ICAM1/HIF1A/AKT1	6
GO:0006978	DNA damage response, signal transduction by p53 class mediator resulting in transcription of p21 class mediator	2/132	17/17913	0.0068171	0.0169039	0.0076238	CHEK2/CDKN1A	2
GO:0017085	response to insecticide	2/132	17/17913	0.0068171	0.0169039	0.0076238	CCNB1/CYP1A1	2
GO:0032740	positive regulation of interleukin-17 production	2/132	17/17913	0.0068171	0.0169039	0.0076238	IL6/IL2	2
GO:0032966	negative regulation of collagen biosynthetic process	2/132	17/17913	0.0068171	0.0169039	0.0076238	PPARG/IL6	2
GO:0035729	cellular response to hepatocyte growth factor stimulus	2/132	17/17913	0.0068171	0.0169039	0.0076238	IL10/RELA	2
GO:0043171	peptide catabolic process	2/132	17/17913	0.0068171	0.0169039	0.0076238	ECE1/LTA4H	2
GO:0044110	growth involved in symbiotic interaction	2/132	17/17913	0.0068171	0.0169039	0.0076238	MPO/IL10	2
GO:0044116	growth of symbiont involved in interaction with host	2/132	17/17913	0.0068171	0.0169039	0.0076238	MPO/IL10	2
GO:0060644	mammary gland epithelial cell differentiation	2/132	17/17913	0.0068171	0.0169039	0.0076238	HIF1A/AKT1	2
GO:0061298	retina vasculature development in camera-type eye	2/132	17/17913	0.0068171	0.0169039	0.0076238	HIF1A/CYP1B1	2
GO:0090185	negative regulation of kidney development	2/132	17/17913	0.0068171	0.0169039	0.0076238	STAT1/MMP9	2
GO:1904996	positive regulation of leukocyte adhesion to vascular endothelial cell	2/132	17/17913	0.0068171	0.0169039	0.0076238	ICAM1/RELA	2
GO:0033500	carbohydrate homeostasis	6/132	228/17913	0.00690011	0.0170985	0.00771156	ADRA2A/PPARG/RAF1/ICAM1/HIF1A/AKT1	6
GO:0032964	collagen biosynthetic process	3/132	53/17913	0.00700446	0.0173116	0.00780768	COL1A1/PPARG/IL6	3
GO:0042130	negative regulation of T cell proliferation	3/132	53/17913	0.00700446	0.0173116	0.00780768	CASP3/IL10/ERBB2	3
GO:0050853	B cell receptor signaling pathway	3/132	53/17913	0.00700446	0.0173116	0.00780768	BCL2/MAPK1/BAX	3
GO:0060421	positive regulation of heart growth	3/132	53/17913	0.00700446	0.0173116	0.00780768	CCNB1/MAPK14/MAPK1	3
GO:0099565	chemical synaptic transmission, postsynaptic	4/132	103/17913	0.00710124	0.0175393	0.00791038	CHRNA2/ADRB2/OPRM1/AKT1	4
GO:0043487	regulation of RNA stability	5/132	163/17913	0.00718543	0.0177357	0.00799893	HSPB1/E2F1/MAPK14/AKT1/PRKCA	5
GO:0010524	positive regulation of calcium ion transport into cytosol	3/132	54/17913	0.00737708	0.018173	0.0081962	CAV1/CXCL10/BAX	3
GO:0051937	catecholamine transport	3/132	54/17913	0.00737708	0.018173	0.0081962	SLC6A2/ADRA2C/ADRA2A	3
GO:1903078	positive regulation of protein localization to plasma membrane	3/132	54/17913	0.00737708	0.018173	0.0081962	EGFR/IFNG/AKT1	3
GO:0060538	skeletal muscle organ development	5/132	165/17913	0.00755495	0.0185869	0.00838287	BCL2/MAPK14/FOS/CAV1/RB1	5
GO:1902275	regulation of chromatin organization	5/132	165/17913	0.00755495	0.0185869	0.00838287	CCNB1/CHEK1/VEGFA/MAPK8/IL1B	5
GO:0007252	I-kappaB phosphorylation	2/132	18/17913	0.00763245	0.0186319	0.00840312	CHUK/AKT1	2
GO:0010713	negative regulation of collagen metabolic process	2/132	18/17913	0.00763245	0.0186319	0.00840312	PPARG/IL6	2
GO:0030809	negative regulation of nucleotide biosynthetic process	2/132	18/17913	0.00763245	0.0186319	0.00840312	PARP1/PPARA	2
GO:0031998	regulation of fatty acid beta-oxidation	2/132	18/17913	0.00763245	0.0186319	0.00840312	PPARA/AKT1	2
GO:0032793	positive regulation of CREB transcription factor activity	2/132	18/17913	0.00763245	0.0186319	0.00840312	VEGFA/OPRD1	2
GO:0042772	DNA damage response, signal transduction resulting in transcription	2/132	18/17913	0.00763245	0.0186319	0.00840312	CHEK2/CDKN1A	2
GO:0070230	positive regulation of lymphocyte apoptotic process	2/132	18/17913	0.00763245	0.0186319	0.00840312	IL10/BAX	2
GO:0071318	cellular response to ATP	2/132	18/17913	0.00763245	0.0186319	0.00840312	PTGS2/SOD1	2
GO:0071371	cellular response to gonadotropin stimulus	2/132	18/17913	0.00763245	0.0186319	0.00840312	POR/CCNA2	2
GO:0090026	positive regulation of monocyte chemotaxis	2/132	18/17913	0.00763245	0.0186319	0.00840312	CXCL10/SERPINE1	2
GO:1900372	negative regulation of purine nucleotide biosynthetic process	2/132	18/17913	0.00763245	0.0186319	0.00840312	PARP1/PPARA	2
GO:1901739	regulation of myoblast fusion	2/132	18/17913	0.00763245	0.0186319	0.00840312	MAPK14/CXCL10	2
GO:0071560	cellular response to transforming growth factor beta stimulus	6/132	233/17913	0.00764117	0.0186411	0.00840729	COL1A1/PARP1/COL3A1/FOS/CAV1/JUN	6
GO:0021543	pallium development	5/132	166/17913	0.00774459	0.0188609	0.00850641	CASP3/COL3A1/EGFR/HIF1A/BAX	5
GO:0002066	columnar/cuboidal epithelial cell development	3/132	55/17913	0.00776124	0.0188609	0.00850641	SOD1/HIF1A/CDKN1A	3
GO:0002090	regulation of receptor internalization	3/132	55/17913	0.00776124	0.0188609	0.00850641	SELE/EGF/VEGFA	3
GO:0031102	neuron projection regeneration	3/132	55/17913	0.00776124	0.0188609	0.00850641	BCL2/SPP1/JUN	3
GO:0031295	T cell costimulation	3/132	55/17913	0.00776124	0.0188609	0.00850641	CAV1/AKT1/CD40LG	3
GO:0098586	cellular response to virus	3/132	55/17913	0.00776124	0.0188609	0.00850641	MAPK14/CHUK/BCL2L1	3
GO:0062014	negative regulation of small molecule metabolic process	4/132	107/17913	0.00810473	0.0196702	0.00887144	PARP1/PPARA/SOD1/AKT1	4
GO:1904659	glucose transmembrane transport	4/132	107/17913	0.00810473	0.0196702	0.00887144	NFE2L2/MAPK14/AKT1/IL1B	4
GO:0031294	lymphocyte costimulation	3/132	56/17913	0.00815702	0.0197717	0.00891722	CAV1/AKT1/CD40LG	3
GO:0033344	cholesterol efflux	3/132	56/17913	0.00815702	0.0197717	0.00891722	PON1/EGF/NFKBIA	3
GO:0048863	stem cell differentiation	6/132	237/17913	0.00827415	0.0200428	0.00903945	FN1/NFE2L2/ESR1/MAPK1/HIF1A/TP63	6
GO:2001252	positive regulation of chromosome organization	5/132	169/17913	0.00833337	0.0201733	0.00909832	CCNB1/VEGFA/MAPK1/RB1/IL1B	5
GO:0003300	cardiac muscle hypertrophy	4/132	108/17913	0.00836937	0.0202141	0.00911672	PARP1/PPARA/G6PD/PRKCA	4
GO:0030282	bone mineralization	4/132	108/17913	0.00836937	0.0202141	0.00911672	GJA1/PTGS2/ADRB2/HIF1A	4
GO:0032612	interleukin-1 production	4/132	108/17913	0.00836937	0.0202141	0.00911672	HSPB1/GSTP1/IL10/IL1B	4
GO:0002363	alpha-beta T cell lineage commitment	2/132	19/17913	0.00848948	0.0202141	0.00911672	BCL2/IL6	2
GO:0002726	positive regulation of T cell cytokine production	2/132	19/17913	0.00848948	0.0202141	0.00911672	IL6/IL1B	2
GO:0010544	negative regulation of platelet activation	2/132	19/17913	0.00848948	0.0202141	0.00911672	THBD/NOS3	2
GO:0019370	leukotriene biosynthetic process	2/132	19/17913	0.00848948	0.0202141	0.00911672	ALOX5/LTA4H	2
GO:0032026	response to magnesium ion	2/132	19/17913	0.00848948	0.0202141	0.00911672	CCND1/MDM2	2
GO:0032069	regulation of nuclease activity	2/132	19/17913	0.00848948	0.0202141	0.00911672	PCNA/AKT1	2
GO:0032095	regulation of response to food	2/132	19/17913	0.00848948	0.0202141	0.00911672	PPARA/OPRM1	2
GO:0032332	positive regulation of chondrocyte differentiation	2/132	19/17913	0.00848948	0.0202141	0.00911672	POR/RELA	2
GO:0033189	response to vitamin A	2/132	19/17913	0.00848948	0.0202141	0.00911672	CYP1A1/PPARG	2
GO:0034138	toll-like receptor 3 signaling pathway	2/132	19/17913	0.00848948	0.0202141	0.00911672	CASP8/CAV1	2
GO:0035458	cellular response to interferon-beta	2/132	19/17913	0.00848948	0.0202141	0.00911672	IRF1/STAT1	2
GO:0035728	response to hepatocyte growth factor	2/132	19/17913	0.00848948	0.0202141	0.00911672	IL10/RELA	2
GO:0045076	regulation of interleukin-2 biosynthetic process	2/132	19/17913	0.00848948	0.0202141	0.00911672	IL1A/IL1B	2
GO:0045663	positive regulation of myoblast differentiation	2/132	19/17913	0.00848948	0.0202141	0.00911672	MAPK14/IGFBP3	2
GO:0060149	negative regulation of posttranscriptional gene silencing	2/132	19/17913	0.00848948	0.0202141	0.00911672	PPARG/ESR1	2
GO:0060716	labyrinthine layer blood vessel development	2/132	19/17913	0.00848948	0.0202141	0.00911672	MAPK1/AKT1	2
GO:0060967	negative regulation of gene silencing by RNA	2/132	19/17913	0.00848948	0.0202141	0.00911672	PPARG/ESR1	2
GO:0071731	response to nitric oxide	2/132	19/17913	0.00848948	0.0202141	0.00911672	CCNA2/MMP3	2
GO:0072074	kidney mesenchyme development	2/132	19/17913	0.00848948	0.0202141	0.00911672	MYC/STAT1	2
GO:0090201	negative regulation of release of cytochrome c from mitochondria	2/132	19/17913	0.00848948	0.0202141	0.00911672	BCL2L1/AKT1	2
GO:1902170	cellular response to reactive nitrogen species	2/132	19/17913	0.00848948	0.0202141	0.00911672	CCNA2/MMP3	2
GO:1903798	regulation of production of miRNAs involved in gene silencing by miRNA	2/132	19/17913	0.00848948	0.0202141	0.00911672	ESR1/EGFR	2
GO:2000696	regulation of epithelial cell differentiation involved in kidney development	2/132	19/17913	0.00848948	0.0202141	0.00911672	STAT1/MMP9	2
GO:0010518	positive regulation of phospholipase activity	3/132	57/17913	0.00856449	0.0203798	0.00919147	SELE/ESR1/EGFR	3
GO:0019318	hexose metabolic process	6/132	239/17913	0.00860441	0.020449	0.00922267	MAPK14/PPARA/G6PD/NCOA2/AKT1/IGFBP3	6
GO:0071559	response to transforming growth factor beta	6/132	239/17913	0.00860441	0.020449	0.00922267	COL1A1/PARP1/COL3A1/FOS/CAV1/JUN	6
GO:0072009	nephron epithelium development	4/132	109/17913	0.00863962	0.0205069	0.00924877	BCL2/VEGFA/MYC/STAT1	4
GO:1900371	regulation of purine nucleotide biosynthetic process	4/132	109/17913	0.00863962	0.0205069	0.00924877	PARP1/PPARA/HIF1A/NOS3	4
GO:0030808	regulation of nucleotide biosynthetic process	4/132	110/17913	0.00891552	0.0211219	0.00952615	PARP1/PPARA/HIF1A/NOS3	4
GO:0032434	regulation of proteasomal ubiquitin-dependent protein catabolic process	4/132	110/17913	0.00891552	0.0211219	0.00952615	NFE2L2/MDM2/CAV1/AKT1	4
GO:1903578	regulation of ATP metabolic process	4/132	110/17913	0.00891552	0.0211219	0.00952615	CCNB1/PARP1/PPARA/HIF1A	4
GO:0038093	Fc receptor signaling pathway	6/132	241/17913	0.00894403	0.0211761	0.00955062	CHUK/MAPK1/FOS/MAPK8/RELA/JUN	6
GO:0014897	striated muscle hypertrophy	4/132	111/17913	0.00919712	0.0217617	0.00981471	PARP1/PPARA/G6PD/PRKCA	4
GO:0002052	positive regulation of neuroblast proliferation	2/132	20/17913	0.00938756	0.0220054	0.00992461	VEGFA/HIF1A	2
GO:0002374	cytokine secretion involved in immune response	2/132	20/17913	0.00938756	0.0220054	0.00992461	MAPK14/IL10	2
GO:0002438	acute inflammatory response to antigenic stimulus	2/132	20/17913	0.00938756	0.0220054	0.00992461	ICAM1/OPRM1	2
GO:0030220	platelet formation	2/132	20/17913	0.00938756	0.0220054	0.00992461	CASP3/CASP9	2
GO:0030878	thyroid gland development	2/132	20/17913	0.00938756	0.0220054	0.00992461	RAF1/MAPK1	2
GO:0032727	positive regulation of interferon-alpha production	2/132	20/17913	0.00938756	0.0220054	0.00992461	CHUK/STAT1	2
GO:0034393	positive regulation of smooth muscle cell apoptotic process	2/132	20/17913	0.00938756	0.0220054	0.00992461	PPARG/IFNG	2
GO:0034505	tooth mineralization	2/132	20/17913	0.00938756	0.0220054	0.00992461	COL1A1/PPARA	2
GO:0043369	CD4-positive or CD8-positive, alpha-beta T cell lineage commitment	2/132	20/17913	0.00938756	0.0220054	0.00992461	BCL2/IL6	2
GO:0045019	negative regulation of nitric oxide biosynthetic process	2/132	20/17913	0.00938756	0.0220054	0.00992461	IL10/CAV1	2
GO:0045655	regulation of monocyte differentiation	2/132	20/17913	0.00938756	0.0220054	0.00992461	MYC/JUN	2
GO:0045723	positive regulation of fatty acid biosynthetic process	2/132	20/17913	0.00938756	0.0220054	0.00992461	PTGS2/IL1B	2
GO:0070584	mitochondrion morphogenesis	2/132	20/17913	0.00938756	0.0220054	0.00992461	BCL2L1/BAX	2
GO:1903204	negative regulation of oxidative stress-induced neuron death	2/132	20/17913	0.00938756	0.0220054	0.00992461	IL10/HIF1A	2
GO:1904406	negative regulation of nitric oxide metabolic process	2/132	20/17913	0.00938756	0.0220054	0.00992461	IL10/CAV1	2
GO:0010830	regulation of myotube differentiation	3/132	59/17913	0.0094148	0.0220145	0.00992874	BCL2/MAPK14/CXCL10	3
GO:0045843	negative regulation of striated muscle tissue development	3/132	59/17913	0.0094148	0.0220145	0.00992874	GJA1/PPARA/G6PD	3
GO:0070059	intrinsic apoptotic signaling pathway in response to endoplasmic reticulum stress	3/132	59/17913	0.0094148	0.0220145	0.00992874	BCL2/BCL2L1/BAX	3
GO:0072678	T cell migration	3/132	59/17913	0.0094148	0.0220145	0.00992874	CCL2/ICAM1/CXCL10	3
GO:0006310	DNA recombination	6/132	244/17913	0.00947135	0.0221226	0.00997746	CHEK1/PARP1/IL10/IL2/IL4/CD40LG	6
GO:0006282	regulation of DNA repair	4/132	112/17913	0.00948445	0.0221226	0.00997746	CHEK1/PCNA/PARP1/EGFR	4
GO:0008645	hexose transmembrane transport	4/132	112/17913	0.00948445	0.0221226	0.00997746	NFE2L2/MAPK14/AKT1/IL1B	4
GO:0021987	cerebral cortex development	4/132	112/17913	0.00948445	0.0221226	0.00997746	COL3A1/EGFR/HIF1A/BAX	4
GO:0042742	defense response to bacterium	6/132	245/17913	0.00965196	0.0224994	0.0101474	NOS2/CRP/SLPI/IL6/IL10/SERPINE1	6
GO:0010906	regulation of glucose metabolic process	4/132	113/17913	0.00977758	0.02275	0.0102605	PPARA/NCOA2/AKT1/IGFBP3	4
GO:0014896	muscle hypertrophy	4/132	113/17913	0.00977758	0.02275	0.0102605	PARP1/PPARA/G6PD/PRKCA	4
GO:1904375	regulation of protein localization to cell periphery	4/132	113/17913	0.00977758	0.02275	0.0102605	EGFR/IFNG/BCL2L1/AKT1	4
GO:0043312	neutrophil degranulation	9/132	485/17913	0.00980629	0.0228028	0.0102843	PLAU/ALOX5/GSTP1/MAPK14/MPO/SLPI/MAPK1/LTA4H/MMP9	9
GO:0001658	branching involved in ureteric bud morphogenesis	3/132	60/17913	0.00985778	0.0228521	0.0103065	BCL2/VEGFA/MYC	3
GO:0002294	CD4-positive, alpha-beta T cell differentiation involved in immune response	3/132	60/17913	0.00985778	0.0228521	0.0103065	IL6/IL2/IFNG	3
GO:0046324	regulation of glucose import	3/132	60/17913	0.00985778	0.0228521	0.0103065	NFE2L2/MAPK14/AKT1	3
GO:0048635	negative regulation of muscle organ development	3/132	60/17913	0.00985778	0.0228521	0.0103065	GJA1/PPARA/G6PD	3
GO:2000401	regulation of lymphocyte migration	3/132	60/17913	0.00985778	0.0228521	0.0103065	CCL2/CXCL10/AKT1	3
GO:0015749	monosaccharide transmembrane transport	4/132	114/17913	0.0100765	0.023302	0.0105094	NFE2L2/MAPK14/AKT1/IL1B	4
GO:0042752	regulation of circadian rhythm	4/132	114/17913	0.0100765	0.023302	0.0105094	PPARG/PPARA/TOP2A/MAPK8	4
GO:0051193	regulation of cofactor metabolic process	4/132	114/17913	0.0100765	0.023302	0.0105094	NFE2L2/MMP3/PPARA/HIF1A	4
GO:1901222	regulation of NIK/NF-kappaB signaling	4/132	114/17913	0.0100765	0.023302	0.0105094	EGFR/RELA/IL1B/NFKBIA	4
GO:0002283	neutrophil activation involved in immune response	9/132	488/17913	0.0101825	0.0234621	0.0105816	PLAU/ALOX5/GSTP1/MAPK14/MPO/SLPI/MAPK1/LTA4H/MMP9	9
GO:0061013	regulation of mRNA catabolic process	5/132	178/17913	0.0102849	0.0234621	0.0105816	HSPB1/E2F1/MAPK14/AKT1/PRKCA	5
GO:0002287	alpha-beta T cell activation involved in immune response	3/132	61/17913	0.0103127	0.0234621	0.0105816	IL6/IL2/IFNG	3
GO:0002293	alpha-beta T cell differentiation involved in immune response	3/132	61/17913	0.0103127	0.0234621	0.0105816	IL6/IL2/IFNG	3
GO:0002753	cytoplasmic pattern recognition receptor signaling pathway	3/132	61/17913	0.0103127	0.0234621	0.0105816	CASP8/RELA/NFKBIA	3
GO:0003170	heart valve development	3/132	61/17913	0.0103127	0.0234621	0.0105816	MDM2/NOS3/RB1	3
GO:0008088	axo-dendritic transport	3/132	61/17913	0.0103127	0.0234621	0.0105816	HSPB1/SOD1/HIF1A	3
GO:0010803	regulation of tumor necrosis factor-mediated signaling pathway	3/132	61/17913	0.0103127	0.0234621	0.0105816	CASP8/GSTP1/CHUK	3
GO:0014032	neural crest cell development	3/132	61/17913	0.0103127	0.0234621	0.0105816	FN1/MAPK1/HIF1A	3
GO:0032922	circadian regulation of gene expression	3/132	61/17913	0.0103127	0.0234621	0.0105816	AHR/PPARA/NCOA2	3
GO:0034113	heterotypic cell-cell adhesion	3/132	61/17913	0.0103127	0.0234621	0.0105816	IL10/VCAM1/IL1B	3
GO:0035773	insulin secretion involved in cellular response to glucose stimulus	3/132	61/17913	0.0103127	0.0234621	0.0105816	ADRA2A/RAF1/HIF1A	3
GO:0042733	embryonic digit morphogenesis	3/132	61/17913	0.0103127	0.0234621	0.0105816	GJA1/ECE1/BAX	3
GO:0046888	negative regulation of hormone secretion	3/132	61/17913	0.0103127	0.0234621	0.0105816	ADRA2C/ADRA2A/IL1B	3
GO:1904377	positive regulation of protein localization to cell periphery	3/132	61/17913	0.0103127	0.0234621	0.0105816	EGFR/IFNG/AKT1	3
GO:0032373	positive regulation of sterol transport	2/132	21/17913	0.010326	0.0234621	0.0105816	PON1/NFKBIA	2
GO:0032376	positive regulation of cholesterol transport	2/132	21/17913	0.010326	0.0234621	0.0105816	PON1/NFKBIA	2
GO:0032469	endoplasmic reticulum calcium ion homeostasis	2/132	21/17913	0.010326	0.0234621	0.0105816	BCL2/BAX	2
GO:0036344	platelet morphogenesis	2/132	21/17913	0.010326	0.0234621	0.0105816	CASP3/CASP9	2
GO:0042573	retinoic acid metabolic process	2/132	21/17913	0.010326	0.0234621	0.0105816	UGT1A1/CYP1A1	2
GO:0046827	positive regulation of protein export from nucleus	2/132	21/17913	0.010326	0.0234621	0.0105816	MDM2/IL1B	2
GO:0060575	intestinal epithelial cell differentiation	2/132	21/17913	0.010326	0.0234621	0.0105816	HIF1A/CDKN1A	2
GO:0070920	regulation of production of small RNA involved in gene silencing by RNA	2/132	21/17913	0.010326	0.0234621	0.0105816	ESR1/EGFR	2
GO:0071379	cellular response to prostaglandin stimulus	2/132	21/17913	0.010326	0.0234621	0.0105816	PPARG/AKT1	2
GO:0071498	cellular response to fluid shear stress	2/132	21/17913	0.010326	0.0234621	0.0105816	NFE2L2/PTGS2	2
GO:0072111	cell proliferation involved in kidney development	2/132	21/17913	0.010326	0.0234621	0.0105816	MYC/STAT1	2
GO:0097709	connective tissue replacement	2/132	21/17913	0.010326	0.0234621	0.0105816	IL1A/HIF1A	2
GO:1903055	positive regulation of extracellular matrix organization	2/132	21/17913	0.010326	0.0234621	0.0105816	IL6/RB1	2
GO:2000144	positive regulation of DNA-templated transcription, initiation	2/132	21/17913	0.010326	0.0234621	0.0105816	ESR1/JUN	2
GO:0003007	heart morphogenesis	6/132	249/17913	0.0103991	0.0236137	0.01065	GJA1/VEGFA/MDM2/HIF1A/NOS3/JUN	6
GO:0043409	negative regulation of MAPK cascade	5/132	179/17913	0.0105195	0.0238729	0.0107669	GSTP1/MYC/CAV1/AKT1/IL1B	5
GO:0090596	sensory organ morphogenesis	6/132	250/17913	0.0105921	0.0240231	0.0108346	BCL2/VEGFA/MAPK1/SOD1/HIF1A/BAX	6
GO:0034219	carbohydrate transmembrane transport	4/132	116/17913	0.0106921	0.0242354	0.0109304	NFE2L2/MAPK14/AKT1/IL1B	4
GO:0043902	positive regulation of multi-organism process	5/132	180/17913	0.0107577	0.0243462	0.0109803	NOS2/IFNG/TOP2A/JUN/PRKCA	5
GO:0035249	synaptic transmission, glutamatergic	3/132	62/17913	0.0107797	0.0243462	0.0109803	PTGS2/CCL2/EGFR	3
GO:0045739	positive regulation of DNA repair	3/132	62/17913	0.0107797	0.0243462	0.0109803	PCNA/PARP1/EGFR	3
GO:0048857	neural nucleus development	3/132	62/17913	0.0107797	0.0243462	0.0109803	BCL2/MAOB/G6PD	3
GO:0070265	necrotic cell death	3/132	62/17913	0.0107797	0.0243462	0.0109803	CASP8/CAV1/BAX	3
GO:1901862	negative regulation of muscle tissue development	3/132	62/17913	0.0107797	0.0243462	0.0109803	GJA1/PPARA/G6PD	3
GO:0002705	positive regulation of leukocyte mediated immunity	4/132	117/17913	0.0110088	0.0248488	0.011207	IL6/IL2/IL4/IL1B	4
GO:0043901	negative regulation of multi-organism process	5/132	182/17913	0.0112452	0.025244	0.0113852	MPO/SLPI/STAT1/IL10/JUN	5
GO:0051216	cartilage development	5/132	182/17913	0.0112452	0.025244	0.0113852	COL1A1/MAPK14/POR/RELA/HIF1A	5
GO:0006582	melanin metabolic process	2/132	22/17913	0.0113043	0.025244	0.0113852	BCL2/TYR	2
GO:0034695	response to prostaglandin E	2/132	22/17913	0.0113043	0.025244	0.0113852	PPARG/AKT1	2
GO:0035584	calcium-mediated signaling using intracellular calcium source	2/132	22/17913	0.0113043	0.025244	0.0113852	KDR/VCAM1	2
GO:0036037	CD8-positive, alpha-beta T cell activation	2/132	22/17913	0.0113043	0.025244	0.0113852	IRF1/BCL2	2
GO:0042094	interleukin-2 biosynthetic process	2/132	22/17913	0.0113043	0.025244	0.0113852	IL1A/IL1B	2
GO:0043496	regulation of protein homodimerization activity	2/132	22/17913	0.0113043	0.025244	0.0113852	BCL2/BAX	2
GO:0044321	response to leptin	2/132	22/17913	0.0113043	0.025244	0.0113852	CCND1/CCNA2	2
GO:0046716	muscle cell cellular homeostasis	2/132	22/17913	0.0113043	0.025244	0.0113852	SOD1/HIF1A	2
GO:0051000	positive regulation of nitric-oxide synthase activity	2/132	22/17913	0.0113043	0.025244	0.0113852	HIF1A/AKT1	2
GO:0051195	negative regulation of cofactor metabolic process	2/132	22/17913	0.0113043	0.025244	0.0113852	MMP3/PPARA	2
GO:0051220	cytoplasmic sequestering of protein	2/132	22/17913	0.0113043	0.025244	0.0113852	IL10/NFKBIA	2
GO:0060444	branching involved in mammary gland duct morphogenesis	2/132	22/17913	0.0113043	0.025244	0.0113852	ESR1/PGR	2
GO:0090312	positive regulation of protein deacetylation	2/132	22/17913	0.0113043	0.025244	0.0113852	VEGFA/IFNG	2
GO:1901685	glutathione derivative metabolic process	2/132	22/17913	0.0113043	0.025244	0.0113852	GSTP1/GSTM1	2
GO:1901687	glutathione derivative biosynthetic process	2/132	22/17913	0.0113043	0.025244	0.0113852	GSTP1/GSTM1	2
GO:1903306	negative regulation of regulated secretory pathway	2/132	22/17913	0.0113043	0.025244	0.0113852	ADRA2A/HMOX1	2
GO:0072507	divalent inorganic cation homeostasis	8/132	412/17913	0.0113662	0.0253672	0.0114408	GJA1/BCL2/ESR1/EGFR/IL2/CAV1/CXCL10/BAX	8
GO:0007179	transforming growth factor beta receptor signaling pathway	5/132	184/17913	0.0117475	0.0261926	0.0118131	PARP1/COL3A1/FOS/CAV1/JUN	5
GO:0045670	regulation of osteoclast differentiation	3/132	64/17913	0.0117499	0.0261926	0.0118131	IFNG/FOS/IL4	3
GO:0051147	regulation of muscle cell differentiation	5/132	185/17913	0.0120044	0.0267441	0.0120618	BCL2/MAPK14/PPARA/G6PD/CXCL10	5
GO:0044839	cell cycle G2/M phase transition	6/132	257/17913	0.0120151	0.0267523	0.0120655	CCNB1/CHEK1/CCND1/CCNA2/CHEK2/CDKN1A	6
GO:0048864	stem cell development	3/132	65/17913	0.0122532	0.0272503	0.0122901	FN1/MAPK1/HIF1A	3
GO:0071300	cellular response to retinoic acid	3/132	65/17913	0.0122532	0.0272503	0.0122901	SLC6A4/COL1A1/PPARG	3
GO:0001919	regulation of receptor recycling	2/132	23/17913	0.0123217	0.0272579	0.0122935	ECE1/ACHE	2
GO:0032098	regulation of appetite	2/132	23/17913	0.0123217	0.0272579	0.0122935	PPARA/OPRM1	2
GO:0042537	benzene-containing compound metabolic process	2/132	23/17913	0.0123217	0.0272579	0.0122935	UGT1A1/GSTM1	2
GO:0051953	negative regulation of amine transport	2/132	23/17913	0.0123217	0.0272579	0.0122935	ADRA2C/ADRA2A	2
GO:0071677	positive regulation of mononuclear cell migration	2/132	23/17913	0.0123217	0.0272579	0.0122935	CXCL10/SERPINE1	2
GO:0072215	regulation of metanephros development	2/132	23/17913	0.0123217	0.0272579	0.0122935	MYC/STAT1	2
GO:1902254	negative regulation of intrinsic apoptotic signaling pathway by p53 class mediator	2/132	23/17913	0.0123217	0.0272579	0.0122935	BCL2/MDM2	2
GO:1903589	positive regulation of blood vessel endothelial cell proliferation involved in sprouting angiogenesis	2/132	23/17913	0.0123217	0.0272579	0.0122935	VEGFA/HMOX1	2
GO:2000726	negative regulation of cardiac muscle cell differentiation	2/132	23/17913	0.0123217	0.0272579	0.0122935	PPARA/G6PD	2
GO:0055007	cardiac muscle cell differentiation	4/132	121/17913	0.0123359	0.0272734	0.0123005	CCNB1/VEGFA/PPARA/G6PD	4
GO:0035270	endocrine system development	4/132	122/17913	0.012683	0.0280243	0.0126392	RAF1/IL6/MAPK1/AKT1	4
GO:0002292	T cell differentiation involved in immune response	3/132	66/17913	0.0127688	0.0281316	0.0126876	IL6/IL2/IFNG	3
GO:0010517	regulation of phospholipase activity	3/132	66/17913	0.0127688	0.0281316	0.0126876	SELE/ESR1/EGFR	3
GO:0051148	negative regulation of muscle cell differentiation	3/132	66/17913	0.0127688	0.0281316	0.0126876	PPARA/G6PD/CXCL10	3
GO:0060675	ureteric bud morphogenesis	3/132	66/17913	0.0127688	0.0281316	0.0126876	BCL2/VEGFA/MYC	3
GO:1905207	regulation of cardiocyte differentiation	3/132	66/17913	0.0127688	0.0281316	0.0126876	PPARA/EGFR/G6PD	3
GO:0030326	embryonic limb morphogenesis	4/132	123/17913	0.0130362	0.0286873	0.0129382	GJA1/ECE1/BAX/TP63	4
GO:0035113	embryonic appendage morphogenesis	4/132	123/17913	0.0130362	0.0286873	0.0129382	GJA1/ECE1/BAX/TP63	4
GO:0051224	negative regulation of protein transport	5/132	189/17913	0.0130698	0.0287445	0.012964	ADRA2A/FN1/IL10/OPRM1/IL1B	5
GO:0045669	positive regulation of osteoblast differentiation	3/132	67/17913	0.0132967	0.0291663	0.0131542	GJA1/IL6/TP63	3
GO:0072171	mesonephric tubule morphogenesis	3/132	67/17913	0.0132967	0.0291663	0.0131542	BCL2/VEGFA/MYC	3
GO:0008210	estrogen metabolic process	2/132	24/17913	0.0133775	0.0291663	0.0131542	UGT1A1/CYP1B1	2
GO:0010971	positive regulation of G2/M transition of mitotic cell cycle	2/132	24/17913	0.0133775	0.0291663	0.0131542	CCNB1/CCND1	2
GO:0031069	hair follicle morphogenesis	2/132	24/17913	0.0133775	0.0291663	0.0131542	BCL2/TP63	2
GO:0033081	regulation of T cell differentiation in thymus	2/132	24/17913	0.0133775	0.0291663	0.0131542	SOD1/ERBB2	2
GO:0044346	fibroblast apoptotic process	2/132	24/17913	0.0133775	0.0291663	0.0131542	MYC/TP63	2
GO:0050996	positive regulation of lipid catabolic process	2/132	24/17913	0.0133775	0.0291663	0.0131542	PPARA/IL1B	2
GO:0051984	positive regulation of chromosome segregation	2/132	24/17913	0.0133775	0.0291663	0.0131542	CCNB1/RB1	2
GO:0060343	trabecula formation	2/132	24/17913	0.0133775	0.0291663	0.0131542	MMP2/COL1A1	2
GO:0086064	cell communication by electrical coupling involved in cardiac conduction	2/132	24/17913	0.0133775	0.0291663	0.0131542	GJA1/CAV1	2
GO:0150078	positive regulation of neuroinflammatory response	2/132	24/17913	0.0133775	0.0291663	0.0131542	IL6/IL1B	2
GO:1901032	negative regulation of response to reactive oxygen species	2/132	24/17913	0.0133775	0.0291663	0.0131542	NFE2L2/IL10	2
GO:1903206	negative regulation of hydrogen peroxide-induced cell death	2/132	24/17913	0.0133775	0.0291663	0.0131542	NFE2L2/IL10	2
GO:2001039	negative regulation of cellular response to drug	2/132	24/17913	0.0133775	0.0291663	0.0131542	NFE2L2/IL10	2
GO:0042177	negative regulation of protein catabolic process	4/132	124/17913	0.0133957	0.0291891	0.0131645	NOS2/IL10/EGFR/RELA	4
GO:0015980	energy derivation by oxidation of organic compounds	6/132	264/17913	0.0135682	0.0295478	0.0133263	NOS2/CCNB1/MYC/CYP1A2/HIF1A/AKT1	6
GO:0046887	positive regulation of hormone secretion	4/132	125/17913	0.0137615	0.0299514	0.0135083	GJA1/SPP1/EGFR/HIF1A	4
GO:0046323	glucose import	3/132	68/17913	0.0138368	0.0300981	0.0135745	NFE2L2/MAPK14/AKT1	3
GO:0097164	ammonium ion metabolic process	5/132	193/17913	0.0141976	0.0308472	0.0139123	MAOA/PON1/POR/ACHE/MAOB	5
GO:1904950	negative regulation of establishment of protein localization	5/132	193/17913	0.0141976	0.0308472	0.0139123	ADRA2A/FN1/IL10/OPRM1/IL1B	5
GO:0033077	T cell differentiation in thymus	3/132	69/17913	0.0143893	0.0311373	0.0140432	BCL2/SOD1/ERBB2	3
GO:2001259	positive regulation of cation channel activity	3/132	69/17913	0.0143893	0.0311373	0.0140432	ADRB2/CCL2/IFNG	3
GO:0001963	synaptic transmission, dopaminergic	2/132	25/17913	0.0144713	0.0311373	0.0140432	SLC6A4/PTGS2	2
GO:0002719	negative regulation of cytokine production involved in immune response	2/132	25/17913	0.0144713	0.0311373	0.0140432	HMOX1/IL10	2
GO:0009065	glutamine family amino acid catabolic process	2/132	25/17913	0.0144713	0.0311373	0.0140432	NOS2/NOS3	2
GO:0032104	regulation of response to extracellular stimulus	2/132	25/17913	0.0144713	0.0311373	0.0140432	PPARA/OPRM1	2
GO:0032107	regulation of response to nutrient levels	2/132	25/17913	0.0144713	0.0311373	0.0140432	PPARA/OPRM1	2
GO:0045672	positive regulation of osteoclast differentiation	2/132	25/17913	0.0144713	0.0311373	0.0140432	IFNG/FOS	2
GO:0045830	positive regulation of isotype switching	2/132	25/17913	0.0144713	0.0311373	0.0140432	IL2/IL4	2
GO:0050901	leukocyte tethering or rolling	2/132	25/17913	0.0144713	0.0311373	0.0140432	SELE/VCAM1	2
GO:0051894	positive regulation of focal adhesion assembly	2/132	25/17913	0.0144713	0.0311373	0.0140432	VEGFA/KDR	2
GO:0060740	prostate gland epithelium morphogenesis	2/132	25/17913	0.0144713	0.0311373	0.0140432	ESR1/TP63	2
GO:0061050	regulation of cell growth involved in cardiac muscle cell development	2/132	25/17913	0.0144713	0.0311373	0.0140432	PPARA/G6PD	2
GO:0090025	regulation of monocyte chemotaxis	2/132	25/17913	0.0144713	0.0311373	0.0140432	CXCL10/SERPINE1	2
GO:1900120	regulation of receptor binding	2/132	25/17913	0.0144713	0.0311373	0.0140432	IL10/MMP9	2
GO:1901623	regulation of lymphocyte chemotaxis	2/132	25/17913	0.0144713	0.0311373	0.0140432	CCL2/CXCL10	2
GO:2000353	positive regulation of endothelial cell apoptotic process	2/132	25/17913	0.0144713	0.0311373	0.0140432	CCL2/CD40LG	2
GO:0071333	cellular response to glucose stimulus	4/132	128/17913	0.0148966	0.0320341	0.0144476	ADRA2A/RAF1/ICAM1/HIF1A	4
GO:0014033	neural crest cell differentiation	3/132	70/17913	0.0149542	0.032103	0.0144787	FN1/MAPK1/HIF1A	3
GO:0060193	positive regulation of lipase activity	3/132	70/17913	0.0149542	0.032103	0.0144787	SELE/ESR1/EGFR	3
GO:1904427	positive regulation of calcium ion transmembrane transport	3/132	70/17913	0.0149542	0.032103	0.0144787	G6PD/CXCL10/BAX	3
GO:0050768	negative regulation of neurogenesis	6/132	271/17913	0.0152567	0.0327339	0.0147633	SLC6A4/SPP1/IL6/COL3A1/MDM2/IL1B	6
GO:0031647	regulation of protein stability	6/132	272/17913	0.0155094	0.0330806	0.0149196	BCL2/CASP3/MAPK1/MDM2/CHEK2/CDKN1A	6
GO:0006305	DNA alkylation	3/132	71/17913	0.0155315	0.0330806	0.0149196	MYC/PARP1/FOS	3
GO:0006306	DNA methylation	3/132	71/17913	0.0155315	0.0330806	0.0149196	MYC/PARP1/FOS	3
GO:0030500	regulation of bone mineralization	3/132	71/17913	0.0155315	0.0330806	0.0149196	GJA1/ADRB2/HIF1A	3
GO:0034121	regulation of toll-like receptor signaling pathway	3/132	71/17913	0.0155315	0.0330806	0.0149196	IRF1/ESR1/CAV1	3
GO:0043407	negative regulation of MAP kinase activity	3/132	71/17913	0.0155315	0.0330806	0.0149196	GSTP1/CAV1/IL1B	3
GO:0002021	response to dietary excess	2/132	26/17913	0.0156024	0.0330806	0.0149196	ADRB1/ADRB2	2
GO:0002360	T cell lineage commitment	2/132	26/17913	0.0156024	0.0330806	0.0149196	BCL2/IL6	2
GO:0007205	protein kinase C-activating G protein-coupled receptor signaling pathway	2/132	26/17913	0.0156024	0.0330806	0.0149196	CHRM1/IL2	2
GO:0007263	nitric oxide mediated signal transduction	2/132	26/17913	0.0156024	0.0330806	0.0149196	VEGFA/EGFR	2
GO:0022011	myelination in peripheral nervous system	2/132	26/17913	0.0156024	0.0330806	0.0149196	SOD1/AKT1	2
GO:0032292	peripheral nervous system axon ensheathment	2/132	26/17913	0.0156024	0.0330806	0.0149196	SOD1/AKT1	2
GO:0034114	regulation of heterotypic cell-cell adhesion	2/132	26/17913	0.0156024	0.0330806	0.0149196	IL10/IL1B	2
GO:0060142	regulation of syncytium formation by plasma membrane fusion	2/132	26/17913	0.0156024	0.0330806	0.0149196	MAPK14/CXCL10	2
GO:0060351	cartilage development involved in endochondral bone morphogenesis	2/132	26/17913	0.0156024	0.0330806	0.0149196	COL1A1/POR	2
GO:0060706	cell differentiation involved in embryonic placenta development	2/132	26/17913	0.0156024	0.0330806	0.0149196	CASP8/AKT1	2
GO:0060969	negative regulation of gene silencing	2/132	26/17913	0.0156024	0.0330806	0.0149196	PPARG/ESR1	2
GO:0070168	negative regulation of biomineral tissue development	2/132	26/17913	0.0156024	0.0330806	0.0149196	HIF1A/NOS3	2
GO:0072539	T-helper 17 cell differentiation	2/132	26/17913	0.0156024	0.0330806	0.0149196	IL6/IL2	2
GO:1900027	regulation of ruffle assembly	2/132	26/17913	0.0156024	0.0330806	0.0149196	ICAM1/CAV1	2
GO:1903579	negative regulation of ATP metabolic process	2/132	26/17913	0.0156024	0.0330806	0.0149196	PARP1/PPARA	2
GO:0071331	cellular response to hexose stimulus	4/132	130/17913	0.0156853	0.0332377	0.0149905	ADRA2A/RAF1/ICAM1/HIF1A	4
GO:1903050	regulation of proteolysis involved in cellular protein catabolic process	5/132	198/17913	0.0156971	0.0332439	0.0149933	NFE2L2/EGF/MDM2/CAV1/AKT1	5
GO:0071326	cellular response to monosaccharide stimulus	4/132	131/17913	0.0160894	0.0339896	0.0153296	ADRA2A/RAF1/ICAM1/HIF1A	4
GO:0002028	regulation of sodium ion transport	3/132	72/17913	0.0161212	0.0339896	0.0153296	ADRB2/NOS3/AKT1	3
GO:0006081	cellular aldehyde metabolic process	3/132	72/17913	0.0161212	0.0339896	0.0153296	G6PD/RELA/CYP1B1	3
GO:0006695	cholesterol biosynthetic process	3/132	72/17913	0.0161212	0.0339896	0.0153296	POR/SOD1/G6PD	3
GO:0007193	adenylate cyclase-inhibiting G protein-coupled receptor signaling pathway	3/132	72/17913	0.0161212	0.0339896	0.0153296	ADRA2A/OPRD1/OPRM1	3
GO:0032413	negative regulation of ion transmembrane transporter activity	3/132	72/17913	0.0161212	0.0339896	0.0153296	ADRA2A/CAV1/MMP9	3
GO:0050829	defense response to Gram-negative bacterium	3/132	72/17913	0.0161212	0.0339896	0.0153296	NOS2/IL6/SERPINE1	3
GO:1902653	secondary alcohol biosynthetic process	3/132	72/17913	0.0161212	0.0339896	0.0153296	POR/SOD1/G6PD	3
GO:1903311	regulation of mRNA metabolic process	6/132	275/17913	0.0162846	0.0343149	0.0154763	HSPB1/CCNB1/E2F1/MAPK14/AKT1/PRKCA	6
GO:0007586	digestion	4/132	132/17913	0.0164999	0.0347492	0.0156722	ADRA2A/CHRM1/CHRM3/PRSS1	4
GO:0007492	endoderm development	3/132	73/17913	0.0167234	0.035142	0.0158493	MMP2/FN1/MMP9	3
GO:0019054	modulation by virus of host process	2/132	27/17913	0.0167702	0.035142	0.0158493	CASP8/BCL2L1	2
GO:0033137	negative regulation of peptidyl-serine phosphorylation	2/132	27/17913	0.0167702	0.035142	0.0158493	CAV1/BAX	2
GO:0035456	response to interferon-beta	2/132	27/17913	0.0167702	0.035142	0.0158493	IRF1/STAT1	2
GO:0060512	prostate gland morphogenesis	2/132	27/17913	0.0167702	0.035142	0.0158493	ESR1/TP63	2
GO:0060544	regulation of necroptotic process	2/132	27/17913	0.0167702	0.035142	0.0158493	CASP8/CAV1	2
GO:1902751	positive regulation of cell cycle G2/M phase transition	2/132	27/17913	0.0167702	0.035142	0.0158493	CCNB1/CCND1	2
GO:1905563	negative regulation of vascular endothelial cell proliferation	2/132	27/17913	0.0167702	0.035142	0.0158493	PPARG/CCL2	2
GO:2000191	regulation of fatty acid transport	2/132	27/17913	0.0167702	0.035142	0.0158493	AKT1/IL1B	2
GO:0042246	tissue regeneration	3/132	74/17913	0.0173381	0.0362165	0.0163339	CCNB1/GJA1/CDKN1A	3
GO:0043367	CD4-positive, alpha-beta T cell differentiation	3/132	74/17913	0.0173381	0.0362165	0.0163339	IL6/IL2/IFNG	3
GO:0030260	entry into host cell	4/132	134/17913	0.0173405	0.0362165	0.0163339	CXCL8/EGFR/ICAM1/CAV1	4
GO:0044409	entry into host	4/132	134/17913	0.0173405	0.0362165	0.0163339	CXCL8/EGFR/ICAM1/CAV1	4
GO:0051806	entry into cell of other organism involved in symbiotic interaction	4/132	134/17913	0.0173405	0.0362165	0.0163339	CXCL8/EGFR/ICAM1/CAV1	4
GO:0051828	entry into other organism involved in symbiotic interaction	4/132	134/17913	0.0173405	0.0362165	0.0163339	CXCL8/EGFR/ICAM1/CAV1	4
GO:0090263	positive regulation of canonical Wnt signaling pathway	4/132	135/17913	0.0177707	0.0370944	0.0167299	COL1A1/EGF/EGFR/CAV1	4
GO:0016126	sterol biosynthetic process	3/132	75/17913	0.0179652	0.0371287	0.0167454	POR/SOD1/G6PD	3
GO:0072078	nephron tubule morphogenesis	3/132	75/17913	0.0179652	0.0371287	0.0167454	BCL2/VEGFA/MYC	3
GO:1901224	positive regulation of NIK/NF-kappaB signaling	3/132	75/17913	0.0179652	0.0371287	0.0167454	EGFR/RELA/IL1B	3
GO:0001773	myeloid dendritic cell activation	2/132	28/17913	0.0179741	0.0371287	0.0167454	IL10/IL4	2
GO:0003180	aortic valve morphogenesis	2/132	28/17913	0.0179741	0.0371287	0.0167454	NOS3/RB1	2
GO:0031063	regulation of histone deacetylation	2/132	28/17913	0.0179741	0.0371287	0.0167454	VEGFA/MAPK8	2
GO:0039694	viral RNA genome replication	2/132	28/17913	0.0179741	0.0371287	0.0167454	CXCL8/TOP2A	2
GO:0042311	vasodilation	2/132	28/17913	0.0179741	0.0371287	0.0167454	SOD1/NOS3	2
GO:0042533	tumor necrosis factor biosynthetic process	2/132	28/17913	0.0179741	0.0371287	0.0167454	HSPB1/IL10	2
GO:0042534	regulation of tumor necrosis factor biosynthetic process	2/132	28/17913	0.0179741	0.0371287	0.0167454	HSPB1/IL10	2
GO:0044030	regulation of DNA methylation	2/132	28/17913	0.0179741	0.0371287	0.0167454	MYC/PARP1	2
GO:0044550	secondary metabolite biosynthetic process	2/132	28/17913	0.0179741	0.0371287	0.0167454	CYP1A2/TYR	2
GO:0048730	epidermis morphogenesis	2/132	28/17913	0.0179741	0.0371287	0.0167454	BCL2/TP63	2
GO:0050869	negative regulation of B cell activation	2/132	28/17913	0.0179741	0.0371287	0.0167454	CASP3/IL10	2
GO:0070229	negative regulation of lymphocyte apoptotic process	2/132	28/17913	0.0179741	0.0371287	0.0167454	IL2/HIF1A	2
GO:0071168	protein localization to chromatin	2/132	28/17913	0.0179741	0.0371287	0.0167454	ESR1/RB1	2
GO:0090200	positive regulation of release of cytochrome c from mitochondria	2/132	28/17913	0.0179741	0.0371287	0.0167454	BAX/MMP9	2
GO:1900543	negative regulation of purine nucleotide metabolic process	2/132	28/17913	0.0179741	0.0371287	0.0167454	PARP1/PPARA	2
GO:2000108	positive regulation of leukocyte apoptotic process	2/132	28/17913	0.0179741	0.0371287	0.0167454	IL10/BAX	2
GO:0060041	retina development in camera-type eye	4/132	136/17913	0.0182075	0.0375903	0.0169535	ACHE/HIF1A/BAX/CYP1B1	4
GO:0010675	regulation of cellular carbohydrate metabolic process	4/132	138/17913	0.019101	0.0393657	0.0177543	PPARA/NCOA2/AKT1/IGFBP3	4
GO:0044344	cellular response to fibroblast growth factor stimulus	4/132	138/17913	0.019101	0.0393657	0.0177543	COL1A1/CXCL8/CCL2/MAPK1	4
GO:0008608	attachment of spindle microtubules to kinetochore	2/132	29/17913	0.0192135	0.0393657	0.0177543	CCNB1/RB1	2
GO:0010644	cell communication by electrical coupling	2/132	29/17913	0.0192135	0.0393657	0.0177543	GJA1/CAV1	2
GO:0010800	positive regulation of peptidyl-threonine phosphorylation	2/132	29/17913	0.0192135	0.0393657	0.0177543	EGF/MAPK1	2
GO:0014044	Schwann cell development	2/132	29/17913	0.0192135	0.0393657	0.0177543	SOD1/AKT1	2
GO:0035666	TRIF-dependent toll-like receptor signaling pathway	2/132	29/17913	0.0192135	0.0393657	0.0177543	CASP8/CHUK	2
GO:0045980	negative regulation of nucleotide metabolic process	2/132	29/17913	0.0192135	0.0393657	0.0177543	PARP1/PPARA	2
GO:0046627	negative regulation of insulin receptor signaling pathway	2/132	29/17913	0.0192135	0.0393657	0.0177543	RELA/IL1B	2
GO:0070102	interleukin-6-mediated signaling pathway	2/132	29/17913	0.0192135	0.0393657	0.0177543	STAT1/IL6	2
GO:0072538	T-helper 17 type immune response	2/132	29/17913	0.0192135	0.0393657	0.0177543	IL6/IL2	2
GO:0072606	interleukin-8 secretion	2/132	29/17913	0.0192135	0.0393657	0.0177543	NOS2/CRP	2
GO:1904292	regulation of ERAD pathway	2/132	29/17913	0.0192135	0.0393657	0.0177543	NFE2L2/CAV1	2
GO:1904994	regulation of leukocyte adhesion to vascular endothelial cell	2/132	29/17913	0.0192135	0.0393657	0.0177543	ICAM1/RELA	2
GO:0045685	regulation of glial cell differentiation	3/132	77/17913	0.0192572	0.0394125	0.0177754	PPARG/IL6/RELA	3
GO:0061418	regulation of transcription from RNA polymerase II promoter in response to hypoxia	3/132	77/17913	0.0192572	0.0394125	0.0177754	NFE2L2/VEGFA/HIF1A	3
GO:0071322	cellular response to carbohydrate stimulus	4/132	139/17913	0.0195578	0.040006	0.018043	ADRA2A/RAF1/ICAM1/HIF1A	4
GO:0001570	vasculogenesis	3/132	78/17913	0.019922	0.0407069	0.0183591	VEGFA/KDR/CAV1	3
GO:0033143	regulation of intracellular steroid hormone receptor signaling pathway	3/132	78/17913	0.019922	0.0407069	0.0183591	ESR1/PARP1/TP63	3
GO:0001837	epithelial to mesenchymal transition	4/132	140/17913	0.0200213	0.0408655	0.0184307	COL1A1/IL6/HIF1A/IL1B	4
GO:0072073	kidney epithelium development	4/132	140/17913	0.0200213	0.0408655	0.0184307	BCL2/VEGFA/MYC/STAT1	4
GO:0043583	ear development	5/132	212/17913	0.0204488	0.0415333	0.0187319	BCL2/ECE1/CCNA2/MAPK1/SOD1	5
GO:0006471	protein ADP-ribosylation	2/132	30/17913	0.0204878	0.0415333	0.0187319	PARP1/IFNG	2
GO:0007202	activation of phospholipase C activity	2/132	30/17913	0.0204878	0.0415333	0.0187319	SELE/EGFR	2
GO:0032743	positive regulation of interleukin-2 production	2/132	30/17913	0.0204878	0.0415333	0.0187319	IL1A/IL1B	2
GO:0034694	response to prostaglandin	2/132	30/17913	0.0204878	0.0415333	0.0187319	PPARG/AKT1	2
GO:0042168	heme metabolic process	2/132	30/17913	0.0204878	0.0415333	0.0187319	UGT1A1/HMOX1	2
GO:0045939	negative regulation of steroid metabolic process	2/132	30/17913	0.0204878	0.0415333	0.0187319	UGT1A1/SOD1	2
GO:0051194	positive regulation of cofactor metabolic process	2/132	30/17913	0.0204878	0.0415333	0.0187319	NFE2L2/HIF1A	2
GO:0060325	face morphogenesis	2/132	30/17913	0.0204878	0.0415333	0.0187319	MMP2/COL1A1	2
GO:0060603	mammary gland duct morphogenesis	2/132	30/17913	0.0204878	0.0415333	0.0187319	ESR1/PGR	2
GO:0070050	neuron cellular homeostasis	2/132	30/17913	0.0204878	0.0415333	0.0187319	SLC6A2/IL6	2
GO:2000142	regulation of DNA-templated transcription, initiation	2/132	30/17913	0.0204878	0.0415333	0.0187319	ESR1/JUN	2
GO:0051053	negative regulation of DNA metabolic process	4/132	141/17913	0.0204915	0.0415333	0.0187319	GJA1/PPARG/PARP1/CHEK2	4
GO:0001818	negative regulation of cytokine production	6/132	290/17913	0.0205653	0.0416382	0.0187792	GSTP1/FN1/IL6/HMOX1/IL10/IFNG	6
GO:0051961	negative regulation of nervous system development	6/132	290/17913	0.0205653	0.0416382	0.0187792	SLC6A4/SPP1/IL6/COL3A1/MDM2/IL1B	6
GO:0006476	protein deacetylation	3/132	79/17913	0.0205993	0.04164	0.01878	VEGFA/IFNG/MAPK8	3
GO:0032204	regulation of telomere maintenance	3/132	79/17913	0.0205993	0.04164	0.01878	MYC/PARP1/MAPK1	3
GO:0061333	renal tubule morphogenesis	3/132	79/17913	0.0205993	0.04164	0.01878	BCL2/VEGFA/MYC	3
GO:0001678	cellular glucose homeostasis	4/132	142/17913	0.0209685	0.0423183	0.0190859	ADRA2A/RAF1/ICAM1/HIF1A	4
GO:0007612	learning	4/132	142/17913	0.0209685	0.0423183	0.0190859	PTGS2/FOS/HIF1A/JUN	4
GO:0072006	nephron development	4/132	142/17913	0.0209685	0.0423183	0.0190859	BCL2/VEGFA/MYC/STAT1	4
GO:0006874	cellular calcium ion homeostasis	7/132	375/17913	0.0211802	0.0427227	0.0192683	GJA1/BCL2/ESR1/IL2/CAV1/CXCL10/BAX	7
GO:0003151	outflow tract morphogenesis	3/132	80/17913	0.0212893	0.0428739	0.0193365	VEGFA/HIF1A/JUN	3
GO:0050886	endocrine process	3/132	80/17913	0.0212893	0.0428739	0.0193365	ECE1/NOS3/IL1B	3
GO:0110110	positive regulation of animal organ morphogenesis	3/132	80/17913	0.0212893	0.0428739	0.0193365	VEGFA/MYC/BAX	3
GO:0015849	organic acid transport	6/132	293/17913	0.0215051	0.0432624	0.0195117	NOS2/PPARG/PPARA/NCOA2/AKT1/IL1B	6
GO:0046942	carboxylic acid transport	6/132	293/17913	0.0215051	0.0432624	0.0195117	NOS2/PPARG/PPARA/NCOA2/AKT1/IL1B	6
GO:0002724	regulation of T cell cytokine production	2/132	31/17913	0.0217965	0.0435468	0.01964	IL6/IL1B	2
GO:0006691	leukotriene metabolic process	2/132	31/17913	0.0217965	0.0435468	0.01964	ALOX5/LTA4H	2
GO:0044068	modulation by symbiont of host cellular process	2/132	31/17913	0.0217965	0.0435468	0.01964	CASP8/BCL2L1	2
GO:0045920	negative regulation of exocytosis	2/132	31/17913	0.0217965	0.0435468	0.01964	ADRA2A/HMOX1	2
GO:0045987	positive regulation of smooth muscle contraction	2/132	31/17913	0.0217965	0.0435468	0.01964	PTGS2/CHRM3	2
GO:0061036	positive regulation of cartilage development	2/132	31/17913	0.0217965	0.0435468	0.01964	POR/RELA	2
GO:1900077	negative regulation of cellular response to insulin stimulus	2/132	31/17913	0.0217965	0.0435468	0.01964	RELA/IL1B	2
GO:1901976	regulation of cell cycle checkpoint	2/132	31/17913	0.0217965	0.0435468	0.01964	CCNB1/CHEK2	2
GO:1902230	negative regulation of intrinsic apoptotic signaling pathway in response to DNA damage	2/132	31/17913	0.0217965	0.0435468	0.01964	BCL2/BCL2L1	2
GO:1902253	regulation of intrinsic apoptotic signaling pathway by p53 class mediator	2/132	31/17913	0.0217965	0.0435468	0.01964	BCL2/MDM2	2
GO:1902692	regulation of neuroblast proliferation	2/132	31/17913	0.0217965	0.0435468	0.01964	VEGFA/HIF1A	2
GO:1903205	regulation of hydrogen peroxide-induced cell death	2/132	31/17913	0.0217965	0.0435468	0.01964	NFE2L2/IL10	2
GO:1903393	positive regulation of adherens junction organization	2/132	31/17913	0.0217965	0.0435468	0.01964	VEGFA/KDR	2
GO:0061351	neural precursor cell proliferation	4/132	144/17913	0.0219429	0.0437929	0.019751	SLC6A4/EGF/VEGFA/HIF1A	4
GO:1903169	regulation of calcium ion transmembrane transport	4/132	144/17913	0.0219429	0.0437929	0.019751	ADRA2A/G6PD/CXCL10/BAX	4
GO:0048588	developmental cell growth	5/132	216/17913	0.0219617	0.0437978	0.0197532	FN1/SPP1/VEGFA/PPARA/G6PD	5
GO:0007045	cell-substrate adherens junction assembly	3/132	81/17913	0.0219917	0.0437978	0.0197532	BCL2/VEGFA/KDR	3
GO:0014068	positive regulation of phosphatidylinositol 3-kinase signaling	3/132	81/17913	0.0219917	0.0437978	0.0197532	NCF1/KDR/ERBB3	3
GO:0048041	focal adhesion assembly	3/132	81/17913	0.0219917	0.0437978	0.0197532	BCL2/VEGFA/KDR	3
GO:0048592	eye morphogenesis	4/132	145/17913	0.0224403	0.0446205	0.0201242	BCL2/VEGFA/HIF1A/BAX	4
GO:0060402	calcium ion transport into cytosol	4/132	145/17913	0.0224403	0.0446205	0.0201242	BCL2/CAV1/CXCL10/BAX	4
GO:0071774	response to fibroblast growth factor	4/132	145/17913	0.0224403	0.0446205	0.0201242	COL1A1/CXCL8/CCL2/MAPK1	4
GO:0035107	appendage morphogenesis	4/132	146/17913	0.0229445	0.0455751	0.0205548	GJA1/ECE1/BAX/TP63	4
GO:0035108	limb morphogenesis	4/132	146/17913	0.0229445	0.0455751	0.0205548	GJA1/ECE1/BAX/TP63	4
GO:0001881	receptor recycling	2/132	32/17913	0.023139	0.0457926	0.0206528	ECE1/ACHE	2
GO:0001975	response to amphetamine	2/132	32/17913	0.023139	0.0457926	0.0206528	SOD1/ICAM1	2
GO:0003176	aortic valve development	2/132	32/17913	0.023139	0.0457926	0.0206528	NOS3/RB1	2
GO:0030261	chromosome condensation	2/132	32/17913	0.023139	0.0457926	0.0206528	CCNB1/TOP2A	2
GO:0033028	myeloid cell apoptotic process	2/132	32/17913	0.023139	0.0457926	0.0206528	BCL2/IL6	2
GO:0043368	positive T cell selection	2/132	32/17913	0.023139	0.0457926	0.0206528	BCL2/IL6	2
GO:0060674	placenta blood vessel development	2/132	32/17913	0.023139	0.0457926	0.0206528	MAPK1/AKT1	2
GO:0032410	negative regulation of transporter activity	3/132	83/17913	0.0234344	0.0463288	0.0208947	ADRA2A/CAV1/MMP9	3
GO:0045582	positive regulation of T cell differentiation	3/132	83/17913	0.0234344	0.0463288	0.0208947	IL2/IFNG/IL4	3
GO:1903900	regulation of viral life cycle	4/132	147/17913	0.0234557	0.0463464	0.0209026	BCL2/CXCL8/SLPI/TOP2A	4
GO:0008277	regulation of G protein-coupled receptor signaling pathway	4/132	148/17913	0.0239737	0.0473205	0.0213419	CXCL8/ADRB2/OPRM1/PRKCA	4
GO:0008643	carbohydrate transport	4/132	148/17913	0.0239737	0.0473205	0.0213419	NFE2L2/MAPK14/AKT1/IL1B	4
GO:0051781	positive regulation of cell division	3/132	84/17913	0.0241747	0.0476922	0.0215096	IL1A/VEGFA/IL1B	3
GO:0032635	interleukin-6 production	4/132	149/17913	0.0244986	0.0481365	0.02171	NOS2/IL6/IL10/IL1B	4
GO:0035264	multicellular organism growth	4/132	149/17913	0.0244986	0.0481365	0.02171	BCL2/ADRB1/ADRB2/SOD1	4
GO:0002756	MyD88-independent toll-like receptor signaling pathway	2/132	33/17913	0.0245147	0.0481365	0.02171	CASP8/CHUK	2
GO:0016242	negative regulation of macroautophagy	2/132	33/17913	0.0245147	0.0481365	0.02171	HMOX1/AKT1	2
GO:0042755	eating behavior	2/132	33/17913	0.0245147	0.0481365	0.02171	OPRD1/OPRM1	2
GO:0045736	negative regulation of cyclin-dependent protein serine/threonine kinase activity	2/132	33/17913	0.0245147	0.0481365	0.02171	CASP3/CDKN1A	2
GO:0048011	neurotrophin TRK receptor signaling pathway	2/132	33/17913	0.0245147	0.0481365	0.02171	RAF1/CASP3	2
GO:0055094	response to lipoprotein particle	2/132	33/17913	0.0245147	0.0481365	0.02171	PPARG/AKT1	2
GO:1901797	negative regulation of signal transduction by p53 class mediator	2/132	33/17913	0.0245147	0.0481365	0.02171	BCL2/MDM2	2
GO:1904063	negative regulation of cation transmembrane transport	3/132	85/17913	0.0249274	0.0489036	0.0220559	ADRA2A/CAV1/MMP9	3
GO:0055074	calcium ion homeostasis	7/132	388/17913	0.0249313	0.0489036	0.0220559	GJA1/BCL2/ESR1/IL2/CAV1/CXCL10/BAX	7
GO:0050851	antigen receptor-mediated signaling pathway	5/132	224/17913	0.0252021	0.0494092	0.0222839	BCL2/CHUK/MAPK1/RELA/BAX	5
