# Supplementary material for: Network Pharmacology Strategy to Investigate the Pharmacological Mechanism of HuangQiXiXin Decoction on Cough Variant Asthma and Evidence-Based Medicine Approach Validation
Source: Evid Based Complement Alternat Med. 2020 Oct 30;2020:3829092. doi: 10.1155/2020/3829092 (PMC7647767; doi:10.1155/2020/3829092)
Supplement: Supplementary Materials — Supplementary file 1: compounds of HQXXD in TCMSP. (A) 87 compounds of RA in TCMSP; (B) 192 compounds of HRA in TCMSP; (C) 159 compounds of HS in TCMSP; (D) 173 compounds of RS in TCMSP. Supplementary file 2: target genes of HQXXD: (A) corresponding target genes of active compounds; (B) corresponding target gene symbols of active compounds; (C) 217 active target genes of HQXXD. Supplementary file 3: CVA-related target genes. (A) CVA-related target genes from GeneCards; (B) 1481 CVA-related target genes. Supplementary file 4: data of the medicine-compound-target network. Supplementary file 5: data of the PPI network. Supplementary file 6. GO function enrichment and KEGG pathway enrichment analysis. (A) BP function enrichment analysis; (B) MF function enrichment analysis; (C) CC function enrichment analysis; (D) KEGG pathway enrichment analysis. [file 3829092.f1.zip › 3829092.f1/Appendix File 6 GO function enrichment and KEGG pathway enrichment analysis/Appendix File 6B MF function enrichment analysis.xlsx]

## Sheet: Sheet1
ID	Description	GeneRatio	BgRatio	pvalue	p.adjust	qvalue	geneID	Count
GO:0046982	protein heterodimerization activity	23/132	497/16969	5.08203e-12	2.09888e-09	1.26783e-09	ADRA2C/UGT1A1/BCL2/ADRA2A/PPARG/AHR/ADRB1/RAF1/ADRA1B/CHUK/VEGFA/MCL1/EGFR/ERBB3/ERBB2/FOS/TOP2A/CAV1/RELA/HIF1A/TYR/JUN/BAX	23
GO:0005126	cytokine receptor binding	15/132	210/16969	8.92994e-11	1.84403e-08	1.11389e-08	CASP8/CXCL8/IL1A/VEGFA/CCL2/STAT1/IL6/CASP3/IL10/IL2/IFNG/IL4/CXCL10/IL1B/CD40LG	15
GO:0008227	G protein-coupled amine receptor activity	7/132	27/16969	1.14544e-09	1.57689e-07	9.52522e-08	ADRA2C/ADRA2A/ADRB1/ADRB2/ADRA1D/CHRM2/CHRM3	7
GO:0004879	nuclear receptor activity	8/132	46/16969	2.20359e-09	1.82017e-07	1.09948e-07	PPARG/AHR/ESR1/PPARA/PGR/NR1I2/ESR2/RXRB	8
GO:0098531	transcription factor activity, direct ligand regulated sequence-specific DNA binding	8/132	46/16969	2.20359e-09	1.82017e-07	1.09948e-07	PPARG/AHR/ESR1/PPARA/PGR/NR1I2/ESR2/RXRB	8
GO:0016705	oxidoreductase activity, acting on paired donors, with incorporation or reduction of molecular oxygen	11/132	137/16969	9.55221e-09	5.7422e-07	3.46859e-07	NOS2/CYP1A1/PTGS2/POR/HMOX1/CYP1A2/NOS3/TYR/PTGS1/CYP3A4/CYP1B1	11
GO:0020037	heme binding	10/132	106/16969	9.73254e-09	5.7422e-07	3.46859e-07	NOS2/CYP1A1/MPO/PTGS2/HMOX1/CYP1A2/NOS3/PTGS1/CYP3A4/CYP1B1	10
GO:0046906	tetrapyrrole binding	10/132	116/16969	2.33415e-08	1.20501e-06	7.27887e-07	NOS2/CYP1A1/MPO/PTGS2/HMOX1/CYP1A2/NOS3/PTGS1/CYP3A4/CYP1B1	10
GO:0005125	cytokine activity	11/132	154/16969	3.24081e-08	1.48717e-06	8.9833e-07	CXCL8/IL1A/SPP1/VEGFA/IL6/IL10/IL2/IL4/CXCL10/IL1B/CD40LG	11
GO:0044389	ubiquitin-like protein ligase binding	14/132	286/16969	5.02364e-08	1.95028e-06	1.17807e-06	CCNB1/BCL2/CASP8/STAT1/MDM2/EGFR/ERBB3/CHEK2/RELA/HIF1A/RB1/CDKN1A/NFKBIA/JUN	14
GO:0048037	cofactor binding	17/132	438/16969	5.19444e-08	1.95028e-06	1.17807e-06	NOS2/CYP1A1/PTGES/GSTP1/MPO/PTGS2/POR/PARP1/HMOX1/MAOB/CYP1A2/GSTM1/G6PD/NOS3/PTGS1/CYP3A4/CYP1B1	17
GO:0003707	steroid hormone receptor activity	7/132	54/16969	1.91885e-07	6.60403e-06	3.98918e-06	PPARG/ESR1/PPARA/PGR/NR1I2/ESR2/RXRB	7
GO:0005178	integrin binding	9/132	113/16969	2.39084e-07	7.59553e-06	4.5881e-06	FN1/SPP1/COL3A1/KDR/EGFR/ICAM1/VCAM1/IL1B/PRKCA	9
GO:0051400	BH domain binding	4/132	10/16969	7.0853e-07	2.09016e-05	1.26257e-05	BCL2/MCL1/BCL2L1/BAX	4
GO:0019902	phosphatase binding	10/132	177/16969	1.23144e-06	3.39057e-05	2.04808e-05	BCL2/PPARG/MAPK14/STAT1/PPARA/MAPK1/EGFR/SOD1/ERBB2/AKT1	10
GO:0031625	ubiquitin protein ligase binding	12/132	270/16969	1.32374e-06	3.4169e-05	2.06399e-05	BCL2/CASP8/MDM2/EGFR/ERBB3/CHEK2/RELA/HIF1A/RB1/CDKN1A/NFKBIA/JUN	12
GO:0070405	ammonium ion binding	6/132	48/16969	1.85539e-06	4.5075e-05	2.72277e-05	SLC6A4/HTR3A/CRP/CHRNA2/ACHE/CHRM3	6
GO:0001228	DNA-binding transcription activator activity, RNA polymerase II-specific	14/132	390/16969	2.12953e-06	4.88609e-05	2.95146e-05	IRF1/NFE2L2/ESR1/MYC/PARP1/PPARA/FOS/RELA/HIF1A/PGR/NR1I2/JUN/TP63/RXRB	14
GO:0000987	proximal promoter sequence-specific DNA binding	15/132	452/16969	2.3831e-06	5.18011e-05	3.12906e-05	IRF1/E2F1/PPARG/AHR/ESR1/MYC/STAT1/PPARA/RELA/HIF1A/RB1/PGR/NCOA2/JUN/ESR2	15
GO:0019207	kinase regulator activity	9/132	154/16969	3.24123e-06	6.69313e-05	4.043e-05	HSPB1/CCNB1/GSTP1/EGF/CASP3/IL2/ERBB3/CXCL10/CDKN1A	9
GO:0070851	growth factor receptor binding	8/132	121/16969	4.6654e-06	8.50516e-05	5.13756e-05	EGF/IL1A/VEGFA/IL6/IL10/IL2/IL4/IL1B	8
GO:0004497	monooxygenase activity	7/132	86/16969	4.73653e-06	8.50516e-05	5.13756e-05	NOS2/CYP1A1/CYP1A2/NOS3/TYR/CYP3A4/CYP1B1	7
GO:0030594	neurotransmitter receptor activity	7/132	86/16969	4.73653e-06	8.50516e-05	5.13756e-05	HTR3A/CHRM1/CHRNA2/ADRB1/CHRM2/OPRM1/CHRM3	7
GO:0017171	serine hydrolase activity	9/132	163/16969	5.1642e-06	8.88672e-05	5.36805e-05	MMP2/PLAU/ACHE/MMP1/MMP3/PLAT/F3/PRSS1/MMP9	9
GO:0042165	neurotransmitter binding	5/132	35/16969	7.10514e-06	0.000117377	7.09018e-05	HTR3A/CRP/CHRNA2/ACHE/CHRM3	5
GO:0004175	endopeptidase activity	12/132	322/16969	8.10786e-06	0.00012879	7.77961e-05	MMP2/PLAU/CASP8/ECE1/MMP1/CASP3/MMP3/PLAT/CASP9/F3/PRSS1/MMP9	12
GO:0019903	protein phosphatase binding	8/132	132/16969	8.89001e-06	0.000135984	8.21417e-05	BCL2/PPARG/MAPK14/STAT1/EGFR/SOD1/ERBB2/AKT1	8
GO:0004252	serine-type endopeptidase activity	8/132	133/16969	9.39778e-06	0.000138617	8.37321e-05	MMP2/PLAU/MMP1/MMP3/PLAT/F3/PRSS1/MMP9	8
GO:0033613	activating transcription factor binding	6/132	64/16969	1.0239e-05	0.000145818	8.80816e-05	PPARG/NFE2L2/MYC/FOS/RELA/JUN	6
GO:0001221	transcription cofactor binding	5/132	38/16969	1.07824e-05	0.000148437	8.9664e-05	AHR/NFE2L2/ESR1/PPARA/RELA	5
GO:0016209	antioxidant activity	6/132	65/16969	1.12088e-05	0.00014933	9.02034e-05	GSTP1/MPO/PTGS2/NQO1/SOD1/PTGS1	6
GO:0001223	transcription coactivator binding	4/132	21/16969	1.8895e-05	0.000243863	0.000147306	AHR/ESR1/PPARA/RELA	4
GO:0035257	nuclear hormone receptor binding	8/132	147/16969	1.95133e-05	0.000244211	0.000147517	PPARG/PCNA/ESR1/STAT1/PARP1/HIF1A/RB1/NCOA2	8
GO:0099528	G protein-coupled neurotransmitter receptor activity	4/132	22/16969	2.2955e-05	0.000278835	0.000168431	ADRB1/CHRM2/OPRM1/CHRM3	4
GO:0030545	receptor regulator activity	13/132	425/16969	2.74901e-05	0.000316868	0.000191405	CXCL8/EGF/IL1A/SPP1/VEGFA/IL6/IL10/IL2/IL4/CXCL10/IL1B/ESR2/CD40LG	13
GO:0016712	oxidoreductase activity, acting on paired donors, with incorporation or reduction of molecular oxygen, reduced flavin or flavoprotein as one donor, and incorporation of one atom of oxygen	4/132	23/16969	2.76205e-05	0.000316868	0.000191405	CYP1A1/CYP1A2/CYP3A4/CYP1B1	4
GO:0000978	RNA polymerase II proximal promoter sequence-specific DNA binding	13/132	432/16969	3.25638e-05	0.000356606	0.000215409	IRF1/PPARG/AHR/ESR1/MYC/STAT1/PPARA/RELA/HIF1A/PGR/NCOA2/JUN/ESR2	13
GO:0008236	serine-type peptidase activity	8/132	158/16969	3.28112e-05	0.000356606	0.000215409	MMP2/PLAU/MMP1/MMP3/PLAT/F3/PRSS1/MMP9	8
GO:0002020	protease binding	7/132	121/16969	4.44372e-05	0.000470579	0.000284254	COL1A1/BCL2/FN1/CASP3/COL3A1/SERPINE1/F3	7
GO:0005496	steroid binding	6/132	83/16969	4.56889e-05	0.000471738	0.000284955	UGT1A1/ESR1/CAV1/PGR/ESR2/CYP3A4	6
GO:0051427	hormone receptor binding	8/132	170/16969	5.52307e-05	0.000556349	0.000336064	PPARG/PCNA/ESR1/STAT1/PARP1/HIF1A/RB1/NCOA2	8
GO:0048018	receptor ligand activity	12/132	397/16969	6.35701e-05	0.000625106	0.000377597	CXCL8/EGF/IL1A/SPP1/VEGFA/IL6/IL10/IL2/IL4/CXCL10/IL1B/CD40LG	12
GO:0043295	glutathione binding	3/132	11/16969	7.25328e-05	0.000696652	0.000420815	PTGES/GSTP1/GSTM1	3
GO:0097110	scaffold protein binding	5/132	58/16969	8.69122e-05	0.000810495	0.000489581	GJA1/CASP8/CHUK/MDM2/NOS3	5
GO:0019887	protein kinase regulator activity	7/132	136/16969	9.32801e-05	0.000810495	0.000489581	HSPB1/CCNB1/EGF/CASP3/ERBB3/CXCL10/CDKN1A	7
GO:0097718	disordered domain specific binding	4/132	31/16969	9.35265e-05	0.000810495	0.000489581	GJA1/FN1/MDM2/RB1	4
GO:0015464	acetylcholine receptor activity	3/132	12/16969	9.61604e-05	0.000810495	0.000489581	CHRNA2/CHRM2/CHRM3	3
GO:1900750	oligopeptide binding	3/132	12/16969	9.61604e-05	0.000810495	0.000489581	PTGES/GSTP1/GSTM1	3
GO:1901338	catecholamine binding	3/132	12/16969	9.61604e-05	0.000810495	0.000489581	ADRA2C/ADRA2A/ADRB2	3
GO:0008047	enzyme activator activity	12/132	419/16969	0.000106027	0.000875781	0.000529018	CCNB1/FN1/RAF1/EGF/CASP3/IL2/ERBB3/CAV1/CASP9/CDKN1A/IGFBP3/JUN	12
GO:0016641	oxidoreductase activity, acting on the CH-NH2 group of donors, oxygen as acceptor	3/132	13/16969	0.000124298	0.00100657	0.00060802	MAOA/MAOB/VCAM1	3
GO:0042826	histone deacetylase binding	6/132	102/16969	0.000144505	0.0011477	0.000693274	CCND1/PARP1/TOP2A/MAPK8/RELA/HIF1A	6
GO:0003682	chromatin binding	12/132	437/16969	0.000157084	0.00122407	0.0007394	PPARG/MPO/PCNA/ESR1/STAT1/EGFR/FOS/TOP2A/RELA/NCOA2/JUN/TP63	12
GO:0004601	peroxidase activity	4/132	37/16969	0.000189351	0.00144819	0.000874782	GSTP1/MPO/PTGS2/PTGS1	4
GO:0001664	G protein-coupled receptor binding	8/132	205/16969	0.000202656	0.00152176	0.000919224	ADRA2C/ADRA2A/CXCL8/ADRB1/CCL2/STAT1/IL2/CXCL10	8
GO:0051879	Hsp90 protein binding	4/132	38/16969	0.00021036	0.0015514	0.000937128	CYP1A1/AHR/KDR/HIF1A	4
GO:0001085	RNA polymerase II transcription factor binding	6/132	113/16969	0.000252908	0.00183239	0.00110686	AHR/NFE2L2/ESR1/PPARA/FOS/JUN	6
GO:0016684	oxidoreductase activity, acting on peroxide as acceptor	4/132	40/16969	0.000257333	0.00183239	0.00110686	GSTP1/MPO/PTGS2/PTGS1	4
GO:0019209	kinase activator activity	5/132	74/16969	0.000276664	0.00189374	0.00114392	CCNB1/EGF/IL2/ERBB3/CDKN1A	5
GO:0042277	peptide binding	8/132	215/16969	0.000279884	0.00189374	0.00114392	PTGES/PPARG/GSTP1/ECE1/ADRB2/ACHE/GSTM1/NFKBIA	8
GO:0030331	estrogen receptor binding	4/132	41/16969	0.000283445	0.00189374	0.00114392	PPARG/PCNA/ESR1/PARP1	4
GO:0016638	oxidoreductase activity, acting on the CH-NH2 group of donors	3/132	17/16969	0.000288875	0.00189374	0.00114392	MAOA/MAOB/VCAM1	3
GO:0031690	adrenergic receptor binding	3/132	17/16969	0.000288875	0.00189374	0.00114392	ADRA2C/ADRA2A/ADRB1	3
GO:0016538	cyclin-dependent protein serine/threonine kinase regulator activity	3/132	18/16969	0.000344683	0.00222428	0.00134358	CCNB1/CASP3/CDKN1A	3
GO:0019838	growth factor binding	6/132	121/16969	0.000365744	0.00232388	0.00140375	COL1A1/COL3A1/KDR/ERBB3/ERBB2/IGFBP3	6
GO:0032813	tumor necrosis factor receptor superfamily binding	4/132	45/16969	0.000407126	0.00254762	0.0015389	CASP8/STAT1/CASP3/CD40LG	4
GO:0042379	chemokine receptor binding	4/132	47/16969	0.000481564	0.00296845	0.0017931	CXCL8/CCL2/STAT1/CXCL10	4
GO:0070330	aromatase activity	3/132	21/16969	0.000552295	0.00335438	0.00202622	CYP1A1/CYP1A2/CYP1B1	3
GO:0070888	E-box binding	4/132	49/16969	0.000565218	0.00338312	0.00204358	PPARG/AHR/MYC/HIF1A	4
GO:0050661	NADP binding	4/132	50/16969	0.000610695	0.0035888	0.00216782	NOS2/POR/G6PD/NOS3	4
GO:0035258	steroid hormone receptor binding	5/132	88/16969	0.000616961	0.0035888	0.00216782	PPARG/PCNA/ESR1/PARP1/RB1	5
GO:0004674	protein serine/threonine kinase activity	10/132	371/16969	0.000649291	0.0037244	0.00224974	CHEK1/MAPK14/RAF1/CHUK/MAPK1/EGFR/MAPK8/CHEK2/AKT1/PRKCA	10
GO:0070412	R-SMAD binding	3/132	23/16969	0.000727113	0.00411366	0.00248487	PARP1/FOS/JUN	3
GO:0008083	growth factor activity	6/132	147/16969	0.00102074	0.00569683	0.00344118	EGF/VEGFA/IL6/IL10/IL2/IL4	6
GO:0035035	histone acetyltransferase binding	3/132	26/16969	0.00104944	0.00577893	0.00349078	PCNA/STAT1/HIF1A	3
GO:0033218	amide binding	8/132	266/16969	0.00113399	0.00613354	0.00370498	PTGES/PPARG/GSTP1/ECE1/ADRB2/ACHE/GSTM1/NFKBIA	8
GO:0070491	repressing transcription factor binding	4/132	59/16969	0.00114354	0.00613354	0.00370498	MYC/STAT1/PPARA/RELA	4
GO:0019825	oxygen binding	3/132	27/16969	0.00117394	0.00621588	0.00375472	CYP1A1/CYP3A4/CYP1B1	3
GO:0008237	metallopeptidase activity	6/132	153/16969	0.00125467	0.00655921	0.00396211	MMP2/ECE1/MMP1/MMP3/LTA4H/MMP9	6
GO:0051721	protein phosphatase 2A binding	3/132	29/16969	0.00144999	0.00748556	0.00452167	BCL2/STAT1/AKT1	3
GO:0031072	heat shock protein binding	5/132	108/16969	0.0015515	0.00791072	0.00477849	CYP1A1/AHR/KDR/HIF1A/BAX	5
GO:0005164	tumor necrosis factor receptor binding	3/132	30/16969	0.00160199	0.00797136	0.00481512	CASP8/STAT1/CD40LG	3
GO:0030291	protein serine/threonine kinase inhibitor activity	3/132	30/16969	0.00160199	0.00797136	0.00481512	HSPB1/CASP3/CDKN1A	3
GO:1901681	sulfur compound binding	7/132	221/16969	0.00172203	0.00846667	0.00511431	PTGES/GSTP1/FN1/MPO/VEGFA/GSTM1/CXCL10	7
GO:0030295	protein kinase activator activity	4/132	68/16969	0.00193904	0.00942147	0.00569106	CCNB1/EGF/ERBB3/CDKN1A	4
GO:0016709	oxidoreductase activity, acting on paired donors, with incorporation or reduction of molecular oxygen, NAD(P)H as one donor, and incorporation of one atom of oxygen	3/132	33/16969	0.00211655	0.0100476	0.00606925	NOS2/CYP1A1/NOS3	3
GO:0099529	neurotransmitter receptor activity involved in regulation of postsynaptic membrane potential	3/132	33/16969	0.00211655	0.0100476	0.00606925	CHRM1/CHRNA2/ADRB1	3
GO:0098960	postsynaptic neurotransmitter receptor activity	3/132	34/16969	0.00230828	0.0108332	0.00654381	CHRM1/CHRNA2/ADRB1	3
GO:0046332	SMAD binding	4/132	72/16969	0.00239176	0.0110988	0.00670427	PARP1/COL3A1/FOS/JUN	4
GO:0050839	cell adhesion molecule binding	10/132	444/16969	0.00248081	0.0113842	0.00687664	FN1/SPP1/STAT1/COL3A1/KDR/EGFR/ICAM1/VCAM1/IL1B/PRKCA	10
GO:0004707	MAP kinase activity	2/132	10/16969	0.00259427	0.011646	0.00703482	MAPK14/MAPK8	2
GO:0045236	CXCR chemokine receptor binding	2/132	10/16969	0.00259427	0.011646	0.00703482	CXCL8/CXCL10	2
GO:0001102	RNA polymerase II activating transcription factor binding	3/132	37/16969	0.00294679	0.0130863	0.0079048	NFE2L2/FOS/JUN	3
GO:0008179	adenylate cyclase binding	2/132	11/16969	0.00315466	0.0137145	0.00828426	RAF1/ADRB2	2
GO:0048407	platelet-derived growth factor binding	2/132	11/16969	0.00315466	0.0137145	0.00828426	COL1A1/COL3A1	2
GO:0042562	hormone binding	4/132	81/16969	0.00366593	0.0154011	0.00930305	CHRNA2/ECE1/ACHE/CHRM3	4
GO:0004712	protein serine/threonine/tyrosine kinase activity	3/132	40/16969	0.00368404	0.0154011	0.00930305	MAPK14/MAPK1/AKT1	3
GO:0004861	cyclin-dependent protein serine/threonine kinase inhibitor activity	2/132	12/16969	0.00376636	0.0154011	0.00930305	CASP3/CDKN1A	2
GO:0004953	icosanoid receptor activity	2/132	12/16969	0.00376636	0.0154011	0.00930305	PTGER3/PPARG	2
GO:0005149	interleukin-1 receptor binding	2/132	12/16969	0.00376636	0.0154011	0.00930305	IL1A/IL1B	2
GO:0015296	anion:cation symporter activity	2/132	12/16969	0.00376636	0.0154011	0.00930305	SLC6A2/SLC6A4	2
GO:0001047	core promoter binding	3/132	42/16969	0.00423259	0.0171379	0.0103522	MYC/STAT1/FOS	3
GO:0051213	dioxygenase activity	4/132	85/16969	0.00435655	0.017419	0.010522	ALOX5/PTGS2/POR/PTGS1	4
GO:0004708	MAP kinase kinase activity	2/132	13/16969	0.00442856	0.017419	0.010522	MAPK14/MAPK1	2
GO:0010181	FMN binding	2/132	13/16969	0.00442856	0.017419	0.010522	NOS2/NOS3	2
GO:0004222	metalloendopeptidase activity	4/132	89/16969	0.00512999	0.0196574	0.0118741	MMP2/ECE1/MMP1/MMP9	4
GO:0035173	histone kinase activity	2/132	14/16969	0.00514043	0.0196574	0.0118741	CHEK1/PRKCA	2
GO:0050998	nitric-oxide synthase binding	2/132	14/16969	0.00514043	0.0196574	0.0118741	SLC6A4/CAV1	2
GO:0005506	iron ion binding	5/132	144/16969	0.00536573	0.0203307	0.0122808	ALOX5/CYP1A1/CYP1A2/CYP3A4/CYP1B1	5
GO:0005080	protein kinase C binding	3/132	46/16969	0.00547194	0.0205447	0.0124101	HSPB1/TOP2A/AKT1	3
GO:0051087	chaperone binding	4/132	91/16969	0.00554912	0.0206467	0.0124717	BIRC5/FN1/SOD1/BAX	4
GO:0004714	transmembrane receptor protein tyrosine kinase activity	3/132	49/16969	0.00653006	0.0240796	0.0145453	KDR/EGFR/ERBB2	3
GO:0033612	receptor serine/threonine kinase binding	2/132	16/16969	0.00671004	0.0245243	0.014814	MDM2/OPRD1	2
GO:0009055	electron transfer activity	4/132	97/16969	0.00694224	0.0249561	0.0150748	NCF1/POR/MAOB/CYP1A2	4
GO:0003713	transcription coactivator activity	7/132	285/16969	0.00694904	0.0249561	0.0150748	PPARG/RB1/NCOA2/NR1I2/JUN/ESR2/RXRB	7
GO:0005123	death receptor binding	2/132	17/16969	0.00756619	0.0269383	0.0162721	CASP8/CASP3	2
GO:0005507	copper ion binding	3/132	53/16969	0.00811823	0.0286567	0.0173101	IL1A/SOD1/TYR	3
GO:0001091	RNA polymerase II basal transcription factor binding	2/132	18/16969	0.00846888	0.029392	0.0177543	AHR/ESR1	2
GO:0017025	TBP-class protein binding	2/132	18/16969	0.00846888	0.029392	0.0177543	AHR/ESR1	2
GO:0043130	ubiquitin binding	3/132	54/16969	0.00854761	0.029418	0.01777	HSPB1/MDM2/TOP2A	3
GO:0004435	phosphatidylinositol phospholipase C activity	2/132	19/16969	0.00941734	0.0314606	0.0190039	CHRM1/CHRM3	2
GO:0008395	steroid hydroxylase activity	2/132	19/16969	0.00941734	0.0314606	0.0190039	CYP1A1/CYP3A4	2
GO:0030296	protein tyrosine kinase activator activity	2/132	19/16969	0.00941734	0.0314606	0.0190039	EGF/ERBB3	2
GO:0004197	cysteine-type endopeptidase activity	3/132	56/16969	0.0094458	0.0314606	0.0190039	CASP8/CASP3/CASP9	3
GO:0004709	MAP kinase kinase kinase activity	2/132	20/16969	0.0104108	0.0341243	0.0206129	RAF1/EGFR	2
GO:0005328	neurotransmitter:sodium symporter activity	2/132	20/16969	0.0104108	0.0341243	0.0206129	SLC6A2/SLC6A4	2
GO:0004860	protein kinase inhibitor activity	3/132	60/16969	0.011402	0.0369395	0.0223134	HSPB1/CASP3/CDKN1A	3
GO:0000979	RNA polymerase II core promoter sequence-specific DNA binding	2/132	21/16969	0.0114485	0.0369395	0.0223134	STAT1/FOS	2
GO:0005518	collagen binding	3/132	61/16969	0.0119247	0.0381777	0.0230613	FN1/ACHE/MMP9	3
GO:0031406	carboxylic acid binding	5/132	176/16969	0.0121907	0.038729	0.0233944	NOS2/UGT1A1/PPARG/SELE/NOS3	5
GO:0004364	glutathione transferase activity	2/132	22/16969	0.0125298	0.0395024	0.0238615	GSTP1/GSTM1	2
GO:0043177	organic acid binding	5/132	178/16969	0.0127513	0.0398963	0.0240994	NOS2/UGT1A1/PPARG/SELE/NOS3	5
GO:0019210	kinase inhibitor activity	3/132	64/16969	0.0135748	0.0420825	0.02542	HSPB1/CASP3/CDKN1A	3
GO:0016702	oxidoreductase activity, acting on single donors with incorporation of molecular oxygen, incorporation of two atoms of oxygen	2/132	23/16969	0.0136539	0.0420825	0.02542	ALOX5/PTGS2	2
GO:0002039	p53 binding	3/132	65/16969	0.0141522	0.0426632	0.0257708	MDM2/HIF1A/TP63	3
GO:0019199	transmembrane receptor protein kinase activity	3/132	65/16969	0.0141522	0.0426632	0.0257708	KDR/EGFR/ERBB2	3
GO:0072341	modified amino acid binding	3/132	65/16969	0.0141522	0.0426632	0.0257708	PTGES/GSTP1/GSTM1	3
GO:0035326	enhancer binding	4/132	121/16969	0.0147701	0.0437191	0.0264086	AHR/NFE2L2/RELA/JUN	4
GO:0004629	phospholipase C activity	2/132	24/16969	0.01482	0.0437191	0.0264086	CHRM1/CHRM3	2
GO:0016701	oxidoreductase activity, acting on single donors with incorporation of molecular oxygen	2/132	24/16969	0.01482	0.0437191	0.0264086	ALOX5/PTGS2	2
GO:0008022	protein C-terminus binding	5/132	186/16969	0.0151683	0.0440202	0.0265905	PPARG/FN1/ERBB2/TOP2A/OPRM1	5
GO:0004857	enzyme inhibitor activity	7/132	332/16969	0.0151881	0.0440202	0.0265905	HSPB1/UGT1A1/BIRC5/SLPI/CASP3/SERPINE1/CDKN1A	7
GO:0050662	coenzyme binding	6/132	257/16969	0.0153101	0.0440202	0.0265905	NOS2/POR/PARP1/MAOB/G6PD/NOS3	6
GO:0050660	flavin adenine dinucleotide binding	3/132	67/16969	0.0153485	0.0440202	0.0265905	NOS2/MAOB/NOS3	3
GO:0061134	peptidase regulator activity	5/132	192/16969	0.0171704	0.0485365	0.0293186	BIRC5/FN1/SLPI/CAV1/SERPINE1	5
GO:0032182	ubiquitin-like protein binding	3/132	70/16969	0.0172468	0.0485365	0.0293186	HSPB1/MDM2/TOP2A	3
GO:0048020	CCR chemokine receptor binding	2/132	26/16969	0.0172757	0.0485365	0.0293186	CCL2/STAT1	2
