# Supplementary material for: Network Pharmacology Strategy to Investigate the Pharmacological Mechanism of HuangQiXiXin Decoction on Cough Variant Asthma and Evidence-Based Medicine Approach Validation
Source: Evid Based Complement Alternat Med. 2020 Oct 30;2020:3829092. doi: 10.1155/2020/3829092 (PMC7647767; doi:10.1155/2020/3829092)
Supplement: Supplementary Materials — Supplementary file 1: compounds of HQXXD in TCMSP. (A) 87 compounds of RA in TCMSP; (B) 192 compounds of HRA in TCMSP; (C) 159 compounds of HS in TCMSP; (D) 173 compounds of RS in TCMSP. Supplementary file 2: target genes of HQXXD: (A) corresponding target genes of active compounds; (B) corresponding target gene symbols of active compounds; (C) 217 active target genes of HQXXD. Supplementary file 3: CVA-related target genes. (A) CVA-related target genes from GeneCards; (B) 1481 CVA-related target genes. Supplementary file 4: data of the medicine-compound-target network. Supplementary file 5: data of the PPI network. Supplementary file 6. GO function enrichment and KEGG pathway enrichment analysis. (A) BP function enrichment analysis; (B) MF function enrichment analysis; (C) CC function enrichment analysis; (D) KEGG pathway enrichment analysis. [file 3829092.f1.zip › 3829092.f1/Appendix File 6 GO function enrichment and KEGG pathway enrichment analysis/Appendix File 6C CC function enrichment analysis.xlsx]

## Sheet: Sheet1
ID	Description	GeneRatio	BgRatio	pvalue	p.adjust	qvalue	geneID	Count
GO:0045121	membrane raft	17/132	309/18678	6.49949e-11	9.26307e-09	6.33249e-09	SLC6A2/SLC6A4/GJA1/CASP8/SELE/ADRA1B/PTGS2/CASP3/KDR/HMOX1/MAPK1/EGFR/OPRD1/ICAM1/CAV1/NOS3/OPRM1	17
GO:0098857	membrane microdomain	17/132	310/18678	6.83621e-11	9.26307e-09	6.33249e-09	SLC6A2/SLC6A4/GJA1/CASP8/SELE/ADRA1B/PTGS2/CASP3/KDR/HMOX1/MAPK1/EGFR/OPRD1/ICAM1/CAV1/NOS3/OPRM1	17
GO:0098589	membrane region	17/132	321/18678	1.17727e-10	1.06346e-08	7.27014e-09	SLC6A2/SLC6A4/GJA1/CASP8/SELE/ADRA1B/PTGS2/CASP3/KDR/HMOX1/MAPK1/EGFR/OPRD1/ICAM1/CAV1/NOS3/OPRM1	17
GO:0000307	cyclin-dependent protein kinase holoenzyme complex	6/132	29/18678	4.61929e-08	3.12957e-06	2.13946e-06	CCNB1/PCNA/CCND1/CCNA2/RB1/CDKN1A	6
GO:0005741	mitochondrial outer membrane	10/132	168/18678	3.21892e-07	1.67763e-05	1.14687e-05	GJA1/MAOA/BCL2/CASP8/RAF1/MCL1/MAOB/BCL2L1/PGR/BAX	10
GO:1902554	serine/threonine protein kinase complex	7/132	65/18678	3.71431e-07	1.67763e-05	1.14687e-05	CCNB1/PCNA/CHUK/CCND1/CCNA2/RB1/CDKN1A	7
GO:0099056	integral component of presynaptic membrane	7/132	74/18678	9.10809e-07	3.24099e-05	2.21563e-05	SLC6A4/HTR3A/CHRM1/OPRD1/CHRM2/OPRM1/CHRM3	7
GO:0031968	organelle outer membrane	10/132	191/18678	1.04715e-06	3.24099e-05	2.21563e-05	GJA1/MAOA/BCL2/CASP8/RAF1/MCL1/MAOB/BCL2L1/PGR/BAX	10
GO:0019867	outer membrane	10/132	193/18678	1.15126e-06	3.24099e-05	2.21563e-05	GJA1/MAOA/BCL2/CASP8/RAF1/MCL1/MAOB/BCL2L1/PGR/BAX	10
GO:1902911	protein kinase complex	7/132	77/18678	1.19594e-06	3.24099e-05	2.21563e-05	CCNB1/PCNA/CHUK/CCND1/CCNA2/RB1/CDKN1A	7
GO:0005901	caveola	7/132	79/18678	1.4248e-06	3.51019e-05	2.39966e-05	SELE/ADRA1B/PTGS2/HMOX1/MAPK1/CAV1/NOS3	7
GO:0099055	integral component of postsynaptic membrane	8/132	115/18678	1.57723e-06	3.56192e-05	2.43503e-05	ADRA2C/SLC6A4/HTR3A/CHRM1/OPRD1/CHRM2/OPRM1/CHRM3	8
GO:0098889	intrinsic component of presynaptic membrane	7/132	83/18678	1.99353e-06	4.15574e-05	2.84098e-05	SLC6A4/HTR3A/CHRM1/OPRD1/CHRM2/OPRM1/CHRM3	7
GO:0098936	intrinsic component of postsynaptic membrane	8/132	120/18678	2.17546e-06	4.21108e-05	2.87881e-05	ADRA2C/SLC6A4/HTR3A/CHRM1/OPRD1/CHRM2/OPRM1/CHRM3	8
GO:0031012	extracellular matrix	14/132	468/18678	5.84573e-06	0.000105613	7.21999e-05	MMP2/COL1A1/FN1/SLPI/VEGFA/ACHE/MMP1/COL3A1/MMP3/ICAM1/SERPINE1/F3/PRSS1/MMP9	14
GO:0044853	plasma membrane raft	7/132	106/18678	1.02284e-05	0.000173243	0.000118434	SELE/ADRA1B/PTGS2/HMOX1/MAPK1/CAV1/NOS3	7
GO:0099699	integral component of synaptic membrane	8/132	152/18678	1.2562e-05	0.000200253	0.000136899	ADRA2C/SLC6A4/HTR3A/CHRM1/OPRD1/CHRM2/OPRM1/CHRM3	8
GO:0099240	intrinsic component of synaptic membrane	8/132	164/18678	2.17972e-05	0.000328169	0.000224346	ADRA2C/SLC6A4/HTR3A/CHRM1/OPRD1/CHRM2/OPRM1/CHRM3	8
GO:0044454	nuclear chromosome part	13/132	469/18678	2.85082e-05	0.000397601	0.000271811	CCNB1/IRF1/E2F1/PCNA/ESR1/MYC/STAT1/PARP1/RELA/HIF1A/RB1/JUN/TP63	13
GO:0031983	vesicle lumen	11/132	339/18678	2.93432e-05	0.000397601	0.000271811	ALOX5/GSTP1/FN1/MAPK14/EGF/MPO/SLPI/VEGFA/MAPK1/EGFR/SERPINE1	11
GO:0043235	receptor complex	10/132	292/18678	4.35466e-05	0.000561959	0.000384171	ADRA2A/HTR3A/AHR/CHRNA2/CHUK/ADRB2/IL6/EGFR/ERBB3/ERBB2	10
GO:0000785	chromatin	13/132	500/18678	5.50152e-05	0.000677688	0.000463286	IRF1/CHEK1/E2F1/NFE2L2/PCNA/ESR1/MYC/STAT1/RELA/HIF1A/RB1/JUN/TP63	13
GO:0042734	presynaptic membrane	7/132	141/18678	6.46543e-05	0.000761796	0.000520785	SLC6A4/HTR3A/CHRM1/OPRD1/CHRM2/OPRM1/CHRM3	7
GO:0000790	nuclear chromatin	10/132	309/18678	6.99186e-05	0.000789497	0.000539722	IRF1/E2F1/ESR1/MYC/STAT1/RELA/HIF1A/RB1/JUN/TP63	10
GO:0034774	secretory granule lumen	10/132	321/18678	9.58309e-05	0.00103881	0.000710157	ALOX5/GSTP1/FN1/MAPK14/EGF/MPO/SLPI/VEGFA/MAPK1/SERPINE1	10
GO:0062023	collagen-containing extracellular matrix	11/132	399/18678	0.000126344	0.0013061	0.000892886	MMP2/COL1A1/FN1/SLPI/ACHE/COL3A1/ICAM1/SERPINE1/F3/PRSS1/MMP9	11
GO:0005667	transcription factor complex	9/132	270/18678	0.000130128	0.0013061	0.000892886	E2F1/PPARG/AHR/PARP1/FOS/RELA/HIF1A/RB1/JUN	9
GO:0060205	cytoplasmic vesicle lumen	10/132	338/18678	0.00014618	0.00141482	0.000967209	ALOX5/GSTP1/FN1/MAPK14/EGF/MPO/SLPI/VEGFA/MAPK1/SERPINE1	10
GO:0090575	RNA polymerase II transcription factor complex	6/132	124/18678	0.000251049	0.00224604	0.00153546	E2F1/PPARG/FOS/HIF1A/RB1/JUN	6
GO:1904813	ficolin-1-rich granule lumen	6/132	124/18678	0.000251049	0.00224604	0.00153546	ALOX5/GSTP1/MAPK14/MAPK1/LTA4H/MMP9	6
GO:0120111	neuron projection cytoplasm	5/132	80/18678	0.000256927	0.00224604	0.00153546	HSPB1/MAPK1/SOD1/HIF1A/OPRM1	5
GO:0045211	postsynaptic membrane	9/132	299/18678	0.000278235	0.0023563	0.00161083	ADRA2C/SLC6A4/HTR3A/CHRM1/CHRNA2/OPRD1/CHRM2/OPRM1/CHRM3	9
GO:0061695	transferase complex, transferring phosphorus-containing groups	7/132	181/18678	0.00030431	0.00249903	0.00170841	CCNB1/PCNA/CHUK/CCND1/CCNA2/RB1/CDKN1A	7
GO:0098797	plasma membrane protein complex	11/132	451/18678	0.000362527	0.00282197	0.00192918	GJA1/HTR3A/CASP8/CHRNA2/CHUK/NCF1/IL6/CASP3/EGFR/VCAM1/PRKCA	11
GO:0099061	integral component of postsynaptic density membrane	4/132	48/18678	0.000364461	0.00282197	0.00192918	ADRA2C/CHRM1/OPRD1/CHRM3	4
GO:0099146	intrinsic component of postsynaptic density membrane	4/132	51/18678	0.000460486	0.00346644	0.00236976	ADRA2C/CHRM1/OPRD1/CHRM3	4
GO:0044798	nuclear transcription factor complex	6/132	140/18678	0.000481165	0.00352421	0.00240925	E2F1/PPARG/FOS/HIF1A/RB1/JUN	6
GO:0043679	axon terminus	5/132	101/18678	0.000752265	0.00536484	0.00366755	ADRA2C/CHRM1/OPRD1/CHRM2/CHRM3	5
GO:0098839	postsynaptic density membrane	4/132	59/18678	0.000802906	0.00557917	0.00381408	ADRA2C/CHRM1/OPRD1/CHRM3	4
GO:0032839	dendrite cytoplasm	3/132	30/18678	0.00121824	0.00825355	0.00564235	MAPK1/SOD1/OPRM1	3
GO:0031093	platelet alpha granule lumen	4/132	67/18678	0.00129464	0.00855723	0.00584996	FN1/EGF/VEGFA/SERPINE1	4
GO:0099060	integral component of postsynaptic specialization membrane	4/132	71/18678	0.0016059	0.0102543	0.00701015	ADRA2C/CHRM1/OPRD1/CHRM3	4
GO:0044306	neuron projection terminus	5/132	120/18678	0.00162707	0.0102543	0.00701015	ADRA2C/CHRM1/OPRD1/CHRM2/CHRM3	5
GO:0098948	intrinsic component of postsynaptic specialization membrane	4/132	74/18678	0.00187103	0.0115239	0.00787804	ADRA2C/CHRM1/OPRD1/CHRM3	4
GO:0097060	synaptic membrane	9/132	395/18678	0.00199414	0.0119822	0.00819137	ADRA2C/SLC6A4/HTR3A/CHRM1/CHRNA2/OPRD1/CHRM2/OPRM1/CHRM3	9
GO:0101002	ficolin-1-rich granule	6/132	185/18678	0.00203388	0.0119822	0.00819137	ALOX5/GSTP1/MAPK14/MAPK1/LTA4H/MMP9	6
GO:0005583	fibrillar collagen trimer	2/132	11/18678	0.00261475	0.0144612	0.00988605	COL1A1/COL3A1	2
GO:0098643	banded collagen fibril	2/132	11/18678	0.00261475	0.0144612	0.00988605	COL1A1/COL3A1	2
GO:0098981	cholinergic synapse	2/132	11/18678	0.00261475	0.0144612	0.00988605	CHRM1/CHRM2	2
GO:0005769	early endosome	8/132	340/18678	0.00289988	0.0155474	0.0106287	GJA1/ADRB1/ADRB2/KDR/MAPK1/EGFR/CAV1/VCAM1	8
GO:0009897	external side of plasma membrane	6/132	199/18678	0.0029259	0.0155474	0.0106287	ECE1/ICAM1/CXCL10/VCAM1/F3/CD40LG	6
GO:0005635	nuclear envelope	9/132	420/18678	0.00300703	0.0156713	0.0107133	PTGER3/ALOX5/BCL2/PTGES/ADRA1B/PARP1/EGFR/BCL2L1/BAX	9
GO:0099634	postsynaptic specialization membrane	4/132	86/18678	0.00323581	0.0165454	0.0113109	ADRA2C/CHRM1/OPRD1/CHRM3	4
GO:0098978	glutamatergic synapse	8/132	352/18678	0.00357861	0.0179593	0.0122775	ADRA2C/HTR3A/CHRM1/MAPK14/PLAT/RELA/CHRM2/CHRM3	8
GO:0033267	axon part	8/132	354/18678	0.0037028	0.0182447	0.0124726	ADRA2C/HSPB1/CHRM1/SOD1/OPRD1/HIF1A/CHRM2/CHRM3	8
GO:0098793	presynapse	9/132	438/18678	0.00396064	0.0188201	0.012866	ADRA2C/SLC6A4/HTR3A/CHRM1/OPRD1/BCL2L1/CHRM2/OPRM1/CHRM3	9
GO:0031091	platelet alpha granule	4/132	91/18678	0.00396391	0.0188201	0.012866	FN1/EGF/VEGFA/SERPINE1	4
GO:0098552	side of membrane	8/132	359/18678	0.00402793	0.0188201	0.012866	ECE1/CHUK/G6PD/ICAM1/CXCL10/VCAM1/F3/CD40LG	8
GO:0045177	apical part of cell	8/132	365/18678	0.00444675	0.0204249	0.013963	GJA1/FN1/ADRB2/PLAT/EGFR/ERBB3/ERBB2/VCAM1	8
GO:0031045	dense core granule	2/132	15/18678	0.0049003	0.022133	0.0151307	SOD1/OPRD1	2
GO:0043025	neuronal cell body	9/132	454/18678	0.00499423	0.0221875	0.015168	ADRA2C/HTR3A/NCF1/CASP3/MAPK1/NQO1/SOD1/CHRM2/OPRM1	9
GO:0005788	endoplasmic reticulum lumen	7/132	306/18678	0.00611329	0.026721	0.0182672	COL1A1/FN1/SPP1/PTGS2/IL6/COL3A1/IGFBP3	7
GO:0031143	pseudopodium	2/132	17/18678	0.00628871	0.0270515	0.0184931	RAF1/MAPK1	2
GO:1904115	axon cytoplasm	3/132	54/18678	0.00658026	0.0278633	0.0190481	HSPB1/SOD1/HIF1A	3
GO:0046930	pore complex	2/132	18/18678	0.00704224	0.0289159	0.0197677	BCL2/BAX	2
GO:0098644	complex of collagen trimers	2/132	18/18678	0.00704224	0.0289159	0.0197677	COL1A1/COL3A1	2
GO:0005925	focal adhesion	8/132	397/18678	0.00727495	0.0294255	0.0201161	HSPB1/PLAU/GJA1/MAPK1/EGFR/ICAM1/CAV1/OPRM1	8
GO:0005924	cell-substrate adherens junction	8/132	399/18678	0.00748847	0.0298438	0.020402	HSPB1/PLAU/GJA1/MAPK1/EGFR/ICAM1/CAV1/OPRM1	8
GO:0030665	clathrin-coated vesicle membrane	4/132	110/18678	0.00772857	0.0302653	0.0206902	EGF/ADRB2/EGFR/CHRM2	4
GO:0099568	cytoplasmic region	8/132	402/18678	0.0078176	0.0302653	0.0206902	HSPB1/NOS2/SELE/MAPK1/SOD1/CAV1/HIF1A/OPRM1	8
GO:0030055	cell-substrate junction	8/132	404/18678	0.008043	0.0306993	0.0209869	HSPB1/PLAU/GJA1/MAPK1/EGFR/ICAM1/CAV1/OPRM1	8
GO:0032838	plasma membrane bounded cell projection cytoplasm	5/132	181/18678	0.00930484	0.0350224	0.0239423	HSPB1/MAPK1/SOD1/HIF1A/OPRM1	5
GO:0030136	clathrin-coated vesicle	5/132	182/18678	0.00951478	0.035322	0.0241471	ECE1/EGF/ADRB2/EGFR/CHRM2	5
GO:0032993	protein-DNA complex	5/132	187/18678	0.0106136	0.0388686	0.0265717	NFE2L2/PCNA/ESR1/PARP1/FOS	5
GO:0032590	dendrite membrane	2/132	23/18678	0.0113799	0.0411195	0.0281104	OPRD1/OPRM1	2
