# Supplementary material for: Network Pharmacology Strategy to Investigate the Pharmacological Mechanism of HuangQiXiXin Decoction on Cough Variant Asthma and Evidence-Based Medicine Approach Validation
Source: Evid Based Complement Alternat Med. 2020 Oct 30;2020:3829092. doi: 10.1155/2020/3829092 (PMC7647767; doi:10.1155/2020/3829092)
Supplement: Supplementary Materials — Supplementary file 1: compounds of HQXXD in TCMSP. (A) 87 compounds of RA in TCMSP; (B) 192 compounds of HRA in TCMSP; (C) 159 compounds of HS in TCMSP; (D) 173 compounds of RS in TCMSP. Supplementary file 2: target genes of HQXXD: (A) corresponding target genes of active compounds; (B) corresponding target gene symbols of active compounds; (C) 217 active target genes of HQXXD. Supplementary file 3: CVA-related target genes. (A) CVA-related target genes from GeneCards; (B) 1481 CVA-related target genes. Supplementary file 4: data of the medicine-compound-target network. Supplementary file 5: data of the PPI network. Supplementary file 6. GO function enrichment and KEGG pathway enrichment analysis. (A) BP function enrichment analysis; (B) MF function enrichment analysis; (C) CC function enrichment analysis; (D) KEGG pathway enrichment analysis. [file 3829092.f1.zip › 3829092.f1/Appendix File 6 GO function enrichment and KEGG pathway enrichment analysis/Appendix File 6D KEGG pathway enrichment analysis.xlsx]

## Sheet: Sheet1
ID	Description	GeneRatio	BgRatio	pvalue	p.adjust	qvalue	geneID	Count
hsa04933	AGE-RAGE signaling pathway in diabetic complications	29/126	100/7978	9.67641e-30	2.28363e-27	8.65784e-28	MMP2/COL1A1/BCL2/CXCL8/SELE/FN1/THBD/MAPK14/IL1A/CCND1/VEGFA/CCL2/STAT1/IL6/CASP3/COL3A1/MAPK1/MAPK8/ICAM1/RELA/NOS3/SERPINE1/VCAM1/AKT1/IL1B/F3/JUN/BAX/PRKCA	29
hsa05418	Fluid shear stress and atherosclerosis	29/126	139/7978	3.3456e-25	3.94781e-23	1.49672e-23	MMP2/BCL2/GSTP1/SELE/NFE2L2/THBD/MAPK14/IL1A/CHUK/NCF1/VEGFA/CCL2/KDR/HMOX1/GSTM1/PLAT/NQO1/IFNG/FOS/MAPK8/ICAM1/CAV1/RELA/NOS3/VCAM1/AKT1/IL1B/JUN/MMP9	29
hsa05161	Hepatitis B	27/126	162/7978	9.61279e-21	7.56206e-19	2.86697e-19	BIRC5/BCL2/E2F1/CASP8/CXCL8/MAPK14/RAF1/PCNA/CHUK/MYC/CCNA2/STAT1/IL6/CASP3/MAPK1/FOS/MAPK8/RELA/RB1/CASP9/CDKN1A/AKT1/NFKBIA/JUN/BAX/PRKCA/MMP9	27
hsa04657	IL-17 signaling pathway	22/126	94/7978	2.17315e-20	1.28216e-18	4.86099e-19	CASP8/CXCL8/MAPK14/CHUK/PTGS2/CCL2/MMP1/IL6/CASP3/MMP3/MAPK1/CXCL2/IFNG/FOS/IL4/MAPK8/RELA/CXCL10/IL1B/NFKBIA/JUN/MMP9	22
hsa04668	TNF signaling pathway	23/126	112/7978	6.76334e-20	3.1923e-18	1.21028e-18	IRF1/CASP8/SELE/MAPK14/CHUK/PTGS2/CCL2/IL6/CASP3/MMP3/MAPK1/CXCL2/FOS/MAPK8/ICAM1/RELA/CXCL10/VCAM1/AKT1/IL1B/NFKBIA/JUN/MMP9	23
hsa05167	Kaposi sarcoma-associated herpesvirus infection	27/126	186/7978	4.07704e-19	1.40997e-17	5.34557e-18	E2F1/CASP8/CXCL8/MAPK14/RAF1/CHUK/PTGS2/CCND1/VEGFA/MYC/STAT1/IL6/CASP3/MAPK1/CXCL2/FOS/MAPK8/ICAM1/RELA/HIF1A/RB1/CASP9/CDKN1A/AKT1/NFKBIA/JUN/BAX	27
hsa05219	Bladder cancer	16/126	41/7978	4.18212e-19	1.40997e-17	5.34557e-18	MMP2/E2F1/CXCL8/RAF1/EGF/CCND1/VEGFA/MYC/MMP1/MAPK1/MDM2/EGFR/ERBB2/RB1/CDKN1A/MMP9	16
hsa05215	Prostate cancer	21/126	97/7978	9.82506e-19	2.89839e-17	1.09886e-17	PLAU/BCL2/E2F1/GSTP1/RAF1/EGF/CHUK/CCND1/MMP3/MAPK1/PLAT/MDM2/EGFR/ERBB2/RELA/RB1/CASP9/CDKN1A/AKT1/NFKBIA/MMP9	21
hsa01522	Endocrine resistance	20/126	98/7978	2.44667e-17	6.41571e-16	2.43236e-16	MMP2/BCL2/E2F1/MAPK14/RAF1/CCND1/ESR1/MAPK1/MDM2/EGFR/ERBB2/FOS/MAPK8/RB1/CDKN1A/AKT1/JUN/ESR2/BAX/MMP9	20
hsa05212	Pancreatic cancer	18/126	76/7978	6.28869e-17	1.48413e-15	5.62672e-16	E2F1/RAF1/EGF/CHUK/CCND1/VEGFA/STAT1/MAPK1/EGFR/ERBB2/MAPK8/BCL2L1/RELA/RB1/CASP9/CDKN1A/AKT1/BAX	18
hsa05163	Human cytomegalovirus infection	26/126	225/7978	6.43212e-16	1.37998e-14	5.23187e-15	PTGER3/E2F1/CASP8/CXCL8/MAPK14/RAF1/CHUK/PTGS2/CCND1/VEGFA/MYC/CCL2/IL6/CASP3/MAPK1/MDM2/EGFR/RELA/RB1/CASP9/CDKN1A/AKT1/IL1B/NFKBIA/BAX/PRKCA	26
hsa05142	Chagas disease (American trypanosomiasis)	19/126	102/7978	9.92058e-16	1.95105e-14	7.39692e-15	NOS2/CASP8/CXCL8/MAPK14/CHUK/CCL2/IL6/IL10/MAPK1/IL2/IFNG/FOS/MAPK8/RELA/SERPINE1/AKT1/IL1B/NFKBIA/JUN	19
hsa05222	Small cell lung cancer	18/126	92/7978	2.39409e-15	4.3462e-14	1.64776e-14	NOS2/BCL2/E2F1/FN1/CHUK/PTGS2/CCND1/MYC/CASP3/BCL2L1/RELA/RB1/CASP9/CDKN1A/AKT1/NFKBIA/BAX/RXRB	18
hsa05160	Hepatitis C	21/126	155/7978	2.20276e-14	3.64234e-13	1.3809e-13	E2F1/CASP8/RAF1/EGF/CHUK/CCND1/MYC/STAT1/CASP3/PPARA/MAPK1/EGFR/IFNG/RELA/RB1/CXCL10/CASP9/CDKN1A/AKT1/NFKBIA/BAX	21
hsa04625	C-type lectin receptor signaling pathway	18/126	104/7978	2.31504e-14	3.64234e-13	1.3809e-13	IRF1/CASP8/MAPK14/RAF1/CHUK/PTGS2/STAT1/IL6/IL10/MAPK1/MDM2/IL2/MAPK8/RELA/AKT1/IL1B/NFKBIA/JUN	18
hsa05169	Epstein-Barr virus infection	23/126	201/7978	4.66321e-14	6.87823e-13	2.60771e-13	BCL2/E2F1/CASP8/MAPK14/CHUK/CCND1/MYC/CCNA2/STAT1/IL6/CASP3/MDM2/MAPK8/ICAM1/RELA/RB1/CXCL10/CASP9/CDKN1A/AKT1/NFKBIA/JUN/BAX	23
hsa05205	Proteoglycans in cancer	23/126	204/7978	6.43878e-14	8.93854e-13	3.38883e-13	MMP2/PLAU/COL1A1/FN1/MAPK14/RAF1/CCND1/ESR1/VEGFA/MYC/CASP3/KDR/MAPK1/MDM2/EGFR/ERBB3/ERBB2/CAV1/HIF1A/CDKN1A/AKT1/PRKCA/MMP9	23
hsa05145	Toxoplasmosis	18/126	112/7978	8.90986e-14	1.11618e-12	4.23174e-13	NOS2/ALOX5/BCL2/CASP8/MAPK14/CHUK/STAT1/CASP3/IL10/MAPK1/IFNG/MAPK8/BCL2L1/RELA/CASP9/AKT1/NFKBIA/CD40LG	18
hsa04926	Relaxin signaling pathway	19/126	129/7978	8.98623e-14	1.11618e-12	4.23174e-13	MMP2/NOS2/COL1A1/MAPK14/RAF1/VEGFA/MMP1/COL3A1/MAPK1/EGFR/FOS/MAPK8/RELA/NOS3/AKT1/NFKBIA/JUN/PRKCA/MMP9	19
hsa04151	PI3K-Akt signaling pathway	29/126	354/7978	1.03998e-13	1.22717e-12	4.65252e-13	COL1A1/BCL2/CHRM1/FN1/RAF1/EGF/CHUK/SPP1/CCND1/VEGFA/MYC/MCL1/IL6/KDR/MAPK1/MDM2/EGFR/IL2/ERBB3/ERBB2/IL4/BCL2L1/RELA/NOS3/CHRM2/CASP9/CDKN1A/AKT1/PRKCA	29
hsa05164	Influenza A	21/126	170/7978	1.44054e-13	1.61889e-12	6.13763e-13	CASP8/CXCL8/RAF1/IL1A/CHUK/CCL2/STAT1/IL6/CASP3/MAPK1/IFNG/ICAM1/RELA/CXCL10/CASP9/AKT1/IL1B/NFKBIA/BAX/PRKCA/PRSS1	21
hsa05210	Colorectal cancer	16/126	86/7978	2.17201e-13	2.32998e-12	8.83355e-13	BIRC5/BCL2/RAF1/EGF/CCND1/MYC/CASP3/MAPK1/EGFR/FOS/MAPK8/CASP9/CDKN1A/AKT1/JUN/BAX	16
hsa01524	Platinum drug resistance	15/126	73/7978	2.73464e-13	2.80598e-12	1.06382e-12	BIRC5/BCL2/CASP8/GSTP1/CASP3/GSTM1/MAPK1/MDM2/ERBB2/TOP2A/BCL2L1/CASP9/CDKN1A/AKT1/BAX	15
hsa05162	Measles	19/126	138/7978	3.16787e-13	3.11507e-12	1.181e-12	BCL2/CASP8/IL1A/CHUK/CCND1/STAT1/IL6/CASP3/IL2/FOS/MAPK8/BCL2L1/RELA/CASP9/AKT1/IL1B/NFKBIA/JUN/BAX	19
hsa04218	Cellular senescence	20/126	160/7978	4.62862e-13	4.36941e-12	1.65656e-12	CCNB1/CHEK1/E2F1/CXCL8/MAPK14/RAF1/IL1A/CCND1/MYC/CCNA2/IL6/MAPK1/MDM2/CHEK2/RELA/RB1/SERPINE1/CDKN1A/AKT1/IGFBP3	20
hsa04659	Th17 cell differentiation	17/126	107/7978	5.57216e-13	5.05781e-12	1.91755e-12	AHR/MAPK14/CHUK/STAT1/IL6/MAPK1/IL2/IFNG/FOS/IL4/MAPK8/RELA/HIF1A/IL1B/NFKBIA/JUN/RXRB	17
hsa05140	Leishmaniasis	15/126	77/7978	6.29266e-13	5.50025e-12	2.08529e-12	NOS2/MAPK14/IL1A/PTGS2/NCF1/STAT1/IL10/MAPK1/IFNG/FOS/IL4/RELA/IL1B/NFKBIA/JUN	15
hsa04066	HIF-1 signaling pathway	17/126	109/7978	7.63241e-13	6.43303e-12	2.43893e-12	NOS2/BCL2/EGF/VEGFA/IL6/HMOX1/MAPK1/EGFR/ERBB2/IFNG/RELA/HIF1A/NOS3/SERPINE1/CDKN1A/AKT1/PRKCA	17
hsa05223	Non-small cell lung cancer	14/126	66/7978	1.11719e-12	9.09162e-12	3.44687e-12	E2F1/RAF1/EGF/CCND1/MAPK1/EGFR/ERBB2/RB1/CASP9/CDKN1A/AKT1/BAX/PRKCA/RXRB	14
hsa04210	Apoptosis	18/126	136/7978	2.80213e-12	2.20434e-11	8.35723e-12	BIRC5/BCL2/CASP8/RAF1/CHUK/MCL1/CASP3/PARP1/MAPK1/FOS/MAPK8/BCL2L1/RELA/CASP9/AKT1/NFKBIA/JUN/BAX	18
hsa04115	p53 signaling pathway	14/126	72/7978	3.98283e-12	3.03209e-11	1.14954e-11	CCNB1/CHEK1/BCL2/CASP8/CCND1/CASP3/MDM2/BCL2L1/CHEK2/SERPINE1/CASP9/CDKN1A/IGFBP3/BAX	14
hsa04620	Toll-like receptor signaling pathway	16/126	104/7978	4.70519e-12	3.47007e-11	1.31559e-11	CASP8/CXCL8/MAPK14/CHUK/SPP1/STAT1/IL6/MAPK1/FOS/MAPK8/RELA/CXCL10/AKT1/IL1B/NFKBIA/JUN	16
hsa05133	Pertussis	14/126	76/7978	8.68696e-12	6.02977e-11	2.28604e-11	NOS2/IRF1/CXCL8/MAPK14/IL1A/IL6/CASP3/IL10/MAPK1/FOS/MAPK8/RELA/IL1B/JUN	14
hsa05220	Chronic myeloid leukemia	14/126	76/7978	8.68696e-12	6.02977e-11	2.28604e-11	E2F1/RAF1/CHUK/CCND1/MYC/MAPK1/MDM2/BCL2L1/RELA/RB1/CDKN1A/AKT1/NFKBIA/BAX	14
hsa01521	EGFR tyrosine kinase inhibitor resistance	14/126	79/7978	1.51137e-11	1.0191e-10	3.86366e-11	BCL2/RAF1/EGF/VEGFA/IL6/KDR/MAPK1/EGFR/ERBB3/ERBB2/BCL2L1/AKT1/BAX/PRKCA	14
hsa05166	Human T-cell leukemia virus 1 infection	21/126	219/7978	2.10725e-11	1.38142e-10	5.23731e-11	CHEK1/E2F1/CHUK/CCND1/MYC/CCNA2/IL6/MAPK1/IL2/FOS/MAPK8/ICAM1/BCL2L1/CHEK2/RELA/RB1/CDKN1A/AKT1/NFKBIA/JUN/BAX	21
hsa05135	Yersinia infection	16/126	120/7978	4.45788e-11	2.8434e-10	1.07801e-10	CXCL8/FN1/MAPK14/CHUK/CCL2/IL6/IL10/MAPK1/IL2/FOS/MAPK8/RELA/AKT1/IL1B/NFKBIA/JUN	16
hsa04660	T cell receptor signaling pathway	15/126	104/7978	5.95573e-11	3.69882e-10	1.40232e-10	MAPK14/RAF1/CHUK/IL10/MAPK1/IL2/IFNG/FOS/IL4/MAPK8/RELA/AKT1/NFKBIA/JUN/CD40LG	15
hsa05235	PD-L1 expression and PD-1 checkpoint pathway in cancer	14/126	89/7978	8.11979e-11	4.91351e-10	1.86284e-10	MAPK14/RAF1/EGF/CHUK/STAT1/MAPK1/EGFR/IFNG/FOS/RELA/HIF1A/AKT1/NFKBIA/JUN	14
hsa05224	Breast cancer	17/126	147/7978	1.06652e-10	6.29245e-10	2.38563e-10	E2F1/RAF1/EGF/CCND1/ESR1/MYC/MAPK1/EGFR/ERBB2/FOS/RB1/PGR/CDKN1A/AKT1/JUN/ESR2/BAX	17
hsa05132	Salmonella infection	13/126	80/7978	2.61984e-10	1.508e-09	5.71723e-10	NOS2/CXCL8/MAPK14/IL1A/IL6/MAPK1/CXCL2/IFNG/FOS/MAPK8/RELA/IL1B/JUN	13
hsa05152	Tuberculosis	18/126	180/7978	3.29588e-10	1.85197e-09	7.02131e-10	NOS2/BCL2/CASP8/MAPK14/RAF1/IL1A/STAT1/IL6/CASP3/IL10/MAPK1/IFNG/MAPK8/RELA/CASP9/AKT1/IL1B/BAX	18
hsa04064	NF-kappa B signaling pathway	14/126	102/7978	5.32305e-10	2.85509e-09	1.08244e-09	PLAU/BCL2/CXCL8/CHUK/PTGS2/PARP1/CXCL2/ICAM1/BCL2L1/RELA/VCAM1/IL1B/NFKBIA/CD40LG	14
hsa05146	Amoebiasis	14/126	102/7978	5.32305e-10	2.85509e-09	1.08244e-09	HSPB1/NOS2/COL1A1/CXCL8/FN1/IL6/CASP3/COL3A1/IL10/CXCL2/IFNG/RELA/IL1B/PRKCA	14
hsa05170	Human immunodeficiency virus 1 infection	19/126	212/7978	6.72793e-10	3.52842e-09	1.33772e-09	CCNB1/CHEK1/BCL2/CASP8/MAPK14/RAF1/CHUK/CASP3/MAPK1/FOS/MAPK8/BCL2L1/RELA/CASP9/AKT1/NFKBIA/JUN/BAX/PRKCA	19
hsa04917	Prolactin signaling pathway	12/126	70/7978	6.95309e-10	3.56724e-09	1.35243e-09	IRF1/MAPK14/RAF1/CCND1/ESR1/STAT1/MAPK1/FOS/MAPK8/RELA/AKT1/ESR2	12
hsa05225	Hepatocellular carcinoma	17/126	168/7978	8.87024e-10	4.45399e-09	1.68862e-09	E2F1/GSTP1/NFE2L2/RAF1/CCND1/MYC/HMOX1/GSTM1/MAPK1/EGFR/NQO1/BCL2L1/RB1/CDKN1A/AKT1/BAX/PRKCA	17
hsa05213	Endometrial cancer	11/126	58/7978	1.19265e-09	5.78369e-09	2.19274e-09	RAF1/EGF/CCND1/MYC/MAPK1/EGFR/ERBB2/CASP9/CDKN1A/AKT1/BAX	11
hsa04380	Osteoclast differentiation	15/126	128/7978	1.20085e-09	5.78369e-09	2.19274e-09	PPARG/MAPK14/IL1A/CHUK/NCF1/STAT1/MAPK1/IFNG/FOS/MAPK8/RELA/AKT1/IL1B/NFKBIA/JUN	15
hsa05165	Human papillomavirus infection	23/126	330/7978	1.35635e-09	6.40199e-09	2.42716e-09	IRF1/COL1A1/E2F1/CASP8/FN1/RAF1/EGF/CHUK/SPP1/PTGS2/CCND1/VEGFA/CCNA2/STAT1/CASP3/MAPK1/MDM2/EGFR/RELA/RB1/CDKN1A/AKT1/BAX	23
hsa04370	VEGF signaling pathway	11/126	59/7978	1.44655e-09	6.69383e-09	2.5378e-09	HSPB1/MAPK14/RAF1/PTGS2/VEGFA/KDR/MAPK1/NOS3/CASP9/AKT1/PRKCA	11
hsa05214	Glioma	12/126	75/7978	1.5973e-09	7.2493e-09	2.7484e-09	E2F1/RAF1/EGF/CCND1/MAPK1/MDM2/EGFR/RB1/CDKN1A/AKT1/BAX/PRKCA	12
hsa05323	Rheumatoid arthritis	13/126	93/7978	1.81511e-09	8.08239e-09	3.06424e-09	CXCL8/IL1A/VEGFA/CCL2/MMP1/IL6/MMP3/CXCL2/IFNG/FOS/ICAM1/IL1B/JUN	13
hsa04915	Estrogen signaling pathway	15/126	138/7978	3.46615e-09	1.51484e-08	5.74313e-09	MMP2/BCL2/RAF1/ESR1/MAPK1/EGFR/FOS/NOS3/PGR/OPRM1/NCOA2/AKT1/JUN/ESR2/MMP9	15
hsa05144	Malaria	10/126	50/7978	4.0577e-09	1.73874e-08	6.59201e-09	CXCL8/SELE/CCL2/IL6/IL10/IFNG/ICAM1/VCAM1/IL1B/CD40LG	10
hsa04630	JAK-STAT signaling pathway	16/126	162/7978	4.12583e-09	1.73874e-08	6.59201e-09	BCL2/RAF1/EGF/CCND1/MYC/MCL1/STAT1/IL6/IL10/EGFR/IL2/IFNG/IL4/BCL2L1/CDKN1A/AKT1	16
hsa05202	Transcriptional misregulation in cancer	17/126	186/7978	4.2929e-09	1.77741e-08	6.73863e-09	PLAU/PPARG/CXCL8/MPO/MYC/CCNA2/IL6/MMP3/PLAT/MDM2/BCL2L1/RELA/CDKN1A/IGFBP3/BAX/MMP9/RXRB	17
hsa04010	MAPK signaling pathway	21/126	295/7978	5.33015e-09	2.16882e-08	8.22255e-09	HSPB1/MAPK14/RAF1/EGF/IL1A/CHUK/VEGFA/MYC/CASP3/KDR/MAPK1/EGFR/ERBB3/ERBB2/FOS/MAPK8/RELA/AKT1/IL1B/JUN/PRKCA	21
hsa04012	ErbB signaling pathway	12/126	85/7978	7.04079e-09	2.81632e-08	1.06774e-08	RAF1/EGF/MYC/MAPK1/EGFR/ERBB3/ERBB2/MAPK8/CDKN1A/AKT1/JUN/PRKCA	12
hsa04510	Focal adhesion	17/126	199/7978	1.19982e-08	4.71929e-08	1.78921e-08	COL1A1/BCL2/FN1/RAF1/EGF/SPP1/CCND1/VEGFA/KDR/MAPK1/EGFR/ERBB2/MAPK8/CAV1/AKT1/JUN/PRKCA	17
hsa05206	MicroRNAs in cancer	21/126	310/7978	1.28842e-08	4.98471e-08	1.88983e-08	PLAU/BCL2/E2F1/RAF1/PTGS2/CCND1/VEGFA/MYC/MCL1/CASP3/HMOX1/MAPK1/MDM2/EGFR/ERBB3/ERBB2/CDKN1A/PRKCA/TP63/CYP1B1/MMP9	21
hsa05218	Melanoma	11/126	72/7978	1.31353e-08	4.99988e-08	1.89558e-08	E2F1/RAF1/EGF/CCND1/MAPK1/MDM2/EGFR/RB1/CDKN1A/AKT1/BAX	11
hsa04068	FoxO signaling pathway	14/126	131/7978	1.49077e-08	5.58448e-08	2.11722e-08	CCNB1/MAPK14/RAF1/EGF/CHUK/CCND1/IL6/IL10/MAPK1/MDM2/EGFR/MAPK8/CDKN1A/AKT1	14
hsa04658	Th1 and Th2 cell differentiation	12/126	92/7978	1.7687e-08	6.52207e-08	2.47269e-08	MAPK14/CHUK/STAT1/MAPK1/IL2/IFNG/FOS/IL4/MAPK8/RELA/NFKBIA/JUN	12
hsa04621	NOD-like receptor signaling pathway	16/126	181/7978	2.05569e-08	7.46374e-08	2.82969e-08	BCL2/CASP8/CXCL8/MAPK14/CHUK/CCL2/STAT1/IL6/MAPK1/CXCL2/MAPK8/BCL2L1/RELA/IL1B/NFKBIA/JUN	16
hsa04215	Apoptosis - multiple species	8/126	32/7978	2.37032e-08	8.47569e-08	3.21335e-08	BIRC5/BCL2/CASP8/CASP3/MAPK8/BCL2L1/CASP9/BAX	8
hsa04919	Thyroid hormone signaling pathway	13/126	119/7978	3.86342e-08	1.36085e-07	5.15933e-08	RAF1/CCND1/ESR1/MYC/STAT1/MAPK1/MDM2/HIF1A/CASP9/NCOA2/AKT1/PRKCA/RXRB	13
hsa05321	Inflammatory bowel disease (IBD)	10/126	65/7978	5.79055e-08	2.00966e-07	7.61915e-08	IL1A/STAT1/IL6/IL10/IL2/IFNG/IL4/RELA/IL1B/JUN	10
hsa05226	Gastric cancer	14/126	149/7978	7.7848e-08	2.66263e-07	1.00947e-07	BCL2/E2F1/RAF1/EGF/CCND1/MYC/MAPK1/EGFR/ERBB2/RB1/CDKN1A/AKT1/BAX/RXRB	14
hsa05143	African trypanosomiasis	8/126	37/7978	8.1436e-08	2.74556e-07	1.04091e-07	SELE/IL6/IL10/IFNG/ICAM1/VCAM1/IL1B/PRKCA	8
hsa05120	Epithelial cell signaling in Helicobacter pylori infection	10/126	70/7978	1.20054e-07	3.99053e-07	1.51291e-07	CXCL8/MAPK14/CHUK/CASP3/CXCL2/EGFR/MAPK8/RELA/NFKBIA/JUN	10
hsa05134	Legionellosis	9/126	57/7978	2.17887e-07	7.14186e-07	2.70766e-07	CASP8/CXCL8/IL6/CASP3/CXCL2/RELA/CASP9/IL1B/NFKBIA	9
hsa05130	Pathogenic Escherichia coli infection	15/126	202/7978	5.81116e-07	1.87868e-06	7.12255e-07	CASP8/CXCL8/MAPK14/CHUK/IL6/CASP3/MAPK1/FOS/MAPK8/RELA/CASP9/IL1B/NFKBIA/JUN/BAX	15
hsa05131	Shigellosis	16/126	236/7978	8.14332e-07	2.59706e-06	9.84612e-07	GJA1/BCL2/CXCL8/MAPK14/CHUK/MAPK1/MDM2/EGFR/MAPK8/BCL2L1/RELA/AKT1/IL1B/NFKBIA/JUN/BAX	16
hsa05221	Acute myeloid leukemia	9/126	67/7978	9.06772e-07	2.85331e-06	1.08176e-06	RAF1/MPO/CHUK/CCND1/MYC/CCNA2/MAPK1/RELA/AKT1	9
hsa05216	Thyroid cancer	7/126	37/7978	1.44016e-06	4.47206e-06	1.69547e-06	PPARG/CCND1/MYC/MAPK1/CDKN1A/BAX/RXRB	7
hsa04726	Serotonergic synapse	11/126	115/7978	1.74292e-06	5.34194e-06	2.02527e-06	SLC6A4/ALOX5/MAOA/HTR3A/RAF1/PTGS2/CASP3/MAOB/MAPK1/PTGS1/PRKCA	11
hsa04020	Calcium signaling pathway	14/126	193/7978	1.87896e-06	5.68507e-06	2.15535e-06	PTGER3/NOS2/CHRM1/ADRB1/ADRA1B/ADRB2/ADRA1D/EGFR/ERBB3/ERBB2/NOS3/CHRM2/CHRM3/PRKCA	14
hsa04071	Sphingolipid signaling pathway	11/126	119/7978	2.4484e-06	7.31421e-06	2.77301e-06	BCL2/MAPK14/RAF1/MAPK1/OPRD1/MAPK8/RELA/NOS3/AKT1/BAX/PRKCA	11
hsa05231	Choline metabolism in cancer	10/126	98/7978	2.91932e-06	8.61199e-06	3.26503e-06	RAF1/EGF/MAPK1/EGFR/FOS/MAPK8/HIF1A/AKT1/JUN/PRKCA	10
hsa04932	Non-alcoholic fatty liver disease (NAFLD)	12/126	149/7978	3.61547e-06	1.0534e-05	3.9937e-06	CASP8/CXCL8/IL1A/IL6/CASP3/PPARA/MAPK8/RELA/AKT1/IL1B/JUN/BAX	12
hsa04110	Cell cycle	11/126	124/7978	3.67402e-06	1.0574e-05	4.00888e-06	CCNB1/CHEK1/E2F1/PCNA/CCND1/MYC/CCNA2/MDM2/CHEK2/RB1/CDKN1A	11
hsa05204	Chemical carcinogenesis	9/126	82/7978	5.09283e-06	1.44808e-05	5.49006e-06	UGT1A1/CYP1A1/GSTP1/PTGS2/CYP1A2/GSTM1/ADH1B/CYP3A4/CYP1B1	9
hsa04024	cAMP signaling pathway	14/126	216/7978	7.0489e-06	1.9804e-05	7.50822e-06	PTGER3/CHRM1/ADRB1/RAF1/ADRB2/PPARA/MAPK1/FOS/MAPK8/RELA/CHRM2/AKT1/NFKBIA/JUN	14
hsa04664	Fc epsilon RI signaling pathway	8/126	68/7978	1.03526e-05	2.87438e-05	1.08975e-05	ALOX5/MAPK14/RAF1/MAPK1/IL4/MAPK8/AKT1/PRKCA	8
hsa05230	Central carbon metabolism in cancer	8/126	69/7978	1.15569e-05	3.17142e-05	1.20237e-05	RAF1/MYC/MAPK1/EGFR/ERBB2/G6PD/HIF1A/AKT1	8
hsa04622	RIG-I-like receptor signaling pathway	8/126	70/7978	1.28771e-05	3.49309e-05	1.32432e-05	CASP8/CXCL8/MAPK14/CHUK/MAPK8/RELA/CXCL10/NFKBIA	8
hsa05020	Prion diseases	6/126	35/7978	1.53604e-05	4.11938e-05	1.56176e-05	IL1A/IL6/MAPK1/SOD1/IL1B/BAX	6
hsa05203	Viral carcinogenesis	13/126	201/7978	1.56516e-05	4.15032e-05	1.57349e-05	CHEK1/CASP8/CCND1/CCNA2/CASP3/MAPK1/MDM2/RELA/RB1/CDKN1A/NFKBIA/JUN/BAX	13
hsa00982	Drug metabolism - cytochrome P450	8/126	72/7978	1.59012e-05	4.16964e-05	1.58082e-05	UGT1A1/MAOA/GSTP1/MAOB/CYP1A2/GSTM1/ADH1B/CYP3A4	8
hsa04722	Neurotrophin signaling pathway	10/126	119/7978	1.67695e-05	4.34901e-05	1.64882e-05	BCL2/MAPK14/RAF1/MAPK1/MAPK8/RELA/AKT1/NFKBIA/JUN/BAX	10
hsa00980	Metabolism of xenobiotics by cytochrome P450	8/126	76/7978	2.37634e-05	6.09582e-05	2.31108e-05	UGT1A1/CYP1A1/GSTP1/CYP1A2/GSTM1/ADH1B/CYP3A4/CYP1B1	8
hsa05014	Amyotrophic lateral sclerosis (ALS)	7/126	57/7978	2.84638e-05	7.22306e-05	2.73845e-05	BCL2/MAPK14/CASP3/SOD1/BCL2L1/CASP9/BAX	7
hsa05416	Viral myocarditis	7/126	60/7978	3.998e-05	0.000100375	3.80549e-05	CASP8/CCND1/CASP3/ICAM1/CAV1/CASP9/CD40LG	7
hsa04062	Chemokine signaling pathway	12/126	189/7978	4.05817e-05	0.000100813	3.8221e-05	CXCL8/RAF1/CHUK/NCF1/CCL2/STAT1/MAPK1/CXCL2/RELA/CXCL10/AKT1/NFKBIA	12
hsa04662	B cell receptor signaling pathway	8/126	82/7978	4.15019e-05	0.000102025	3.86805e-05	RAF1/CHUK/MAPK1/FOS/RELA/AKT1/NFKBIA/JUN	8
hsa04022	cGMP-PKG signaling pathway	11/126	167/7978	6.17435e-05	0.000150221	5.69528e-05	ADRA2C/ADRA2A/ADRB1/RAF1/ADRA1B/ADRB2/ADRA1D/MAPK1/OPRD1/NOS3/AKT1	11
hsa04725	Cholinergic synapse	9/126	112/7978	6.41513e-05	0.000154487	5.85699e-05	BCL2/CHRM1/ACHE/MAPK1/FOS/CHRM2/AKT1/CHRM3/PRKCA	9
hsa04920	Adipocytokine signaling pathway	7/126	69/7978	9.93e-05	0.000234348	8.88474e-05	CHUK/PPARA/MAPK8/RELA/AKT1/NFKBIA/RXRB	7
hsa05211	Renal cell carcinoma	7/126	69/7978	9.93e-05	0.000234348	8.88474e-05	RAF1/VEGFA/MAPK1/HIF1A/CDKN1A/AKT1/JUN	7
hsa04912	GnRH signaling pathway	8/126	93/7978	0.000102592	0.000238151	9.02891e-05	MMP2/MAPK14/RAF1/MAPK1/EGFR/MAPK8/JUN/PRKCA	8
hsa04935	Growth hormone synthesis, secretion and action	9/126	119/7978	0.00010293	0.000238151	9.02891e-05	MAPK14/RAF1/STAT1/MAPK1/FOS/MAPK8/AKT1/IGFBP3/PRKCA	9
hsa01523	Antifolate resistance	5/126	31/7978	0.000110926	0.00025416	9.63586e-05	CHUK/IL6/ABCG2/RELA/IL1B	5
hsa04921	Oxytocin signaling pathway	10/126	153/7978	0.000143854	0.000326438	0.000123761	RAF1/PTGS2/CCND1/MAPK1/EGFR/FOS/NOS3/CDKN1A/JUN/PRKCA	10
hsa04914	Progesterone-mediated oocyte maturation	8/126	99/7978	0.000159367	0.000358196	0.000135801	CCNB1/MAPK14/RAF1/CCNA2/MAPK1/MAPK8/PGR/AKT1	8
hsa04923	Regulation of lipolysis in adipocytes	6/126	55/7978	0.000211967	0.000471926	0.000178919	PTGER3/ADRB1/PTGS2/ADRB2/AKT1/PTGS1	6
hsa04928	Parathyroid hormone synthesis, secretion and action	8/126	106/7978	0.000256041	0.000564725	0.000214102	BCL2/RAF1/MAPK1/EGFR/FOS/CDKN1A/PRKCA/RXRB	8
hsa04014	Ras signaling pathway	12/126	232/7978	0.000286157	0.000625307	0.00023707	RAF1/EGF/CHUK/VEGFA/KDR/MAPK1/EGFR/MAPK8/BCL2L1/RELA/AKT1/PRKCA	12
hsa05330	Allograft rejection	5/126	38/7978	0.000299973	0.000644528	0.000244357	IL10/IL2/IFNG/IL4/CD40LG	5
hsa04371	Apelin signaling pathway	9/126	137/7978	0.000300416	0.000644528	0.000244357	NOS2/RAF1/SPP1/CCND1/MAPK1/PLAT/NOS3/SERPINE1/AKT1	9
hsa05332	Graft-versus-host disease	5/126	41/7978	0.000431238	0.000916866	0.000347607	IL1A/IL6/IL2/IFNG/IL1B	5
hsa04623	Cytosolic DNA-sensing pathway	6/126	63/7978	0.000448235	0.000944495	0.000358082	CHUK/IL6/RELA/CXCL10/IL1B/NFKBIA	6
hsa04540	Gap junction	7/126	88/7978	0.000456104	0.000952571	0.000361144	GJA1/ADRB1/RAF1/EGF/MAPK1/EGFR/PRKCA	7
hsa00380	Tryptophan metabolism	5/126	42/7978	0.000483384	0.00100069	0.000379388	MAOA/CYP1A1/MAOB/CYP1A2/CYP1B1	5
hsa04929	GnRH secretion	6/126	64/7978	0.00048829	0.00100206	0.000379905	RAF1/SPP1/MAPK1/AKT1/ESR2/PRKCA	6
hsa04137	Mitophagy - animal	6/126	65/7978	0.000531081	0.00108048	0.000409636	E2F1/MAPK8/BCL2L1/RELA/HIF1A/JUN	6
hsa04261	Adrenergic signaling in cardiomyocytes	9/126	149/7978	0.000557948	0.00112543	0.000426681	BCL2/MAPK14/ADRB1/ADRA1B/ADRB2/ADRA1D/MAPK1/AKT1/PRKCA	9
hsa04080	Neuroactive ligand-receptor interaction	14/126	340/7978	0.000904307	0.00180861	0.000685692	PTGER3/ADRA2C/ADRA2A/CHRM1/CHRNA2/ADRB1/ADRA1B/ADRB2/ADRA1D/OPRD1/CHRM2/OPRM1/CHRM3/PRSS1	14
hsa04061	Viral protein interaction with cytokine and cytokine receptor	7/126	100/7978	0.000983903	0.00195127	0.000739777	CXCL8/CCL2/IL6/IL10/CXCL2/IL2/CXCL10	7
hsa04672	Intestinal immune network for IgA production	5/126	49/7978	0.000992208	0.00195134	0.000739804	IL6/IL10/IL2/IL4/CD40LG	5
hsa04217	Necroptosis	9/126	162/7978	0.00101797	0.00198545	0.000752736	BCL2/CASP8/IL1A/STAT1/PARP1/IFNG/MAPK8/IL1B/BAX	9
hsa04931	Insulin resistance	7/126	108/7978	0.00154475	0.00298821	0.00113291	IL6/PPARA/MAPK8/RELA/NOS3/AKT1/NFKBIA	7
hsa04670	Leukocyte transendothelial migration	7/126	112/7978	0.00190557	0.00365622	0.00138617	MMP2/MAPK14/NCF1/ICAM1/VCAM1/PRKCA/MMP9	7
hsa04060	Cytokine-cytokine receptor interaction	12/126	294/7978	0.00228379	0.00434656	0.00164789	CXCL8/IL1A/CCL2/IL6/IL10/CXCL2/IL2/IFNG/IL4/CXCL10/IL1B/CD40LG	12
hsa00350	Tyrosine metabolism	4/126	36/7978	0.00236321	0.00446175	0.00169156	MAOA/MAOB/TYR/ADH1B	4
hsa00140	Steroid hormone biosynthesis	5/126	60/7978	0.00247542	0.0046365	0.00175782	UGT1A1/CYP1A1/CYP1A2/CYP3A4/CYP1B1	5
hsa04970	Salivary secretion	6/126	90/7978	0.00290638	0.00540083	0.00204759	ADRB1/ADRA1B/ADRB2/ADRA1D/CHRM3/PRKCA	6
hsa00590	Arachidonic acid metabolism	5/126	63/7978	0.00306838	0.00565733	0.00214484	ALOX5/PTGES/PTGS2/PTGS1/LTA4H	5
hsa04611	Platelet activation	7/126	124/7978	0.00338945	0.00620086	0.00235091	COL1A1/MAPK14/COL3A1/MAPK1/NOS3/AKT1/PTGS1	7
hsa00830	Retinol metabolism	5/126	67/7978	0.00401028	0.00728021	0.00276011	UGT1A1/CYP1A1/CYP1A2/ADH1B/CYP3A4	5
hsa04940	Type I diabetes mellitus	4/126	43/7978	0.00454823	0.00813768	0.0030852	IL1A/IL2/IFNG/IL1B	4
hsa05031	Amphetamine addiction	5/126	69/7978	0.00455158	0.00813768	0.0030852	MAOA/MAOB/FOS/JUN/PRKCA	5
hsa04728	Dopaminergic synapse	7/126	131/7978	0.00459024	0.00814509	0.00308801	MAOA/MAPK14/MAOB/FOS/MAPK8/AKT1/PRKCA	7
hsa04140	Autophagy - animal	7/126	137/7978	0.00585435	0.0103011	0.0039054	BCL2/RAF1/MAPK1/MAPK8/BCL2L1/HIF1A/AKT1	7
hsa04015	Rap1 signaling pathway	9/126	210/7978	0.00589256	0.0103011	0.0039054	MAPK14/RAF1/EGF/VEGFA/KDR/MAPK1/EGFR/AKT1/PRKCA	9
hsa04913	Ovarian steroidogenesis	4/126	49/7978	0.00726241	0.0125104	0.00474302	ALOX5/CYP1A1/PTGS2/CYP1B1	4
hsa05030	Cocaine addiction	4/126	49/7978	0.00726241	0.0125104	0.00474302	MAOA/MAOB/RELA/JUN	4
hsa00330	Arginine and proline metabolism	4/126	50/7978	0.00779925	0.0133379	0.00505672	NOS2/MAOA/MAOB/NOS3	4
hsa00983	Drug metabolism - other enzymes	5/126	79/7978	0.00805793	0.0136811	0.00518685	UGT1A1/GSTP1/MPO/GSTM1/CYP3A4	5
hsa04072	Phospholipase D signaling pathway	7/126	148/7978	0.00882623	0.0148785	0.00564082	CXCL8/RAF1/EGF/MAPK1/EGFR/AKT1/PRKCA	7
hsa05320	Autoimmune thyroid disease	4/126	53/7978	0.00956453	0.0160087	0.00606932	IL10/IL2/IL4/CD40LG	4
hsa05168	Herpes simplex virus 1 infection	15/126	491/7978	0.010269	0.0170668	0.00647046	BCL2/CASP8/CHUK/CCL2/STAT1/IL6/CASP3/IFNG/BCL2L1/RELA/CASP9/AKT1/IL1B/NFKBIA/BAX	15
hsa04610	Complement and coagulation cascades	5/126	85/7978	0.0108848	0.0179638	0.00681054	PLAU/THBD/PLAT/SERPINE1/F3	5
hsa04934	Cushing syndrome	7/126	155/7978	0.0112203	0.0183888	0.00697168	E2F1/AHR/CCND1/MAPK1/EGFR/RB1/CDKN1A	7
hsa05310	Asthma	3/126	31/7978	0.012525	0.0203855	0.00772867	IL10/IL4/CD40LG	3
hsa04666	Fc gamma R-mediated phagocytosis	5/126	93/7978	0.0156177	0.0252451	0.00957105	RAF1/NCF1/MAPK1/AKT1/PRKCA	5
hsa04650	Natural killer cell mediated cytotoxicity	6/126	131/7978	0.0173301	0.0278225	0.0105482	RAF1/CASP3/MAPK1/IFNG/ICAM1/PRKCA	6
hsa04810	Regulation of actin cytoskeleton	8/126	213/7978	0.0193103	0.0307922	0.0116741	CHRM1/FN1/RAF1/EGF/MAPK1/EGFR/CHRM2/CHRM3	8
hsa00360	Phenylalanine metabolism	2/126	17/7978	0.0288272	0.0456592	0.0173106	MAOA/MAOB	2
